# Supplementary material for: Transcriptome profile analysis of two Vicia faba cultivars with contrasting salinity tolerance during seed germination
Source: Sci Rep. 2020 Apr 29;10:7250. doi: 10.1038/s41598-020-64288-7 (PMC7190719; doi:10.1038/s41598-020-64288-7)
Supplement: Supplementary file 3 — Table S6. [file 41598_2020_64288_MOESM3_ESM.xlsx]

## Sheet: all
Table S6 The list of DEGs identified between T1-16 and T2-24
ID	T2-24_fpkm	T1-16_fpkm	log2(FC)	Pvalue	FDR	significant	Description	KEGG_A_class	KEGG_B_class	Pathway	K_ID	GO Component	GO Function	GO Process
Unigene072411	3.41333	0.146667	-5.74676	4.62e-05	0.00611801	down	alpha/beta fold hydrolase [Medicago truncatula]// KEH42037.1 alpha/beta fold hydrolase [Medicago truncatula]	-	-	-	-	-	-	-
Unigene068012	44.4733	4.25333	-3.72597	2.07e-07	6.67e-05	down	alpha-1,2-glucosyltransferase [Medicago truncatula]// AES79281.1 alpha-1,2-glucosyltransferase [Medicago truncatula]	Metabolism	Glycan biosynthesis and metabolism	ko00510//N-Glycan biosynthesis	K03850	GO:0044464//cell part;GO:0016020//membrane;GO:0043229//intracellular organelle;GO:0005623//cell;GO:0044424//intracellular part;GO:0044425//membrane part;GO:0043227//membrane-bounded organelle;GO:0012505//endomembrane system;GO:0043231//intracellular membrane-bounded organelle;GO:0031224//intrinsic component of membrane;GO:0042175//nuclear outer membrane-endoplasmic reticulum membrane network;GO:0…	GO:0016740//transferase activity;GO:0003824//catalytic activity;GO:0016757//transferase activity, transferring glycosyl groups;GO:0016758//transferase activity, transferring hexosyl groups	GO:0008152//metabolic process;GO:0048731//system development;GO:0048827//phyllome development;GO:0009101//glycoprotein biosynthetic process;GO:0006970//response to osmotic stress;GO:0044267//cellular protein metabolic process;GO:0007275//multicellular organism development;GO:0071704//organic substance metabolic process;GO:0044249//cellular biosynthetic process;GO:0099402//plant organ development;…
Unigene063986	0.0533333	4.55333	7.00958	9.68e-07	0.000244672	up	phosphatidylinositol-4-phosphate 5-kinase family protein [Medicago truncatula]// KEH43594.1 phosphatidylinositol-4-phosphate 5-kinase family protein [Medicago truncatula]	Cellular Processes;Environmental Information Processing;Metabolism	Signal transduction;Transport and catabolism;Carbohydrate metabolism	ko04145//Phagosome;ko00562//Inositol phosphate metabolism;ko04070//Phosphatidylinositol signaling system	K00921	-	GO:0003824//catalytic activity;GO:0016772//transferase activity, transferring phosphorus-containing groups;GO:0016301//kinase activity;GO:0016740//transferase activity	GO:0006793//phosphorus metabolic process;GO:0044710//single-organism metabolic process;GO:0009987//cellular process;GO:0044699//single-organism process;GO:0006650//glycerophospholipid metabolic process;GO:0044238//primary metabolic process;GO:0006644//phospholipid metabolic process;GO:0006796//phosphate-containing compound metabolic process;GO:0046488//phosphatidylinositol metabolic process;GO:00…
Unigene046631	0.0766667	16.7	7.71273	8.11e-07	0.000212691	up	PREDICTED: autophagy-related protein 3 [Arachis duranensis]// XP_015950546.1 PREDICTED: autophagy-related protein 3 [Arachis duranensis]	Cellular Processes	Transport and catabolism	ko04140//Regulation of autophagy	K08343	GO:0005737//cytoplasm;GO:0005622//intracellular;GO:0005623//cell;GO:0044464//cell part;GO:0044444//cytoplasmic part;GO:0044424//intracellular part	-	GO:0009987//cellular process;GO:0051179//localization;GO:0033036//macromolecule localization;GO:0051234//establishment of localization;GO:0008104//protein localization
Unigene055036	12.6767	0.0166667	-9.4018	8.09e-10	5.72e-07	down	PREDICTED: expansin-A13 [Cicer arietinum]	-	-	-	-	-	-	-
Unigene065043	46.04	0.156667	-8.14296	3.12e-09	1.68e-06	down	PREDICTED: expansin-A13 [Cicer arietinum]	-	-	-	-	GO:0071944//cell periphery;GO:0044464//cell part;GO:0005623//cell;GO:0030312//external encapsulating structure	-	GO:0071555//cell wall organization;GO:0045229//external encapsulating structure organization;GO:0016043//cellular component organization;GO:0009987//cellular process;GO:0071840//cellular component organization or biogenesis;GO:0071554//cell wall organization or biogenesis
Unigene072795	0.001	22.0367	9.02684	1.48e-06	0.000353447	up	PREDICTED: probable pectinesterase 55 [Cicer arietinum]	Metabolism	Carbohydrate metabolism	ko00500//Starch and sucrose metabolism;ko00040//Pentose and glucuronate interconversions	K01051	-	GO:0016787//hydrolase activity;GO:0016788//hydrolase activity, acting on ester bonds;GO:0003824//catalytic activity;GO:0052689//carboxylic ester hydrolase activity	GO:0071554//cell wall organization or biogenesis;GO:0071704//organic substance metabolic process;GO:0043170//macromolecule metabolic process;GO:0009056//catabolic process;GO:0071555//cell wall organization;GO:0071840//cellular component organization or biogenesis;GO:0005976//polysaccharide metabolic process;GO:0016043//cellular component organization;GO:0009987//cellular process;GO:0016052//carbo…
Unigene048972	0.0266667	9.29333	8.26623	6.49e-09	3.35e-06	up	protein phosphatase 2C family protein [Medicago truncatula]// AES73426.1 protein phosphatase 2C family protein [Medicago truncatula]	Environmental Information Processing	Signal transduction	ko04075//Plant hormone signal transduction	K14497	-	GO:0016791//phosphatase activity;GO:0016788//hydrolase activity, acting on ester bonds;GO:0016787//hydrolase activity;GO:0004721//phosphoprotein phosphatase activity;GO:0005488//binding;GO:0043167//ion binding;GO:0043169//cation binding;GO:0003824//catalytic activity;GO:0042578//phosphoric ester hydrolase activity	GO:0006464//cellular protein modification process;GO:0019538//protein metabolic process;GO:0044238//primary metabolic process;GO:0043170//macromolecule metabolic process;GO:0044260//cellular macromolecule metabolic process;GO:0009987//cellular process;GO:0044267//cellular protein metabolic process;GO:0044237//cellular metabolic process;GO:0071704//organic substance metabolic process;GO:0036211//p…
Unigene055649	0.633333	93.1867	6.7966	1.65e-05	0.00265043	up	xyloglucan endotransglucosylase/hydrolase family protein [Medicago truncatula]// AES92349.2 xyloglucan endotransglucosylase/hydrolase family protein [Medicago truncatula]	-	-	-	-	-	-	-
Unigene046755	0.0333333	26.3667	9.54097	2.82e-05	0.00417933	up	110 kDa U5 small nuclear ribonucleoprotein component CLO [Asparagus officinalis]	Genetic Information Processing	Transcription	ko03040//Spliceosome	K12852	-	-	-
Unigene032261	75.3033	0.533333	-6.8868	5.81e-05	0.00733535	down	1-aminocyclopropane-1-carboxylate oxidase [Medicago truncatula]// AES77152.1 1-aminocyclopropane-1-carboxylate oxidase [Medicago truncatula]	Metabolism	Amino acid metabolism	ko00270//Cysteine and methionine metabolism	K05933	-	GO:0005488//binding;GO:0043167//ion binding;GO:0043169//cation binding	GO:0044699//single-organism process;GO:0044710//single-organism metabolic process;GO:0008152//metabolic process
Unigene081475	1.15333	19.76	4.15251	0.000362547	0.0303082	up	2,3-diketo-5-methylthio-1-phosphopentane phosphatase [Medicago truncatula]// KEH18314.1 2,3-diketo-5-methylthio-1-phosphopentane phosphatase [Medicago truncatula]	Metabolism	Metabolism of cofactors and vitamins	ko00750//Vitamin B6 metabolism	K13248	-	GO:0016787//hydrolase activity;GO:0016788//hydrolase activity, acting on ester bonds;GO:0003824//catalytic activity;GO:0042578//phosphoric ester hydrolase activity	GO:0009987//cellular process;GO:0044237//cellular metabolic process;GO:0006793//phosphorus metabolic process;GO:0008152//metabolic process;GO:0006796//phosphate-containing compound metabolic process
Unigene068286	0.001	2.78333	7.08643	0.000601903	0.0448129	up	26S protease regulatory subunit 6B isogeny [Cajanus cajan]	Genetic Information Processing	Folding, sorting and degradation	ko03050//Proteasome	K03063	GO:0044464//cell part;GO:0044424//intracellular part;GO:0005623//cell;GO:0005622//intracellular	GO:0001882//nucleoside binding;GO:0032550//purine ribonucleoside binding;GO:0032549//ribonucleoside binding;GO:0097159//organic cyclic compound binding;GO:1901363//heterocyclic compound binding;GO:0003824//catalytic activity;GO:0001883//purine nucleoside binding;GO:0005488//binding;GO:0016787//hydrolase activity;GO:0097367//carbohydrate derivative binding;GO:0036094//small molecule binding	GO:0071704//organic substance metabolic process;GO:0009056//catabolic process;GO:0044238//primary metabolic process;GO:0009057//macromolecule catabolic process;GO:0043170//macromolecule metabolic process;GO:1901575//organic substance catabolic process;GO:0019538//protein metabolic process;GO:0008152//metabolic process
Unigene008539	4.37	0.001	-8.47182	1.09e-05	0.00191073	down	5'-3' exonuclease family protein [Medicago truncatula]// KEH20701.1 5'-3' exonuclease family protein [Medicago truncatula]	Genetic Information Processing	Replication and repair	ko03430//Mismatch repair	K10746	-	GO:0003824//catalytic activity;GO:0004518//nuclease activity;GO:0016787//hydrolase activity;GO:0016788//hydrolase activity, acting on ester bonds;GO:0004527//exonuclease activity	GO:0034641//cellular nitrogen compound metabolic process;GO:0008152//metabolic process;GO:0006139//nucleobase-containing compound metabolic process;GO:0044238//primary metabolic process;GO:0090304//nucleic acid metabolic process;GO:0046483//heterocycle metabolic process;GO:1901360//organic cyclic compound metabolic process;GO:0006807//nitrogen compound metabolic process;GO:0006725//cellular aroma…
Unigene008540	1.77667	0.001	-7.45323	0.000305893	0.0265474	down	5'-3' exonuclease family protein [Medicago truncatula]// KEH20701.1 5'-3' exonuclease family protein [Medicago truncatula]	Genetic Information Processing	Replication and repair	ko03430//Mismatch repair	K10746	-	GO:0003824//catalytic activity;GO:0004527//exonuclease activity;GO:0004518//nuclease activity;GO:0016787//hydrolase activity;GO:0016788//hydrolase activity, acting on ester bonds	GO:0043170//macromolecule metabolic process;GO:0006139//nucleobase-containing compound metabolic process;GO:0090304//nucleic acid metabolic process;GO:0006807//nitrogen compound metabolic process;GO:0009987//cellular process;GO:0044237//cellular metabolic process;GO:0071704//organic substance metabolic process;GO:0044238//primary metabolic process;GO:0006725//cellular aromatic compound metabolic …
Unigene080537	0.001	5.06	8.00353	5.81e-05	0.00733535	up	AAA domain protein [Medicago truncatula]// AES99436.2 AAA domain protein [Medicago truncatula]	-	-	-	-	-	-	-
Unigene060061	1.24333	0.001	-8.22463	7.02e-05	0.00849367	down	AAA+ ATPase domain-containing protein [Cynara cardunculus var. scolymus]	-	-	-	-	-	-	-
Unigene048428	0.001	9.40667	10.7658	9.57e-11	8.45e-08	up	acyl-CoA-binding domain protein [Medicago truncatula]// KEH32039.1 acyl-CoA-binding domain protein [Medicago truncatula]	-	-	-	-	-	-	-
Unigene075693	0.00666667	0.653333	6.34258	5.56e-06	0.00108509	up	aluminum activated malate transporter family protein [Medicago truncatula]// KEH44443.1 aluminum activated malate transporter family protein [Medicago truncatula]	-	-	-	-	GO:0031224//intrinsic component of membrane;GO:0016020//membrane;GO:0044425//membrane part	-	-
Unigene064658	5.90667	0.001	-8.15034	3.81e-05	0.00525944	down	ankyrin repeat plant protein [Medicago truncatula]// AES81769.1 ankyrin repeat plant protein [Medicago truncatula]	-	-	-	-	-	-	-
Unigene008076	0.34	0.001	-7.27571	0.000368846	0.0306588	down	ankyrin repeat protein [Medicago truncatula]// KEH42403.1 ankyrin repeat protein [Medicago truncatula]	-	-	-	-	-	-	-
Unigene001979	0.636667	0.001	-7.55301	0.000346871	0.0292327	down	Aspartyl-tRNA synthetase [Dorcoceras hygrometricum]	-	-	-	-	-	-	-
Unigene083284	1.48	28.48	4.70829	0.000126263	0.0135401	up	AT hook motif DNA-binding family protein [Medicago truncatula]// AES73179.1 AT hook motif DNA-binding family protein [Medicago truncatula]	-	-	-	-	-	-	-
Unigene058752	9.76667	0.001	-10.8324	0.00017197	0.0170133	down	AT hook motif DNA-binding family protein [Medicago truncatula]// KEH38933.1 AT hook motif DNA-binding family protein [Medicago truncatula]	-	-	-	-	-	-	-
Unigene067405	0.001	11.7133	11.5573	4.7e-13	8.77e-10	up	ATP-dependent DNA ligase [Medicago truncatula]// KEH23464.1 ATP-dependent DNA ligase [Medicago truncatula]	Genetic Information Processing	Replication and repair	ko03420//Nucleotide excision repair;ko03030//DNA replication;ko03430//Mismatch repair;ko03410//Base excision repair	K10747	-	GO:0003909//DNA ligase activity;GO:0003824//catalytic activity;GO:0032550//purine ribonucleoside binding;GO:0036094//small molecule binding;GO:0001883//purine nucleoside binding;GO:1901363//heterocyclic compound binding;GO:0001882//nucleoside binding;GO:0005488//binding;GO:0003676//nucleic acid binding;GO:0097367//carbohydrate derivative binding;GO:0016874//ligase activity;GO:0097159//organic cyc…	GO:0044238//primary metabolic process;GO:0006725//cellular aromatic compound metabolic process;GO:0009987//cellular process;GO:0051716//cellular response to stimulus;GO:0046483//heterocycle metabolic process;GO:0006139//nucleobase-containing compound metabolic process;GO:0034641//cellular nitrogen compound metabolic process;GO:0006950//response to stress;GO:0043170//macromolecule metabolic proces…
Unigene029245	4.52333	36.63	3.05051	0.000439405	0.0352366	up	Avr9/Cf-9 rapidly elicited protein [Lotus japonicus]	-	-	-	-	-	-	-
Unigene081320	32.2367	0.001	-6.99007	0.000617544	0.0456581	down	callose synthase-like protein [Medicago truncatula]// KEH36548.1 callose synthase-like protein [Medicago truncatula]	-	-	-	-	GO:0098797//plasma membrane protein complex;GO:0005623//cell;GO:0032991//macromolecular complex;GO:0044425//membrane part;GO:0098796//membrane protein complex;GO:0016020//membrane;GO:0044464//cell part;GO:0005886//plasma membrane;GO:0031224//intrinsic component of membrane;GO:0071944//cell periphery;GO:0043234//protein complex;GO:0044459//plasma membrane part	GO:0003824//catalytic activity;GO:0008194//UDP-glycosyltransferase activity;GO:0016757//transferase activity, transferring glycosyl groups;GO:0035251//UDP-glucosyltransferase activity;GO:0016758//transferase activity, transferring hexosyl groups;GO:0046527//glucosyltransferase activity;GO:0016740//transferase activity	GO:0044767//single-organism developmental process;GO:0032501//multicellular organismal process;GO:0044264//cellular polysaccharide metabolic process;GO:0051273//beta-glucan metabolic process;GO:0071704//organic substance metabolic process;GO:0005975//carbohydrate metabolic process;GO:0044238//primary metabolic process;GO:0044262//cellular carbohydrate metabolic process;GO:0007275//multicellular o…
Unigene043074	0.07	301.29	12.0894	2.89e-09	1.61e-06	up	capsid protein [White clover cryptic virus 1]// BAA84998.1 DA-3 [Trifolium repens]	-	-	-	-	-	-	-
Unigene050379	0.0133333	138.513	13.5442	5.26e-09	2.76e-06	up	capsid protein [White clover cryptic virus 1]// BAA84998.1 DA-3 [Trifolium repens]	-	-	-	-	-	-	-
Unigene039757	0.05	6.32333	7.16499	2.94e-05	0.00433929	up	CCAAT-binding transcription factor [Medicago truncatula]// AES64774.1 CCAAT-binding transcription factor [Medicago truncatula]	-	-	-	-	GO:0005667//transcription factor complex;GO:0032991//macromolecular complex;GO:0043234//protein complex;GO:0044446//intracellular organelle part;GO:0005634//nucleus;GO:0005622//intracellular;GO:0044464//cell part;GO:0031224//intrinsic component of membrane;GO:0043231//intracellular membrane-bounded organelle;GO:0016020//membrane;GO:0043226//organelle;GO:0090575//RNA polymerase II transcription fa…	GO:0001071//nucleic acid binding transcription factor activity	GO:1901362//organic cyclic compound biosynthetic process;GO:0016070//RNA metabolic process;GO:0008152//metabolic process;GO:0044238//primary metabolic process;GO:0046483//heterocycle metabolic process;GO:0009059//macromolecule biosynthetic process;GO:0009987//cellular process;GO:0006725//cellular aromatic compound metabolic process;GO:0034654//nucleobase-containing compound biosynthetic process;G…
Unigene027363	0.001	7.54	11.5976	6.14e-12	7.58e-09	up	Cell division cycle protein [Ananas comosus]	-	-	-	-	GO:0044425//membrane part;GO:0016020//membrane;GO:0031224//intrinsic component of membrane	-	GO:0033036//macromolecule localization;GO:0008104//protein localization;GO:0051179//localization
Unigene057705	0.0633333	2.8	5.33475	0.000677275	0.0487786	up	cellulose synthase-like protein [Medicago truncatula]// AET04650.1 cellulose synthase-like protein [Medicago truncatula]	-	-	-	-	GO:0016020//membrane;GO:0044425//membrane part;GO:0031224//intrinsic component of membrane	GO:0016758//transferase activity, transferring hexosyl groups;GO:0043169//cation binding;GO:0003824//catalytic activity;GO:0046914//transition metal ion binding;GO:0005488//binding;GO:0043167//ion binding;GO:0016740//transferase activity;GO:0046527//glucosyltransferase activity;GO:0016759//cellulose synthase activity;GO:0046872//metal ion binding;GO:0016757//transferase activity, transferring gly…	GO:0044262//cellular carbohydrate metabolic process;GO:0006073//cellular glucan metabolic process;GO:0044238//primary metabolic process;GO:0071704//organic substance metabolic process;GO:0044237//cellular metabolic process;GO:0051273//beta-glucan metabolic process;GO:0030243//cellulose metabolic process;GO:0005976//polysaccharide metabolic process;GO:0043170//macromolecule metabolic process;GO:00…
Unigene039353	0.02	1.42	7.41665	0.000519402	0.0398522	up	chaperone protein dnaJ 10 [Cajanus cajan]// XP_020205095.1 chaperone protein dnaJ 10 [Cajanus cajan]	-	-	-	-	-	-	-
Unigene048526	0.00666667	3.66333	8.67476	1.07e-07	3.85e-05	up	COMPASS component SWD1 [Cajanus cajan]	-	-	-	-	-	-	-
Unigene024438	0.34	0.001	-6.99697	0.000613414	0.0455767	down	Copia protein [Cajanus cajan]	-	-	-	-	-	-	-
Unigene085850	130.93	25.1167	-2.66694	4.81e-05	0.00629753	down	cysteine-rich RLK RECEPTOR-like protein kinase [Citrus limon]	-	-	-	-	-	-	-
Unigene027538	1.40333	0.09	-4.27362	0.000365003	0.0304437	down	cytochrome P450 family protein [Medicago truncatula]// AET03877.2 cytochrome P450 family protein [Medicago truncatula]	-	-	-	-	-	-	-
Unigene064042	0.0566667	3.72	5.675	6.67e-05	0.00818917	up	DCD (development and cell death) domain protein [Medicago truncatula]// KEH42070.1 DCD (development and cell death) domain protein [Medicago truncatula]	-	-	-	-	-	-	-
Unigene059387	0.00666667	2.95667	7.76698	2.2e-06	0.000501407	up	DIL domain myosin family protein [Medicago truncatula]// KEH32467.1 DIL domain myosin family protein [Medicago truncatula]	-	-	-	-	GO:0015629//actin cytoskeleton;GO:0043229//intracellular organelle;GO:0043228//non-membrane-bounded organelle;GO:0043232//intracellular non-membrane-bounded organelle;GO:0044464//cell part;GO:0043226//organelle;GO:0005856//cytoskeleton;GO:0005623//cell;GO:0005622//intracellular;GO:0044424//intracellular part	GO:0036094//small molecule binding;GO:0097159//organic cyclic compound binding;GO:0003824//catalytic activity;GO:0016787//hydrolase activity;GO:0008092//cytoskeletal protein binding;GO:0005515//protein binding;GO:0032549//ribonucleoside binding;GO:1901363//heterocyclic compound binding;GO:0016818//hydrolase activity, acting on acid anhydrides, in phosphorus-containing anhydrides;GO:0016817//hydro…	-
Unigene030531	0.001	3.28	11.527	3.26e-13	6.79e-10	up	disease resistance protein (TIR-NBS-LRR class) [Medicago truncatula]// AET01655.2 disease resistance protein (TIR-NBS-LRR class) [Medicago truncatula]	-	-	-	-	-	-	-
Unigene023297	0.0133333	1.25333	6.33653	0.000401478	0.0328095	up	disease resistance protein (TIR-NBS-LRR class) [Medicago truncatula]// KEH18464.1 disease resistance protein (TIR-NBS-LRR class) [Medicago truncatula]	-	-	-	-	GO:0016020//membrane	GO:0005488//binding;GO:0032550//purine ribonucleoside binding;GO:0001883//purine nucleoside binding;GO:0036094//small molecule binding;GO:0097367//carbohydrate derivative binding;GO:0032549//ribonucleoside binding;GO:0001882//nucleoside binding;GO:0097159//organic cyclic compound binding;GO:1901363//heterocyclic compound binding	-
Unigene022997	20.1967	0.001	-9.51466	2.55e-07	8e-05	down	DNA polymerase V [Medicago truncatula]	-	-	-	-	-	GO:0003824//catalytic activity;GO:0016779//nucleotidyltransferase activity;GO:0034061//DNA polymerase activity;GO:0016740//transferase activity;GO:0016772//transferase activity, transferring phosphorus-containing groups	GO:0044238//primary metabolic process;GO:0006807//nitrogen compound metabolic process;GO:0006725//cellular aromatic compound metabolic process;GO:0043170//macromolecule metabolic process;GO:0006259//DNA metabolic process;GO:0090304//nucleic acid metabolic process;GO:1901360//organic cyclic compound metabolic process;GO:0010467//gene expression;GO:0006139//nucleobase-containing compound metabolic …
Unigene041835	0.001	21.3667	11.9488	0.000367006	0.0305408	up	DNA repair and recombination protein [Medicago truncatula]// KEH19485.1 DNA repair and recombination protein [Medicago truncatula]	Genetic Information Processing	Replication and repair	ko03440//Homologous recombination	K03553	-	-	-
Unigene045768	0.001	11.1567	11.4765	0.000190995	0.018469	up	DnaJ heat shock amino-terminal domain protein [Medicago truncatula]// AET00897.1 DnaJ heat shock amino-terminal domain protein [Medicago truncatula]	-	-	-	-	-	-	-
Unigene021700	0.001	1.37333	8.0291	0.000110132	0.0122244	up	drug resistance transporter-like ABC domain protein [Medicago truncatula]// KEH28744.1 drug resistance transporter-like ABC domain protein [Medicago truncatula]	-	-	-	-	GO:0031224//intrinsic component of membrane;GO:0044425//membrane part;GO:0016020//membrane	GO:0036094//small molecule binding;GO:1901363//heterocyclic compound binding;GO:0032550//purine ribonucleoside binding;GO:0097159//organic cyclic compound binding;GO:0001882//nucleoside binding;GO:0016462//pyrophosphatase activity;GO:0016818//hydrolase activity, acting on acid anhydrides, in phosphorus-containing anhydrides;GO:0016787//hydrolase activity;GO:0032549//ribonucleoside binding;GO:0016…	GO:0051179//localization;GO:0051234//establishment of localization
Unigene078941	0.00666667	0.79	6.216	0.000152006	0.0152664	up	DUF3527 domain protein [Medicago truncatula]// KEH28988.1 DUF3527 domain protein [Medicago truncatula]	-	-	-	-	-	-	-
Unigene028043	0.45	13.27	4.32039	0.000349078	0.0293847	up	DUF761 domain protein [Medicago truncatula]// AES61705.1 DUF761 domain protein [Medicago truncatula]	-	-	-	-	-	-	-
Unigene063770	26.1367	4.13	-2.87946	3.8e-05	0.00525563	down	E3 ubiquitin-protein ligase HERC2-like protein [Medicago truncatula]// KEH36068.1 E3 ubiquitin-protein ligase HERC2-like protein [Medicago truncatula]	-	-	-	-	-	-	-
Unigene042135	0.001	5.18	10.1852	4.2e-05	0.00563963	up	EF hand calcium-binding family protein [Medicago truncatula]// KEH24857.1 EF hand calcium-binding family protein [Medicago truncatula]	Organismal Systems	Environmental adaptation	ko04626//Plant-pathogen interaction	K13448	-	-	-
Unigene052461	0.0166667	4.27	7.75624	7.11e-07	0.000191083	up	FAD-dependent oxidoreductase [Medicago truncatula]// KEH22519.1 FAD-dependent oxidoreductase [Medicago truncatula]	-	-	-	-	-	-	-
Unigene035614	0.001	8.29	11.6751	2.25e-08	9.59e-06	up	fatty acid hydroperoxide lyase [Medicago truncatula]// KEH40767.1 fatty acid hydroperoxide lyase [Medicago truncatula]	Metabolism	Lipid metabolism	ko00592//alpha-Linolenic acid metabolism	K01723	-	GO:0005488//binding;GO:0046914//transition metal ion binding;GO:0097159//organic cyclic compound binding;GO:0016491//oxidoreductase activity;GO:0003824//catalytic activity;GO:0043167//ion binding;GO:0043169//cation binding;GO:0046872//metal ion binding;GO:1901363//heterocyclic compound binding;GO:0046906//tetrapyrrole binding	GO:0008152//metabolic process;GO:0044699//single-organism process;GO:0044710//single-organism metabolic process
Unigene041209	0.001	0.396667	7.70449	0.000537901	0.0409266	up	F-box protein SKIP2 [Medicago truncatula]// KEH31485.1 F-box protein SKIP2 [Medicago truncatula]	-	-	-	-	-	-	-
Unigene041210	0.001	0.33	6.99635	0.00056247	0.0422659	up	F-box protein SKIP2 [Medicago truncatula]// KEH31485.1 F-box protein SKIP2 [Medicago truncatula]	-	-	-	-	-	-	-
Unigene060904	3.71	0.02	-7.55159	3.8e-07	0.000110184	down	F-box/LRR protein [Medicago truncatula]// AES64134.1 F-box/LRR protein [Medicago truncatula]	-	-	-	-	-	-	-
Unigene062764	0.001	2.33667	10.3087	2.32e-09	1.33e-06	up	F-box/RNI/FBD-like domain protein [Medicago truncatula]// KEH23803.1 F-box/RNI/FBD-like domain protein [Medicago truncatula]	-	-	-	-	-	-	-
Unigene054886	1.74333	0.01	-6.81665	8.34e-05	0.00978932	down	ferredoxin:sulfite reductase, partial [Pisum sativum]	Metabolism	Energy metabolism	ko00920//Sulfur metabolism	K00392	-	GO:0005488//binding	-
Unigene088034	77.9567	2.25667	-5.37974	0.000111509	0.0123208	down	GATA transcription factor 23 -like protein [Gossypium arboreum]	-	-	-	-	-	-	-
Unigene012953	0.41	18.1133	5.6495	1.12e-05	0.00195188	up	Glucose and ribitol dehydrogenase [Glycine soja]	-	-	-	-	-	-	GO:0008152//metabolic process;GO:0044699//single-organism process;GO:0044710//single-organism metabolic process
Unigene039110	0.0133333	9.67667	10.0083	1.4e-13	3.51e-10	up	glycoside hydrolase family 1 protein [Medicago truncatula]// KEH38756.1 glycoside hydrolase family 1 protein [Medicago truncatula]	Metabolism	Carbohydrate metabolism;Metabolism of other amino acids;Biosynthesis of other secondary metabolites	ko00500//Starch and sucrose metabolism;ko00940//Phenylpropanoid biosynthesis;ko00460//Cyanoamino acid metabolism	K05350	-	-	-
Unigene037569	0.0533333	10.5867	7.46166	0.000586065	0.0436784	up	heat shock protein 17.9 [Vicia faba]	Genetic Information Processing	Folding, sorting and degradation	ko04141//Protein processing in endoplasmic reticulum	K13993	-	-	-
Unigene046395	2.73667	0.00333333	-9.68793	0.00024673	0.022262	down	heat shock protein 70 [Ulva pertusa]	Genetic Information Processing;Cellular Processes	Transport and catabolism;Transcription;Folding, sorting and degradation	ko04141//Protein processing in endoplasmic reticulum;ko03040//Spliceosome;ko04144//Endocytosis	K03283	-	GO:0001883//purine nucleoside binding;GO:0032550//purine ribonucleoside binding;GO:0001882//nucleoside binding;GO:0032549//ribonucleoside binding;GO:0097367//carbohydrate derivative binding;GO:0036094//small molecule binding;GO:0097159//organic cyclic compound binding;GO:0005488//binding;GO:1901363//heterocyclic compound binding	-
Unigene071190	0.00333333	1.04	6.94979	0.000273761	0.0243093	up	histone-lysine N-methyltransferase setd3-like protein [Medicago truncatula]// AET05411.1 histone-lysine N-methyltransferase setd3-like protein [Medicago truncatula]	-	-	-	-	-	GO:0003824//catalytic activity	GO:0008152//metabolic process
Unigene076738	0.001	4.06667	9.19827	6.71e-07	0.000182949	up	Host cell factor [Cajanus cajan]	-	-	-	-	-	-	-
Unigene041881	4.60333	0.00666667	-9.32271	8e-11	7.56e-08	down	Integrase, catalytic region; Zinc finger, CCHC-type; Peptidase aspartic, catalytic [Medicago truncatula]	-	-	-	-	-	-	-
Unigene050357	13.9433	1.62333	-3.27811	5.21e-06	0.00102842	down	Intron maturase isoform 1 [Theobroma cacao]// EOX92574.1 Intron maturase isoform 1 [Theobroma cacao]	-	-	-	-	-	-	-
Unigene026034	33.28	0.476667	-6.05999	0.000155247	0.0155277	down	legume-specific protein [Aeschynomene evenia]// AFY13546.1 legume-specific protein [Aeschynomene evenia]// AFY13547.1 legume-specific protein [Aeschynomene evenia]// AFY13548.1 legume-specific protein [Aeschynomene evenia]// AFY13549.1 legume-specific protein [Aeschynomene evenia]// AFY13550.1 legume-specific protein [Aeschynomene evenia]	-	-	-	-	-	-	-
Unigene002481	0.363333	0.001	-8.41576	6.84e-05	0.00836244	down	LINE-1 retrotransposable element ORF2 protein, partial [Noccaea caerulescens]	-	-	-	-	-	-	-
Unigene066262	0.486667	0.001	-8.97124	0.000146249	0.014918	down	LINE-1 retrotransposable element ORF2 protein, partial [Noccaea caerulescens]	-	-	-	-	-	-	-
Unigene013018	0.63	0.00666667	-6.52503	0.000245933	0.0222176	down	LINE-1 reverse transcriptase isogeny [Cajanus cajan]	-	-	-	-	-	-	-
Unigene050603	0.001	3.65333	11.1545	7.22e-11	6.92e-08	up	LINE-1 reverse transcriptase like [Glycine soja]	-	-	-	-	-	-	-
Unigene009696	0.78	0.001	-9.14969	4.5e-06	0.000920433	down	LINE-1 reverse transcriptase like, partial [Glycine soja]	-	-	-	-	-	-	-
Unigene078399	0.976667	0.001	-9.73004	0.000629995	0.0461857	down	LINE-1 reverse transcriptase like, partial [Glycine soja]	-	-	-	-	-	-	-
Unigene102330	0.44	0.001	-9.00206	1.89e-06	0.000438133	down	LINE-1 reverse transcriptase like, partial [Glycine soja]	-	-	-	-	-	-	-
Unigene064984	0.876667	21.7467	3.78809	0.000238361	0.0216409	up	LRR and NB-ARC domain disease resistance protein [Medicago truncatula]// AES68745.2 LRR and NB-ARC domain disease resistance protein [Medicago truncatula]	-	-	-	-	-	GO:0097367//carbohydrate derivative binding;GO:0097159//organic cyclic compound binding;GO:1901363//heterocyclic compound binding;GO:0001883//purine nucleoside binding;GO:0005488//binding;GO:0001882//nucleoside binding;GO:0036094//small molecule binding;GO:0003824//catalytic activity;GO:0032550//purine ribonucleoside binding;GO:0016787//hydrolase activity;GO:0032549//ribonucleoside binding	-
Unigene088140	2.6	43.85	3.26286	0.000395494	0.0324296	up	LRR and NB-ARC domain disease resistance protein [Medicago truncatula]// AES68755.1 LRR and NB-ARC domain disease resistance protein [Medicago truncatula]	-	-	-	-	-	GO:0097159//organic cyclic compound binding;GO:0097367//carbohydrate derivative binding;GO:0005488//binding;GO:1901363//heterocyclic compound binding;GO:0032550//purine ribonucleoside binding;GO:0001883//purine nucleoside binding;GO:0036094//small molecule binding;GO:0001882//nucleoside binding;GO:0032549//ribonucleoside binding	-
Unigene041799	0.0333333	3.46	6.8896	0.000351936	0.0295229	up	LRR receptor-like kinase [Medicago truncatula]// AES67891.2 LRR receptor-like kinase [Medicago truncatula]	-	-	-	-	GO:0016020//membrane	GO:0016301//kinase activity;GO:0016740//transferase activity;GO:0003824//catalytic activity;GO:0016772//transferase activity, transferring phosphorus-containing groups	GO:0009987//cellular process;GO:0006793//phosphorus metabolic process;GO:0008152//metabolic process;GO:0044237//cellular metabolic process;GO:0006796//phosphate-containing compound metabolic process
Unigene052172	0.001	20.9567	11.6401	0.000152495	0.0152945	up	LysM-domain receptor-like kinase [Medicago truncatula]// AES96862.2 LysM-domain receptor-like kinase [Medicago truncatula]	-	-	-	-	-	-	-
Unigene037889	5.14	0.12	-5.56379	7.69e-06	0.00143506	down	membrane-associated progesterone-binding protein 4 [Cajanus cajan]// KYP60219.1 Cytochrome b5 domain-containing protein 2 [Cajanus cajan]	-	-	-	-	-	-	-
Unigene043485	0.001	11.5033	10.336	3.49e-05	0.00491862	up	Metal tolerance protein A2 [Cajanus cajan]	-	-	-	-	GO:0031224//intrinsic component of membrane;GO:0016020//membrane;GO:0044425//membrane part	GO:0005215//transporter activity;GO:0022892//substrate-specific transporter activity;GO:0022891//substrate-specific transmembrane transporter activity;GO:0022857//transmembrane transporter activity;GO:0015075//ion transmembrane transporter activity	GO:0009987//cellular process;GO:0006810//transport;GO:0006811//ion transport;GO:0006812//cation transport;GO:0051234//establishment of localization;GO:0044699//single-organism process;GO:0044763//single-organism cellular process;GO:0051179//localization
Unigene032271	10.3967	1.48667	-3.18956	0.000285216	0.0251121	down	methyl esterase [Medicago truncatula]// KEH27543.1 methyl esterase [Medicago truncatula]	-	-	-	-	-	-	-
Unigene042592	0.0433333	2.12	5.30281	0.00061543	0.0456581	up	minichromosome maintenance 2 protein [Pisum sativum]	Genetic Information Processing	Replication and repair	ko03030//DNA replication	K02540	GO:0043231//intracellular membrane-bounded organelle;GO:0005623//cell;GO:0043229//intracellular organelle;GO:0043227//membrane-bounded organelle;GO:0043234//protein complex;GO:0016020//membrane;GO:0005622//intracellular;GO:0032991//macromolecular complex;GO:0044425//membrane part;GO:0043226//organelle;GO:0044424//intracellular part;GO:0031224//intrinsic component of membrane;GO:0044464//cell part	GO:0001882//nucleoside binding;GO:0016818//hydrolase activity, acting on acid anhydrides, in phosphorus-containing anhydrides;GO:0032550//purine ribonucleoside binding;GO:0005488//binding;GO:0097367//carbohydrate derivative binding;GO:0003676//nucleic acid binding;GO:0001883//purine nucleoside binding;GO:0016817//hydrolase activity, acting on acid anhydrides;GO:0004386//helicase activity;GO:00360…	GO:0044238//primary metabolic process;GO:0044260//cellular macromolecule metabolic process;GO:0071103//DNA conformation change;GO:0008152//metabolic process;GO:0044237//cellular metabolic process;GO:0090304//nucleic acid metabolic process;GO:0051276//chromosome organization;GO:0046483//heterocycle metabolic process;GO:0043170//macromolecule metabolic process;GO:0032392//DNA geometric change;GO:00…
Unigene067925	1.12	0.001	-8.39454	1.88e-05	0.00297752	down	mitochondrial peroxiredoxin [Pisum sativum]	-	-	-	-	GO:0044424//intracellular part;GO:0043227//membrane-bounded organelle;GO:0005739//mitochondrion;GO:0043226//organelle;GO:0005622//intracellular;GO:0005737//cytoplasm;GO:0043231//intracellular membrane-bounded organelle;GO:0044444//cytoplasmic part;GO:0044464//cell part;GO:0005623//cell;GO:0044422//organelle part;GO:0044446//intracellular organelle part;GO:0044429//mitochondrial part;GO:0043229//i…	GO:0003824//catalytic activity	GO:0044699//single-organism process;GO:0009987//cellular process;GO:0006950//response to stress;GO:0098754//detoxification;GO:0050896//response to stimulus;GO:0009636//response to toxic substance;GO:0008152//metabolic process;GO:0044710//single-organism metabolic process;GO:1990748//cellular detoxification;GO:0042221//response to chemical
Unigene077081	21.3167	4.09667	-2.65075	0.000664013	0.0480611	down	N-acetyltransferase B complex (NatB) non catalytic subunit [Medicago truncatula]// KEH34387.1 N-acetyltransferase B complex (NatB) non catalytic subunit [Medicago truncatula]	-	-	-	-	GO:0005911//cell-cell junction;GO:0030054//cell junction	GO:0003824//catalytic activity	-
Unigene018611	0.5	25.1133	5.64642	1.33e-05	0.00222668	up	NAD(P)-binding rossmann-fold protein [Medicago truncatula]// AES61345.1 NAD(P)-binding rossmann-fold protein [Medicago truncatula]	-	-	-	-	-	-	GO:0008152//metabolic process;GO:0044710//single-organism metabolic process;GO:0044699//single-organism process
Unigene009695	1.57667	0.00333333	-8.11946	1.56e-07	5.23e-05	down	nodulin MtN21/EamA-like transporter family protein [Medicago truncatula]// KEH31270.1 nodulin MtN21/EamA-like transporter family protein [Medicago truncatula]	-	-	-	-	GO:0016020//membrane;GO:0031224//intrinsic component of membrane;GO:0044425//membrane part	GO:0005215//transporter activity	GO:0009987//cellular process;GO:0044699//single-organism process;GO:0044763//single-organism cellular process
Unigene016567	0.001	0.583333	9.40736	3.21e-07	9.61e-05	up	non-LTR retroelement reverse transcriptase-like protein [Arabidopsis thaliana]	-	-	-	-	-	-	-
Unigene111650	0.001	1.3	10.7446	2.01e-10	1.68e-07	up	non-LTR retroelement reverse transcriptase-like protein [Arabidopsis thaliana]	-	-	-	-	-	-	-
Unigene070406	13.9333	0.001	-7.71282	0.000193786	0.0186152	down	O-FucT domain-containing protein [Cephalotus follicularis]	-	-	-	-	-	-	-
Unigene097162	0.001	1.63	8.37037	0.000237264	0.0216222	up	orcinol O-methyltransferase [Medicago truncatula]// AES89720.2 orcinol O-methyltransferase [Medicago truncatula]	-	-	-	-	-	-	-
Unigene018978	0.506667	0.001	-8.52823	1.08e-05	0.00189928	down	ORF1, partial [Pisum sativum]	-	-	-	-	-	-	-
Unigene060174	0.001	20.73	8.14122	4.21e-05	0.00563963	up	Os02g0651500, partial [Oryza sativa Japonica Group]	-	-	-	-	GO:0031224//intrinsic component of membrane;GO:0044425//membrane part;GO:0016020//membrane	-	-
Unigene075153	0.15	6.91333	5.1008	4.62e-05	0.00611801	up	peptide/nitrate transporter [Medicago truncatula]// AES91176.2 peptide/nitrate transporter [Medicago truncatula]	-	-	-	-	GO:0016020//membrane;GO:0044425//membrane part;GO:0031224//intrinsic component of membrane	-	GO:0051234//establishment of localization;GO:0051179//localization
Unigene047248	11.4	0.116667	-6.09624	0.000563722	0.0423163	down	peroxidase 64 [Dorcoceras hygrometricum]	-	-	-	-	-	-	-
Unigene087179	0.133333	2.32333	6.32265	7.58e-06	0.00141906	up	pfkB family carbohydrate kinase [Medicago truncatula]// KEH38510.1 pfkB family carbohydrate kinase [Medicago truncatula]	Metabolism	Carbohydrate metabolism	ko00030//Pentose phosphate pathway	K00852	GO:0043231//intracellular membrane-bounded organelle;GO:0043226//organelle;GO:0044464//cell part;GO:0005622//intracellular;GO:0043229//intracellular organelle;GO:0044424//intracellular part;GO:0005623//cell;GO:0043227//membrane-bounded organelle	GO:0046914//transition metal ion binding;GO:0016772//transferase activity, transferring phosphorus-containing groups;GO:0046872//metal ion binding;GO:0016740//transferase activity;GO:0019787//ubiquitin-like protein transferase activity;GO:0005488//binding;GO:0043167//ion binding;GO:0043169//cation binding;GO:0003824//catalytic activity	GO:0044267//cellular protein metabolic process;GO:0034641//cellular nitrogen compound metabolic process;GO:0051716//cellular response to stimulus;GO:0009987//cellular process;GO:0046483//heterocycle metabolic process;GO:0044238//primary metabolic process;GO:0006950//response to stress;GO:0033554//cellular response to stress;GO:0006793//phosphorus metabolic process;GO:0044281//small molecule metab…
Unigene066936	1.26667	0.001	-8.24403	6.41e-05	0.0079054	down	phenylalanyl-tRNA synthetase beta chain [Medicago truncatula]// AES91364.1 phenylalanyl-tRNA synthetase beta chain [Medicago truncatula]	Genetic Information Processing	Translation	ko00970//Aminoacyl-tRNA biosynthesis	K01890	GO:0044424//intracellular part;GO:0005622//intracellular;GO:0044464//cell part;GO:0005623//cell	GO:0005488//binding;GO:1901363//heterocyclic compound binding;GO:0046872//metal ion binding;GO:0003824//catalytic activity;GO:0097367//carbohydrate derivative binding;GO:0036094//small molecule binding;GO:0043169//cation binding;GO:0032550//purine ribonucleoside binding;GO:0016874//ligase activity;GO:0043167//ion binding;GO:0001882//nucleoside binding;GO:0004812//aminoacyl-tRNA ligase activity;GO…	GO:0008152//metabolic process;GO:0006518//peptide metabolic process;GO:0044260//cellular macromolecule metabolic process;GO:0006725//cellular aromatic compound metabolic process;GO:0009058//biosynthetic process;GO:0006139//nucleobase-containing compound metabolic process;GO:0043603//cellular amide metabolic process;GO:1901360//organic cyclic compound metabolic process;GO:0006082//organic acid met…
Unigene058120	0.001	4.44667	8.64071	0.00033452	0.0283559	up	phosphoglycerate kinase-like protein [Medicago truncatula]// AES66342.1 phosphoglycerate kinase-like protein [Medicago truncatula]	Metabolism	Global and Overview;Energy metabolism;Carbohydrate metabolism	ko01200//Carbon metabolism;ko01230//Biosynthesis of amino acids;ko00010//Glycolysis / Gluconeogenesis;ko00710//Carbon fixation in photosynthetic organisms	K00927	-	GO:0001882//nucleoside binding;GO:0097367//carbohydrate derivative binding;GO:1901363//heterocyclic compound binding;GO:0016740//transferase activity;GO:0016772//transferase activity, transferring phosphorus-containing groups;GO:0005488//binding;GO:0003824//catalytic activity;GO:0001883//purine nucleoside binding;GO:0097159//organic cyclic compound binding;GO:0036094//small molecule binding;GO:00…	GO:0006082//organic acid metabolic process;GO:0008152//metabolic process;GO:0006796//phosphate-containing compound metabolic process;GO:0032787//monocarboxylic acid metabolic process;GO:0019752//carboxylic acid metabolic process;GO:0043436//oxoacid metabolic process;GO:0009987//cellular process;GO:0044699//single-organism process;GO:0044710//single-organism metabolic process;GO:0044237//cellular …
Unigene073908	0.203333	8.54333	9.53147	3.21e-10	2.57e-07	up	phospholipase D alpha 1 [Medicago truncatula]// AET04431.1 phospholipase D alpha 1 [Medicago truncatula]	Cellular Processes;Metabolism	Transport and catabolism;Lipid metabolism	ko04144//Endocytosis;ko00564//Glycerophospholipid metabolism;ko00565//Ether lipid metabolism	K01115	-	GO:0016788//hydrolase activity, acting on ester bonds;GO:0046872//metal ion binding;GO:0016787//hydrolase activity;GO:0043169//cation binding;GO:0016298//lipase activity;GO:0003824//catalytic activity;GO:0004620//phospholipase activity;GO:0005488//binding;GO:0043167//ion binding	GO:0044699//single-organism process;GO:0006629//lipid metabolic process;GO:0071704//organic substance metabolic process;GO:0009987//cellular process;GO:0046486//glycerolipid metabolic process;GO:0006650//glycerophospholipid metabolic process;GO:0044237//cellular metabolic process;GO:0006796//phosphate-containing compound metabolic process;GO:0044710//single-organism metabolic process;GO:0044255//…
Unigene066115	1.38333	0.0166667	-5.8116	0.000683669	0.0491419	down	phosphoribulokinase/uridine kinase family protein [Medicago truncatula]// AES89493.1 phosphoribulokinase/uridine kinase family protein [Medicago truncatula]	-	-	-	-	-	GO:0016740//transferase activity;GO:0003824//catalytic activity	GO:0009987//cellular process;GO:0008152//metabolic process;GO:0006796//phosphate-containing compound metabolic process;GO:0006793//phosphorus metabolic process;GO:0044237//cellular metabolic process
Unigene023256	0.0133333	1.91333	6.89949	0.000141545	0.0146711	up	phosphorus starvation-induced protein [Medicago truncatula]// KEH29183.1 phosphorus starvation-induced protein [Medicago truncatula]	-	-	-	-	-	-	-
Unigene068822	4.04667	0.001	-9.4605	1.74e-07	5.78e-05	down	PIF1-like helicase [Medicago truncatula]// KEH17451.1 PIF1-like helicase [Medicago truncatula]	-	-	-	-	-	-	-
Unigene056610	12.1	105.4	3.55078	9.45e-06	0.00171533	up	plant/F8L15-130 protein [Medicago truncatula]// KEH24721.1 plant/F8L15-130 protein [Medicago truncatula]	-	-	-	-	-	-	-
Unigene020524	0.001	3.69333	8.36357	1.75e-05	0.00279655	up	plastid carbamoylphosphate synthetase small subunit 2 [Medicago truncatula]	Metabolism	Amino acid metabolism;Nucleotide metabolism	ko00240//Pyrimidine metabolism;ko00250//Alanine, aspartate and glutamate metabolism	K01956	-	-	-
Unigene008064	0.001	15.5867	10.0632	5.11e-05	0.00660183	up	polyubiquitin 11-like [Aegilops tauschii subsp. tauschii]	-	-	-	-	GO:0005622//intracellular;GO:0071944//cell periphery;GO:0044424//intracellular part;GO:0030312//external encapsulating structure;GO:0043227//membrane-bounded organelle;GO:0043229//intracellular organelle;GO:0043231//intracellular membrane-bounded organelle;GO:0044464//cell part;GO:0005623//cell;GO:0043226//organelle	GO:0046914//transition metal ion binding;GO:0043167//ion binding;GO:0043169//cation binding;GO:0046872//metal ion binding;GO:0005488//binding	GO:0043632//modification-dependent macromolecule catabolic process;GO:0044248//cellular catabolic process;GO:0044260//cellular macromolecule metabolic process;GO:0006508//proteolysis;GO:0044238//primary metabolic process;GO:0008152//metabolic process;GO:0019941//modification-dependent protein catabolic process;GO:0009987//cellular process;GO:0043412//macromolecule modification;GO:0044265//cellula…
Unigene043478	0.001	2.26333	8.25862	2.15e-05	0.00329654	up	PPR containing plant-like protein [Medicago truncatula]// AES59138.1 PPR containing plant-like protein [Medicago truncatula]	-	-	-	-	-	-	-
Unigene061144	10.4	0.463333	-5.19328	5.49e-06	0.00107991	down	PPR containing plant-like protein [Medicago truncatula]// AES73292.1 PPR containing plant-like protein [Medicago truncatula]	-	-	-	-	-	-	-
Unigene069068	0.00666667	1.57333	7.51196	1.05e-05	0.00185322	up	PPR containing plant-like protein [Medicago truncatula]// KEH33863.1 PPR containing plant-like protein [Medicago truncatula]	-	-	-	-	-	-	-
Unigene081713	0.001	13.96	10.8316	1.25e-10	1.09e-07	up	PREDICTED: (S)-coclaurine N-methyltransferase [Cicer arietinum]	-	-	-	-	-	-	-
Unigene044810	154.703	7.72	-5.3173	3.97e-05	0.00543198	down	PREDICTED: 17.3 kDa class I heat shock protein-like [Cicer arietinum]	Genetic Information Processing	Folding, sorting and degradation	ko04141//Protein processing in endoplasmic reticulum	K13993	-	-	-
Unigene044100	13.4967	0.276667	-5.32333	3.74e-05	0.00520004	down	PREDICTED: 30S ribosomal protein S9, chloroplastic [Cicer arietinum]	Genetic Information Processing	Translation	ko03010//Ribosome	K02996	GO:0009536//plastid;GO:0044446//intracellular organelle part;GO:0043227//membrane-bounded organelle;GO:0044435//plastid part;GO:0030529//intracellular ribonucleoprotein complex;GO:0005623//cell;GO:0043229//intracellular organelle;GO:0032991//macromolecular complex;GO:0044422//organelle part;GO:0043231//intracellular membrane-bounded organelle;GO:0043226//organelle;GO:0005622//intracellular;GO:000…	-	-
Unigene034738	0.01	2.40667	7.00322	3.92e-05	0.00538235	up	PREDICTED: 40S ribosomal protein S5-like [Cicer arietinum]	Genetic Information Processing	Translation	ko03010//Ribosome	K02989	-	-	-
Unigene072802	0.001	2.42	8.99822	1.83e-06	0.000427394	up	PREDICTED: 40S ribosomal protein S9-2 [Cicer arietinum]	Genetic Information Processing	Translation	ko03010//Ribosome	K02997	-	-	-
Unigene073535	1.65	0.001	-7.64986	0.000350742	0.0294567	down	PREDICTED: actin, partial [Gossypium arboreum]	-	-	-	-	-	-	-
Unigene032675	0.0233333	1.98	5.80834	1.98e-05	0.00307999	up	PREDICTED: ammonium transporter 3 member 1-like [Arachis duranensis]	-	-	-	-	GO:0031224//intrinsic component of membrane;GO:0016020//membrane;GO:0044425//membrane part	GO:0022890//inorganic cation transmembrane transporter activity;GO:0008324//cation transmembrane transporter activity;GO:0015075//ion transmembrane transporter activity;GO:0022857//transmembrane transporter activity;GO:0022892//substrate-specific transporter activity;GO:0022891//substrate-specific transmembrane transporter activity;GO:0005215//transporter activity;GO:0015077//monovalent inorganic…	GO:0071705//nitrogen compound transport;GO:0015696//ammonium transport;GO:0051234//establishment of localization;GO:0051179//localization;GO:0006811//ion transport;GO:0006810//transport;GO:0006812//cation transport
Unigene077608	4.32667	0.001	-10.8725	1.32e-09	8.49e-07	down	PREDICTED: BSD domain-containing protein 1-like [Cicer arietinum]	-	-	-	-	-	-	-
Unigene043301	0.001	6.34333	8.79333	0.00039795	0.0325943	up	PREDICTED: BTB/POZ domain-containing protein FBL11 [Cicer arietinum]	-	-	-	-	-	-	-
Unigene079290	0.896667	0.001	-7.62595	0.000296487	0.0258544	down	PREDICTED: chromatin modification-related protein EAF1 B-like isoform X2 [Cicer arietinum]	-	-	-	-	-	-	-
Unigene090416	15.4233	0.213333	-5.91791	3.01e-05	0.00440788	down	PREDICTED: chromosome transmission fidelity protein 18 homolog [Cicer arietinum]	-	-	-	-	-	-	-
Unigene068299	3.65333	0.0366667	-5.55572	0.000404212	0.0329589	down	PREDICTED: cleft lip and palate transmembrane protein 1 homolog [Cicer arietinum]	-	-	-	-	GO:0016020//membrane;GO:0044425//membrane part;GO:0031224//intrinsic component of membrane	-	-
Unigene053551	0.001	10.6067	11.0982	0.000618272	0.0456581	up	PREDICTED: coiled-coil domain-containing protein 18 isoform X2 [Cicer arietinum]	-	-	-	-	-	-	-
Unigene034488	0.0833333	3.49667	7.85601	0.000196215	0.018725	up	PREDICTED: coiled-coil domain-containing protein SCD2-like isoform X1 [Cicer arietinum]	-	-	-	-	-	-	-
Unigene079173	0.001	0.95	7.50036	0.00032511	0.0276479	up	PREDICTED: COMPASS-like H3K4 histone methylase component WDR5A [Arachis ipaensis]	-	-	-	-	GO:0044464//cell part;GO:0032991//macromolecular complex;GO:0044451//nucleoplasm part;GO:0043229//intracellular organelle;GO:0044446//intracellular organelle part;GO:0043231//intracellular membrane-bounded organelle;GO:0043226//organelle;GO:0005623//cell;GO:0044424//intracellular part;GO:0034708//methyltransferase complex;GO:1902494//catalytic complex;GO:0044428//nuclear part;GO:0043227//membrane…	GO:0005515//protein binding;GO:0005488//binding	GO:0022414//reproductive process;GO:0003006//developmental process involved in reproduction;GO:0000003//reproduction;GO:0032502//developmental process
Unigene068585	14.6567	0.001	-7.8637	0.000195083	0.0186659	down	PREDICTED: COP9 signalosome complex subunit 2 isoform X1 [Capsicum annuum]	-	-	-	-	-	-	-
Unigene076271	5.10333	0.001	-8.28146	4.13e-05	0.00557697	down	PREDICTED: cullin-1 [Arachis duranensis]	Genetic Information Processing	Folding, sorting and degradation	ko04141//Protein processing in endoplasmic reticulum;ko04120//Ubiquitin mediated proteolysis	K03347	-	-	-
Unigene082207	1.04	11.5867	3.50645	0.000155911	0.0155727	up	PREDICTED: DEAD-box ATP-dependent RNA helicase 58, chloroplastic isoform X2 [Cicer arietinum]	-	-	-	-	-	GO:0003824//catalytic activity;GO:0016787//hydrolase activity;GO:0032550//purine ribonucleoside binding;GO:0036094//small molecule binding;GO:0016817//hydrolase activity, acting on acid anhydrides;GO:0016462//pyrophosphatase activity;GO:0017111//nucleoside-triphosphatase activity;GO:0001883//purine nucleoside binding;GO:0097159//organic cyclic compound binding;GO:0097367//carbohydrate derivative …	-
Unigene026684	101.893	16.2	-2.89376	0.000230776	0.0211634	down	PREDICTED: dehydration-responsive element-binding protein 2D [Cicer arietinum]	-	-	-	-	-	-	-
Unigene050126	0.001	4.84	9.60417	0.000139081	0.0145294	up	PREDICTED: DNA mismatch repair protein MSH1, mitochondrial isoform X2 [Ipomoea nil]	-	-	-	-	-	-	-
Unigene070224	0.001	2.65667	9.49233	1.32e-05	0.00222289	up	PREDICTED: DNA-dependent metalloprotease WSS1-like isoform X1 [Cicer arietinum]// XP_004486588.1 PREDICTED: DNA-dependent metalloprotease WSS1-like isoform X1 [Cicer arietinum]	-	-	-	-	-	GO:0043169//cation binding;GO:0043167//ion binding;GO:0005488//binding	-
Unigene064889	0.0233333	6.18	7.58151	1.74e-06	0.000409404	up	PREDICTED: E3 ubiquitin-protein ligase UPL3-like [Cicer arietinum]	Genetic Information Processing	Folding, sorting and degradation	ko04120//Ubiquitin mediated proteolysis	K10590	-	-	-
Unigene086972	0.001	9.1	10.3142	4.9e-09	2.58e-06	up	PREDICTED: E3 ubiquitin-protein ligase UPL3-like [Cicer arietinum]	Genetic Information Processing	Folding, sorting and degradation	ko04120//Ubiquitin mediated proteolysis	K10590	GO:0016020//membrane	GO:0003824//catalytic activity	GO:0046483//heterocycle metabolic process;GO:0044699//single-organism process;GO:0006261//DNA-dependent DNA replication;GO:0043170//macromolecule metabolic process;GO:0048869//cellular developmental process;GO:0032989//cellular component morphogenesis;GO:0048468//cell development;GO:0044267//cellular protein metabolic process;GO:1901360//organic cyclic compound metabolic process;GO:0006260//DNA r…
Unigene050063	0.001	3.13333	10.0432	4.98e-05	0.00649529	up	PREDICTED: exportin-2 [Cicer arietinum]	-	-	-	-	-	-	-
Unigene054244	0.001	2.12	9.26931	0.000221556	0.0204986	up	PREDICTED: formate dehydrogenase 1, mitochondrial-like [Cicer arietinum]	Metabolism	Global and Overview;Carbohydrate metabolism	ko01200//Carbon metabolism;ko00630//Glyoxylate and dicarboxylate metabolism	K00122	-	GO:0016491//oxidoreductase activity;GO:0016620//oxidoreductase activity, acting on the aldehyde or oxo group of donors, NAD or NADP as acceptor;GO:1901363//heterocyclic compound binding;GO:1901265//nucleoside phosphate binding;GO:0016903//oxidoreductase activity, acting on the aldehyde or oxo group of donors;GO:0097159//organic cyclic compound binding;GO:0000166//nucleotide binding;GO:0003824//ca…	GO:0044710//single-organism metabolic process;GO:0008152//metabolic process;GO:0044699//single-organism process
Unigene062293	1.56	28.9067	3.98703	8.72e-05	0.010175	up	PREDICTED: glucan endo-1,3-beta-glucosidase 12-like [Cicer arietinum]// AIR93907.1 glucanase [Cicer arietinum]	-	-	-	-	-	GO:0003824//catalytic activity;GO:0016787//hydrolase activity	GO:0044238//primary metabolic process;GO:0008152//metabolic process
Unigene072132	6.83667	0.001	-9.2028	9e-07	0.000230699	down	PREDICTED: glycerophosphodiester phosphodiesterase GDPDL3-like [Cicer arietinum]	-	-	-	-	-	GO:0003824//catalytic activity;GO:0008081//phosphoric diester hydrolase activity;GO:0016788//hydrolase activity, acting on ester bonds;GO:0042578//phosphoric ester hydrolase activity;GO:0016787//hydrolase activity	-
Unigene033507	0.001	0.656667	7.54289	0.000578827	0.0431831	up	PREDICTED: golgin candidate 5 [Cicer arietinum]	-	-	-	-	-	-	-
Unigene039442	0.001	5.39333	11.3517	1.79e-05	0.00285466	up	PREDICTED: golgin subfamily A member 6-like protein 2 [Arachis duranensis]	-	-	-	-	-	-	-
Unigene081060	35.4	18.67	-3.27358	7.05e-07	0.000190704	down	PREDICTED: G-type lectin S-receptor-like serine/threonine-protein kinase At1g11300 isoform X2 [Vigna angularis]	-	-	-	-	GO:0031224//intrinsic component of membrane;GO:0016020//membrane;GO:0044425//membrane part	GO:0032549//ribonucleoside binding;GO:0036094//small molecule binding;GO:0097159//organic cyclic compound binding;GO:0005488//binding;GO:0003824//catalytic activity;GO:0004672//protein kinase activity;GO:0032550//purine ribonucleoside binding;GO:0097367//carbohydrate derivative binding;GO:0001883//purine nucleoside binding;GO:0016772//transferase activity, transferring phosphorus-containing group…	GO:0044267//cellular protein metabolic process;GO:0006793//phosphorus metabolic process;GO:0071704//organic substance metabolic process;GO:0043412//macromolecule modification;GO:0044763//single-organism cellular process;GO:0006796//phosphate-containing compound metabolic process;GO:0044237//cellular metabolic process;GO:0019538//protein metabolic process;GO:0043170//macromolecule metabolic proces…
Unigene003699	0.001	2.72	7.35865	0.000569315	0.042616	up	PREDICTED: guanylate kinase 2 [Cicer arietinum]// XP_004493516.1 PREDICTED: guanylate kinase 2 [Cicer arietinum]	Metabolism	Nucleotide metabolism	ko00230//Purine metabolism	K00942	-	-	GO:1901564//organonitrogen compound metabolic process;GO:0006753//nucleoside phosphate metabolic process;GO:0006139//nucleobase-containing compound metabolic process;GO:0044710//single-organism metabolic process;GO:0072521//purine-containing compound metabolic process;GO:0009987//cellular process;GO:0034641//cellular nitrogen compound metabolic process;GO:0044763//single-organism cellular process…
Unigene035751	11.64	0.0766667	-8.05017	0.000147295	0.0149375	down	PREDICTED: heat shock 70 kDa protein 5 [Solanum tuberosum]	Genetic Information Processing;Cellular Processes	Transport and catabolism;Transcription;Folding, sorting and degradation	ko04141//Protein processing in endoplasmic reticulum;ko03040//Spliceosome;ko04144//Endocytosis	K03283	-	GO:0032550//purine ribonucleoside binding;GO:0036094//small molecule binding;GO:0097159//organic cyclic compound binding;GO:0032549//ribonucleoside binding;GO:0001883//purine nucleoside binding;GO:0005488//binding;GO:1901363//heterocyclic compound binding;GO:0001882//nucleoside binding;GO:0097367//carbohydrate derivative binding	-
Unigene069663	0.02	2.63667	6.48465	0.000107212	0.0120286	up	PREDICTED: histone-lysine N-methyltransferase ATX5-like [Arachis duranensis]	-	-	-	-	GO:0043226//organelle;GO:0005623//cell;GO:0005622//intracellular;GO:0043227//membrane-bounded organelle;GO:0044464//cell part;GO:0044424//intracellular part;GO:0043231//intracellular membrane-bounded organelle;GO:0043229//intracellular organelle	GO:0005488//binding;GO:0046914//transition metal ion binding;GO:0043169//cation binding;GO:0003824//catalytic activity;GO:0043167//ion binding;GO:0046872//metal ion binding	GO:0008152//metabolic process
Unigene068192	0.001	0.92	7.64252	0.000126664	0.0135632	up	PREDICTED: iron-sulfur cluster co-chaperone protein HscB, mitochondrial [Cicer arietinum]	-	-	-	-	-	GO:0005515//protein binding;GO:0005488//binding	GO:0016043//cellular component organization;GO:0043933//macromolecular complex subunit organization;GO:0022607//cellular component assembly;GO:0044085//cellular component biogenesis;GO:0065003//macromolecular complex assembly;GO:0006461//protein complex assembly;GO:0009987//cellular process;GO:0071822//protein complex subunit organization;GO:0071840//cellular component organization or biogenesis;…
Unigene036006	1.52667	0.0233333	-6.32529	6.51e-07	0.000178095	down	PREDICTED: kinesin KP1 isoform X1 [Cicer arietinum]	-	-	-	-	-	-	-
Unigene074840	3.16	0.001	-7.45064	0.000229864	0.0211063	down	PREDICTED: kinesin-13A-like [Cicer arietinum]// XP_004487847.1 PREDICTED: kinesin-13A-like [Cicer arietinum]// XP_004487848.1 PREDICTED: kinesin-13A-like [Cicer arietinum]	-	-	-	-	GO:0043232//intracellular non-membrane-bounded organelle;GO:0044464//cell part;GO:0044424//intracellular part;GO:0043228//non-membrane-bounded organelle;GO:0005622//intracellular;GO:0005856//cytoskeleton;GO:0015630//microtubule cytoskeleton;GO:0043229//intracellular organelle;GO:0005623//cell;GO:0043226//organelle	GO:0016818//hydrolase activity, acting on acid anhydrides, in phosphorus-containing anhydrides;GO:0001882//nucleoside binding;GO:0097367//carbohydrate derivative binding;GO:0036094//small molecule binding;GO:0001883//purine nucleoside binding;GO:1901363//heterocyclic compound binding;GO:0017111//nucleoside-triphosphatase activity;GO:0003824//catalytic activity;GO:0005488//binding;GO:0032550//puri…	GO:0044699//single-organism process;GO:0009987//cellular process;GO:0007017//microtubule-based process;GO:0044763//single-organism cellular process
Unigene084185	1.33	0.00666667	-7.29322	8.02e-06	0.00148981	down	PREDICTED: kinesin-13A-like [Nicotiana tabacum]	-	-	-	-	-	-	-
Unigene068647	29.22	0.963333	-4.38908	6.55e-06	0.00124592	down	PREDICTED: kinesin-like protein NACK1 [Cicer arietinum]	-	-	-	-	-	-	-
Unigene059532	0.001	21.2	7.98756	7.61e-05	0.00904337	up	PREDICTED: lethal(2) giant larvae protein homolog SRO77 isoform X1 [Cicer arietinum]	-	-	-	-	-	-	-
Unigene068942	0.001	3.83667	8.78195	1.04e-05	0.00184373	up	PREDICTED: lethal(2) giant larvae protein homolog SRO77 isoform X1 [Cicer arietinum]	-	-	-	-	-	-	-
Unigene081792	0.001	34.1733	13.0133	4.25e-19	7.73e-15	up	PREDICTED: lethal(2) giant larvae protein homolog SRO77 isoform X1 [Cicer arietinum]	-	-	-	-	-	-	-
Unigene059177	2.91	0.0633333	-5.87389	1.19e-05	0.00205856	down	PREDICTED: LRR receptor-like serine/threonine-protein kinase GSO1 [Cicer arietinum]	-	-	-	-	-	-	-
Unigene071828	0.723333	6.22333	4.69368	0.000105719	0.0118793	up	PREDICTED: lysine-specific demethylase JMJ25-like isoform X1 [Lupinus angustifolius]	-	-	-	-	-	-	-
Unigene067034	0.001	5.95667	10.5586	2.82e-05	0.00417933	up	PREDICTED: MND1-interacting protein 1-like [Gossypium arboreum]// XP_017642701.1 PREDICTED: MND1-interacting protein 1-like [Gossypium arboreum]	-	-	-	-	-	-	-
Unigene074486	0.0166667	19.5167	9.91089	9.36e-06	0.00170311	up	PREDICTED: nicotinamide/nicotinic acid mononucleotide adenylyltransferase [Cicer arietinum]// XP_012568694.1 PREDICTED: nicotinamide/nicotinic acid mononucleotide adenylyltransferase [Cicer arietinum]	Metabolism	Metabolism of cofactors and vitamins	ko00760//Nicotinate and nicotinamide metabolism	K06210	-	GO:0016740//transferase activity;GO:0001882//nucleoside binding;GO:0036094//small molecule binding;GO:0003824//catalytic activity;GO:0016772//transferase activity, transferring phosphorus-containing groups;GO:0016779//nucleotidyltransferase activity;GO:0001883//purine nucleoside binding;GO:0097159//organic cyclic compound binding;GO:0097367//carbohydrate derivative binding;GO:0032550//purine ribo…	GO:0019637//organophosphate metabolic process;GO:0034654//nucleobase-containing compound biosynthetic process;GO:0055086//nucleobase-containing small molecule metabolic process;GO:0006733//oxidoreduction coenzyme metabolic process;GO:1901293//nucleoside phosphate biosynthetic process;GO:1901566//organonitrogen compound biosynthetic process;GO:0006796//phosphate-containing compound metabolic proce…
Unigene074354	0.001	4.92	11.3205	5.72e-06	0.00110981	up	PREDICTED: nicotinamide/nicotinic acid mononucleotide adenylyltransferase isoform X3 [Ipomoea nil]	Metabolism	Metabolism of cofactors and vitamins	ko00760//Nicotinate and nicotinamide metabolism	K06210	-	-	-
Unigene026168	2.23	0.001	-9.16897	7.2e-07	0.000192663	down	PREDICTED: nuclear pore complex protein NUP93A-like [Cicer arietinum]	Genetic Information Processing	Translation	ko03013//RNA transport	K14309	-	GO:0003824//catalytic activity	GO:0051234//establishment of localization;GO:0051179//localization
Unigene051253	0.001	10.05	9.9272	6.5e-05	0.00799461	up	PREDICTED: nucleolin-like [Tarenaya hassleriana]	-	-	-	-	-	-	-
Unigene051365	27.43	1.25	-4.45793	0.000193324	0.0186152	down	PREDICTED: plant cysteine oxidase 2-like [Cicer arietinum]	Metabolism	Metabolism of other amino acids	ko00430//Taurine and hypotaurine metabolism	K10712	-	GO:0003824//catalytic activity;GO:0016491//oxidoreductase activity	GO:0008152//metabolic process;GO:0044699//single-organism process;GO:0044710//single-organism metabolic process
Unigene098373	0.943333	0.001	-7.11512	0.000502189	0.0389004	down	PREDICTED: pleckstrin homology domain-containing protein 1 [Cicer arietinum]	-	-	-	-	GO:0005622//intracellular;GO:0005623//cell;GO:0044464//cell part;GO:0044424//intracellular part	GO:0008289//lipid binding;GO:0005543//phospholipid binding;GO:0005488//binding	GO:0044763//single-organism cellular process;GO:0007154//cell communication;GO:0009987//cellular process;GO:0044699//single-organism process
Unigene033658	0.0266667	1.62667	5.91633	0.000108741	0.0121439	up	PREDICTED: pleiotropic drug resistance protein 1 isoform X1 [Cicer arietinum]	-	-	-	-	GO:0031224//intrinsic component of membrane;GO:0044425//membrane part;GO:0016020//membrane	GO:1901363//heterocyclic compound binding;GO:0097159//organic cyclic compound binding;GO:0032549//ribonucleoside binding;GO:0005488//binding;GO:0032550//purine ribonucleoside binding;GO:0016818//hydrolase activity, acting on acid anhydrides, in phosphorus-containing anhydrides;GO:0001883//purine nucleoside binding;GO:0016462//pyrophosphatase activity;GO:0036094//small molecule binding;GO:0003824/…	GO:0051179//localization;GO:0051234//establishment of localization
Unigene066681	0.0133333	11.9567	9.4627	1.52e-05	0.00247581	up	PREDICTED: pre-mRNA-splicing factor 38B-like [Cicer arietinum]	-	-	-	-	-	-	-
Unigene001311	0.001	1.46	8.23889	4.76e-05	0.00625096	up	PREDICTED: pre-rRNA-processing protein esf1 [Cicer arietinum]	-	-	-	-	-	-	-
Unigene072020	0.001	1.30667	7.99993	7.86e-05	0.0092731	up	PREDICTED: probable E3 ubiquitin-protein ligase ARI7 [Cicer arietinum]	-	-	-	-	-	GO:0043169//cation binding;GO:0003824//catalytic activity;GO:0046872//metal ion binding;GO:0016740//transferase activity;GO:0046914//transition metal ion binding;GO:0005488//binding;GO:0019787//ubiquitin-like protein transferase activity;GO:0043167//ion binding	GO:0008152//metabolic process;GO:0032446//protein modification by small protein conjugation;GO:0044238//primary metabolic process;GO:0019538//protein metabolic process;GO:0044237//cellular metabolic process;GO:0043412//macromolecule modification;GO:0009987//cellular process;GO:0044260//cellular macromolecule metabolic process;GO:0036211//protein modification process;GO:0044267//cellular protein m…
Unigene072310	0.0133333	6.51667	8.70583	0.000124049	0.0133419	up	PREDICTED: protein LAZ1 homolog 1 [Cicer arietinum]// XP_004502586.1 PREDICTED: protein LAZ1 homolog 1 [Cicer arietinum]	-	-	-	-	-	-	-
Unigene079488	0.0433333	11.48	8.21482	0.000117908	0.0128909	up	PREDICTED: protein MODIFIER OF SNC1 1-like [Cicer arietinum]	-	-	-	-	-	-	-
Unigene022099	0.0233333	8.52333	8.72058	0.000143744	0.0147479	up	PREDICTED: protein RMD5 homolog A [Cicer arietinum]	-	-	-	-	-	-	-
Unigene063834	0.001	1.81	9.73277	5.69e-07	0.000158129	up	PREDICTED: protein STRUBBELIG-RECEPTOR FAMILY 2-like [Cicer arietinum]	-	-	-	-	GO:0016020//membrane	-	-
Unigene055497	0.001	4.61	8.84379	0.000502135	0.0389004	up	PREDICTED: protein TOM THREE HOMOLOG 1 [Cicer arietinum]	-	-	-	-	-	-	-
Unigene047628	0.001	2.79667	10.2183	3.33e-05	0.00473828	up	PREDICTED: protein WVD2-like 4 isoform X1 [Arachis ipaensis]	-	-	-	-	-	-	-
Unigene024825	0.001	1.12667	10.044	5.96e-05	0.00749143	up	PREDICTED: retrovirus-related Pol polyprotein from transposon TNT 1-94 isoform X2 [Vigna angularis]	-	-	-	-	-	-	-
Unigene061125	0.001	2.36333	7.37968	0.000452373	0.0360384	up	PREDICTED: rRNA-processing protein EFG1 isoform X1 [Ricinus communis]	-	-	-	-	-	-	-
Unigene026929	0.0233333	0.376667	5.21459	0.00031387	0.0270463	up	PREDICTED: SPX domain-containing protein 2-like isoform X2 [Cicer arietinum]	-	-	-	-	-	-	-
Unigene074667	0.001	1.72333	8.67361	0.000616136	0.0456581	up	PREDICTED: sterol 14-demethylase [Prunus mume]	Metabolism	Lipid metabolism	ko00100//Steroid biosynthesis	K05917	-	-	-
Unigene047164	0.001	3.38667	7.57111	0.000535751	0.0408056	up	PREDICTED: subtilisin-like protease SBT1.5 [Malus domestica]	-	-	-	-	-	-	-
Unigene031068	38.3333	6.01	-2.73455	0.000338373	0.0286159	down	PREDICTED: thaumatin-like protein 1 [Cicer arietinum]// AIR93920.1 thaumatin [Cicer arietinum]	-	-	-	-	-	-	-
Unigene043684	0.02	1.33	5.77216	0.000238291	0.0216409	up	PREDICTED: thylakoid lumenal 17.4 kDa protein, chloroplastic-like isoform X1 [Lupinus angustifolius]	-	-	-	-	-	-	-
Unigene067021	0.0466667	6.04667	6.10052	9.91e-05	0.0112949	up	PREDICTED: tobamovirus multiplication protein 3-like, partial [Erythranthe guttata]	-	-	-	-	-	-	-
Unigene043168	0.00666667	2.12333	7.44346	5.1e-05	0.00660183	up	PREDICTED: transcription factor bHLH94-like isoform X2 [Cicer arietinum]	-	-	-	-	-	-	-
Unigene044728	0.0133333	2.75	6.55417	0.000661029	0.0478927	up	PREDICTED: tryptophan--tRNA ligase, cytoplasmic [Cicer arietinum]	Genetic Information Processing	Translation	ko00970//Aminoacyl-tRNA biosynthesis	K01867	GO:0005623//cell;GO:0044424//intracellular part;GO:0005622//intracellular;GO:0044464//cell part	GO:0005488//binding;GO:0036094//small molecule binding;GO:0032550//purine ribonucleoside binding;GO:0016874//ligase activity;GO:1901363//heterocyclic compound binding;GO:0032549//ribonucleoside binding;GO:0003824//catalytic activity;GO:0097159//organic cyclic compound binding;GO:0001883//purine nucleoside binding;GO:0001882//nucleoside binding;GO:0016876//ligase activity, forming aminoacyl-tRNA a…	GO:0006139//nucleobase-containing compound metabolic process;GO:0043038//amino acid activation;GO:0034641//cellular nitrogen compound metabolic process;GO:0034645//cellular macromolecule biosynthetic process;GO:0043039//tRNA aminoacylation;GO:0008152//metabolic process;GO:0009059//macromolecule biosynthetic process;GO:0019538//protein metabolic process;GO:0043170//macromolecule metabolic process;…
Unigene074926	2.44	0.001	-8.19812	3.19e-05	0.00460417	down	PREDICTED: two-component response regulator ARR12-like [Vigna radiata var. radiata]	Environmental Information Processing	Signal transduction	ko04075//Plant hormone signal transduction	K14491	-	-	GO:1901360//organic cyclic compound metabolic process;GO:0019438//aromatic compound biosynthetic process;GO:0034645//cellular macromolecule biosynthetic process;GO:0009987//cellular process;GO:0097659//nucleic acid-templated transcription;GO:0071704//organic substance metabolic process;GO:0016070//RNA metabolic process;GO:1901576//organic substance biosynthetic process;GO:0046483//heterocycle met…
Unigene058887	0.001	36.7267	13.5012	2.89e-07	8.81e-05	up	PREDICTED: ubiquitin carboxyl-terminal hydrolase isozyme L3 [Cicer arietinum]	-	-	-	-	-	GO:0003824//catalytic activity;GO:0016787//hydrolase activity;GO:0008234//cysteine-type peptidase activity;GO:0008233//peptidase activity;GO:0070011//peptidase activity, acting on L-amino acid peptides	GO:0008152//metabolic process;GO:0043170//macromolecule metabolic process;GO:0019538//protein metabolic process;GO:0044238//primary metabolic process;GO:0006508//proteolysis;GO:0071704//organic substance metabolic process
Unigene081115	1.36333	29.4367	6.26297	6.6e-06	0.00125164	up	PREDICTED: ubiquitin carboxyl-terminal hydrolase isozyme L3 [Cicer arietinum]	-	-	-	-	GO:0043229//intracellular organelle;GO:0005622//intracellular;GO:0043231//intracellular membrane-bounded organelle;GO:0044464//cell part;GO:0005623//cell;GO:0044444//cytoplasmic part;GO:0005737//cytoplasm;GO:0043227//membrane-bounded organelle;GO:0043226//organelle;GO:0009536//plastid;GO:0044424//intracellular part	-	GO:0009056//catabolic process;GO:0044257//cellular protein catabolic process;GO:0044267//cellular protein metabolic process;GO:0019941//modification-dependent protein catabolic process;GO:0006508//proteolysis;GO:0071704//organic substance metabolic process;GO:0009987//cellular process;GO:0008152//metabolic process;GO:0044237//cellular metabolic process;GO:0009057//macromolecule catabolic process;…
Unigene026270	0.196667	15.3067	6.09663	0.000517886	0.0398017	up	PREDICTED: uncharacterized endoplasmic reticulum membrane protein C16E8.02-like [Cicer arietinum]	-	-	-	-	GO:0044425//membrane part;GO:0031224//intrinsic component of membrane;GO:0016020//membrane	-	-
Unigene049046	1.96333	89.1433	5.66039	5.64e-05	0.00716436	up	PREDICTED: uncharacterized mitochondrial protein AtMg00810-like [Glycine max]	-	-	-	-	-	-	-
Unigene048485	0.0166667	37.6833	11.1786	4.94e-27	3.6e-22	up	PREDICTED: uncharacterized mitochondrial protein AtMg01110-like [Solanum tuberosum]	-	-	-	-	-	-	-
Unigene064168	0.001	4.15667	9.45381	2.61e-07	8.12e-05	up	PREDICTED: uncharacterized protein LOC101493793 [Cicer arietinum]	-	-	-	-	-	-	-
Unigene056421	0.0366667	5.80333	6.82747	1.24e-06	0.000304579	up	PREDICTED: uncharacterized protein LOC101503493 isoform X2 [Cicer arietinum]	-	-	-	-	-	-	-
Unigene025847	0.426667	0.00333333	-6.33523	0.000617859	0.0456581	down	PREDICTED: uncharacterized protein LOC102666339 [Glycine max]	-	-	-	-	-	-	-
Unigene070625	0.0233333	15.2833	9.59742	0.000627679	0.0461189	up	PREDICTED: WAT1-related protein At5g07050-like [Cicer arietinum]	-	-	-	-	-	-	-
Unigene043017	15.94	0.59	-5.13259	5.05e-06	0.00100481	down	PREDICTED: yrdC domain-containing protein, mitochondrial [Cicer arietinum]	-	-	-	-	-	-	-
Unigene057492	0.366667	28.59	6.48198	1.38e-05	0.00229798	up	PREDICTED: zinc finger BED domain-containing protein DAYSLEEPER-like [Cicer arietinum]	-	-	-	-	-	-	-
Unigene082030	0.0366667	13.0667	8.52639	1.09e-07	3.91e-05	up	PREDICTED: zinc finger BED domain-containing protein DAYSLEEPER-like [Cicer arietinum]	-	-	-	-	-	-	-
Unigene053156	0.001	4.04333	11.0326	3.2e-10	2.57e-07	up	PREDICTED: zinc finger BED domain-containing protein RICESLEEPER 2-like [Cicer arietinum]	-	-	-	-	-	-	-
Unigene068282	0.001	1.94667	7.9202	6.01e-05	0.00752615	up	proteasome regulatory particle base subunit [Candida albicans SC5314]// KGQ88865.1 26S protease regulatory subunit 6B [Candida albicans P94015]// KGQ96187.1 26S protease regulatory subunit 6B [Candida albicans P37005]// KGQ99922.1 26S protease regulatory subunit 6B [Candida albicans GC75]// KGR12079.1 26S protease regulatory subunit 6B [Candida albicans P57072]// KGR14852.1 26S protease regulator…	Genetic Information Processing	Folding, sorting and degradation	ko03050//Proteasome	K03063	GO:0044422//organelle part;GO:0005623//cell;GO:0044424//intracellular part;GO:0032991//macromolecular complex;GO:0044446//intracellular organelle part;GO:0043226//organelle;GO:0005622//intracellular;GO:0044464//cell part;GO:0043229//intracellular organelle;GO:0005737//cytoplasm	GO:0036094//small molecule binding;GO:0097367//carbohydrate derivative binding;GO:0005488//binding;GO:0003824//catalytic activity;GO:0001883//purine nucleoside binding;GO:0032549//ribonucleoside binding;GO:0032550//purine ribonucleoside binding;GO:1901363//heterocyclic compound binding;GO:0016787//hydrolase activity;GO:0001882//nucleoside binding;GO:0097159//organic cyclic compound binding	GO:0044238//primary metabolic process;GO:0044237//cellular metabolic process;GO:0071822//protein complex subunit organization;GO:0009987//cellular process;GO:0044085//cellular component biogenesis;GO:0043170//macromolecule metabolic process;GO:0009056//catabolic process;GO:0065003//macromolecular complex assembly;GO:0043933//macromolecular complex subunit organization;GO:0009057//macromolecule ca…
Unigene053163	0.08	5.66667	5.54926	0.000442104	0.035414	up	Protein scribble, partial [Anthurium amnicola]	-	-	-	-	GO:0031967//organelle envelope;GO:0043229//intracellular organelle;GO:0009526//plastid envelope;GO:0009536//plastid;GO:0031975//envelope;GO:0009534//chloroplast thylakoid;GO:0009509//chromoplast;GO:0043226//organelle;GO:0044422//organelle part;GO:0009507//chloroplast;GO:0043231//intracellular membrane-bounded organelle;GO:0009532//plastid stroma;GO:0009579//thylakoid;GO:0044434//chloroplast part;…	-	GO:0009987//cellular process;GO:0044237//cellular metabolic process;GO:0008152//metabolic process
Unigene078942	13.6567	0.806667	-4.42524	1.92e-05	0.0030261	down	RabGAP/TBC domain protein [Medicago truncatula]// AES89025.2 RabGAP/TBC domain protein [Medicago truncatula]	-	-	-	-	-	-	-
Unigene080958	0.001	17.3333	11.8044	2.66e-05	0.00398008	up	receptor-like kinase [Medicago truncatula]// AES80585.2 receptor-like kinase [Medicago truncatula]	-	-	-	-	GO:0016020//membrane;GO:0031224//intrinsic component of membrane;GO:0044425//membrane part	GO:0003824//catalytic activity;GO:0032550//purine ribonucleoside binding;GO:1901363//heterocyclic compound binding;GO:0097367//carbohydrate derivative binding;GO:0097159//organic cyclic compound binding;GO:0016740//transferase activity;GO:0001882//nucleoside binding;GO:0036094//small molecule binding;GO:0001883//purine nucleoside binding;GO:0016772//transferase activity, transferring phosphorus-c…	GO:0008152//metabolic process;GO:0006468//protein phosphorylation;GO:0006464//cellular protein modification process;GO:0019538//protein metabolic process;GO:0016310//phosphorylation;GO:0044238//primary metabolic process;GO:0036211//protein modification process;GO:0006796//phosphate-containing compound metabolic process;GO:0009987//cellular process;GO:0006793//phosphorus metabolic process;GO:00434…
Unigene050520	0.00666667	2.95	8.61046	0.000177933	0.017414	up	replication factor-A carboxy-terminal domain protein [Medicago truncatula]// KEH37857.1 replication factor-A carboxy-terminal domain protein [Medicago truncatula]	-	-	-	-	-	-	-
Unigene064358	0.001	2.4	8.8122	0.000424194	0.0342052	up	Replication protein A DNA-binding subunit, partial [Anthurium amnicola]	Genetic Information Processing	Replication and repair	ko03420//Nucleotide excision repair;ko03030//DNA replication;ko03440//Homologous recombination;ko03430//Mismatch repair	K07466	-	-	-
Unigene029215	0.406667	0.001	-8.07973	0.000109772	0.0122217	down	Retrotransposable element Tf2 [Cajanus cajan]	-	-	-	-	-	-	-
Unigene084821	2.88	0.0266667	-6.65089	9.28e-07	0.000236382	down	Retrotransposable element Tf2 [Cajanus cajan]	-	-	-	-	-	-	-
Unigene081401	1.16	0.0333333	-5.1474	0.000112277	0.0123869	down	Retrotransposable element Tf2, partial [Cajanus cajan]	-	-	-	-	-	-	-
Unigene057300	0.426667	0.00333333	-7.59818	2.4e-06	0.000536099	down	reverse transcriptase [Corchorus capsularis]	-	-	-	-	-	-	-
Unigene034976	0.001	0.993333	9.30381	2.6e-06	0.000570101	up	reverse transcriptase [Corchorus capsularis]	-	-	-	-	-	-	-
Unigene041991	0.0133333	16.2633	10.4415	0.000357234	0.0298985	up	reverse transcriptase [Corchorus capsularis]	-	-	-	-	-	-	-
Unigene043638	0.00666667	0.73	6.12172	9.12e-05	0.01056	up	reverse transcriptase [Corchorus capsularis]	-	-	-	-	-	-	-
Unigene063342	0.001	3.35	11.4606	6.19e-13	1.07e-09	up	reverse transcriptase [Corchorus capsularis]	-	-	-	-	-	-	-
Unigene065102	0.001	1.86	9.04733	1.31e-06	0.000319327	up	reverse transcriptase [Corchorus capsularis]	-	-	-	-	-	-	-
Unigene068945	0.0233333	0.913333	4.97638	1.92e-05	0.0030261	up	reverse transcriptase [Corchorus capsularis]	-	-	-	-	-	-	-
Unigene019123	0.01	1.98	7.39995	0.000569668	0.042616	up	Ribonuclease H [Medicago truncatula]	-	-	-	-	-	-	-
Unigene069196	394.607	53.4233	-3.13696	0.00019704	0.0187415	down	Ribosomal protein S14, partial [Cynara cardunculus var. scolymus]	Genetic Information Processing	Translation	ko03010//Ribosome	K02980	-	-	-
Unigene025757	0.73	0.001	-8.18558	3.06e-05	0.00446449	down	RNA-directed DNA polymerase (Reverse transcriptase) [Medicago truncatula]	-	-	-	-	-	-	-
Unigene028323	0.001	0.69	8.74175	0.000637885	0.0465131	up	RNA-directed DNA polymerase (Reverse transcriptase) [Medicago truncatula]	-	-	-	-	-	-	-
Unigene044599	0.001	1.99333	9.764	0.000673316	0.0486194	up	RNA-directed DNA polymerase (Reverse transcriptase) [Medicago truncatula]	-	-	-	-	-	-	-
Unigene016449	0.79	0.00666667	-7.18239	4.66e-06	0.000948814	down	RNA-directed DNA polymerase (Reverse transcriptase); Ribonuclease H; Endonuclease/exonuclease/phosphatase [Medicago truncatula]	-	-	-	-	-	-	-
Unigene025999	0.001	1.14667	7.20978	0.000562162	0.0422659	up	S-adenosylmethionine decarboxylase proenzyme [Medicago truncatula]// KEH17677.1 S-adenosylmethionine decarboxylase proenzyme [Medicago truncatula]	Metabolism	Amino acid metabolism	ko00270//Cysteine and methionine metabolism;ko00330//Arginine and proline metabolism	K01611	-	GO:0003824//catalytic activity;GO:0016829//lyase activity	GO:1901564//organonitrogen compound metabolic process;GO:0044237//cellular metabolic process;GO:0044106//cellular amine metabolic process;GO:0034641//cellular nitrogen compound metabolic process;GO:0006595//polyamine metabolic process;GO:0009058//biosynthetic process;GO:1901576//organic substance biosynthetic process;GO:0009308//amine metabolic process;GO:0006576//cellular biogenic amine metaboli…
Unigene075113	0.001	1.46667	9.39968	0.000160727	0.0160098	up	SAM (and some other nucleotide) binding motif [Medicago truncatula]	-	-	-	-	-	-	-
Unigene047871	0.406667	4.56667	3.53676	0.00052714	0.0402339	up	Sec14p-like phosphatidylinositol transfer family protein [Medicago truncatula]// KEH37089.1 Sec14p-like phosphatidylinositol transfer family protein [Medicago truncatula]	-	-	-	-	GO:0005623//cell;GO:0005737//cytoplasm;GO:0044464//cell part;GO:0044424//intracellular part;GO:0016020//membrane;GO:0043229//intracellular organelle;GO:0044425//membrane part;GO:0005622//intracellular;GO:0043226//organelle;GO:0031224//intrinsic component of membrane;GO:0043227//membrane-bounded organelle;GO:0044444//cytoplasmic part;GO:0043231//intracellular membrane-bounded organelle	-	GO:0051234//establishment of localization;GO:0051179//localization
Unigene097791	0.02	12.0533	8.78038	4.93e-05	0.00644344	up	S-norcoclaurine synthase-like protein [Medicago truncatula]// KEH30673.1 S-norcoclaurine synthase-like protein [Medicago truncatula]	-	-	-	-	-	-	GO:0050896//response to stimulus
Unigene047165	0.43	11.1733	4.71533	0.00028992	0.025434	up	subtilisin-like serine protease [Medicago truncatula]// KEH20335.1 subtilisin-like serine protease [Medicago truncatula]	-	-	-	-	-	GO:0016787//hydrolase activity;GO:0003824//catalytic activity	GO:0043170//macromolecule metabolic process;GO:0071704//organic substance metabolic process;GO:0008152//metabolic process;GO:0019538//protein metabolic process;GO:0044238//primary metabolic process
Unigene045911	0.0566667	5.05	5.59359	5.56e-05	0.00707752	up	SWIM domain-containing protein [Cephalotus follicularis]	-	-	-	-	-	-	-
Unigene055372	0.001	11.2767	11.9685	3.55e-14	1.17e-10	up	thiamin biosynthetic enzyme, partial [Platanus x hispanica]	Metabolism	Metabolism of cofactors and vitamins	ko00730//Thiamine metabolism	K03146	GO:0009532//plastid stroma;GO:0043227//membrane-bounded organelle;GO:0005623//cell;GO:0044422//organelle part;GO:0043226//organelle;GO:0044464//cell part;GO:0044446//intracellular organelle part;GO:0009526//plastid envelope;GO:0044424//intracellular part;GO:0043229//intracellular organelle;GO:0044444//cytoplasmic part;GO:0009536//plastid;GO:0005622//intracellular;GO:0005737//cytoplasm;GO:0031967/…	GO:0043167//ion binding;GO:0043169//cation binding;GO:0046872//metal ion binding;GO:0005515//protein binding;GO:0046983//protein dimerization activity;GO:0003824//catalytic activity;GO:0005488//binding;GO:0046914//transition metal ion binding	GO:0018130//heterocycle biosynthetic process;GO:0051716//cellular response to stimulus;GO:0044237//cellular metabolic process;GO:0044763//single-organism cellular process;GO:0006766//vitamin metabolic process;GO:0033554//cellular response to stress;GO:0034641//cellular nitrogen compound metabolic process;GO:0006772//thiamine metabolic process;GO:0042723//thiamine-containing compound metabolic pro…
Unigene050164	12.4167	0.19	-6.6767	1.48e-08	6.87e-06	down	thiamine biosynthesis protein ThiC [Medicago truncatula]// KEH34199.1 thiamine biosynthesis protein ThiC [Medicago truncatula]	-	-	-	-	-	-	-
Unigene027353	0.00666667	0.52	6.11686	0.000215656	0.0200547	up	tonoplast dicarboxylate transporter-like protein [Medicago truncatula]// AES92729.1 tonoplast dicarboxylate transporter-like protein [Medicago truncatula]	-	-	-	-	GO:0044425//membrane part;GO:0031224//intrinsic component of membrane;GO:0016020//membrane	-	GO:0044763//single-organism cellular process;GO:0006811//ion transport;GO:0044699//single-organism process;GO:0051234//establishment of localization;GO:0009987//cellular process;GO:0030001//metal ion transport;GO:0006812//cation transport;GO:0051179//localization;GO:0006810//transport
Unigene079172	0.001	1.60333	7.58052	0.00019716	0.0187415	up	transducin/WD40 repeat protein [Medicago truncatula]// AES91853.1 transducin/WD40 repeat protein [Medicago truncatula]	-	-	-	-	GO:1902494//catalytic complex;GO:0070013//intracellular organelle lumen;GO:0031981//nuclear lumen;GO:0044451//nucleoplasm part;GO:0005654//nucleoplasm;GO:0044464//cell part;GO:0044446//intracellular organelle part;GO:0005634//nucleus;GO:0044422//organelle part;GO:0031974//membrane-enclosed lumen;GO:0035097//histone methyltransferase complex;GO:0044424//intracellular part;GO:1990234//transferase c…	GO:0005515//protein binding;GO:0005488//binding	GO:0000003//reproduction;GO:0032502//developmental process;GO:0003006//developmental process involved in reproduction;GO:0022414//reproductive process
Unigene068060	0.373333	14.56	5.49047	4.69e-06	0.000948971	up	Transferase [Medicago truncatula]	Metabolism	Biosynthesis of other secondary metabolites	ko00940//Phenylpropanoid biosynthesis;ko00941//Flavonoid biosynthesis;ko00945//Stilbenoid, diarylheptanoid and gingerol biosynthesis	K13065	-	GO:0016746//transferase activity, transferring acyl groups;GO:0003824//catalytic activity;GO:0016740//transferase activity	-
Unigene107256	0.0133333	10.5667	9.01999	7.87e-10	5.62e-07	up	transmembrane protein, putative [Medicago truncatula]// AES68802.1 transmembrane protein, putative [Medicago truncatula]	-	-	-	-	-	-	-
Unigene022394	0.001	5.8	10.0359	4.75e-05	0.00625096	up	Ubiquitin and WLM domain-containing protein C1442.07c family [Cajanus cajan]	-	-	-	-	-	-	-
Unigene074606	110.72	22.9167	-2.68802	0.000324463	0.0276321	down	UBN2_2 domain-containing protein [Cephalotus follicularis]	-	-	-	-	-	-	-
Unigene030424	0.366667	12.19	5.32252	0.000521032	0.0398932	up	UBN2_3 domain-containing protein, partial [Cephalotus follicularis]	-	-	-	-	-	-	-
Unigene080566	0.123333	8.17333	5.77374	1.95e-05	0.0030532	up	Ulp1 protease family, carboxy-terminal domain protein [Medicago truncatula]// KEH29526.1 Ulp1 protease family, carboxy-terminal domain protein [Medicago truncatula]	-	-	-	-	-	-	-
Unigene077533	0.863333	0.001	-7.78072	0.000298671	0.0259826	down	uncharacterized protein LOC109789891 isoform X3 [Cajanus cajan]	-	-	-	-	-	-	-
Unigene055904	104.433	13.2567	-2.98572	0.000496204	0.0386423	down	wound-responsive family protein [Medicago truncatula]// KEH29602.1 wound-responsive family protein [Medicago truncatula]	-	-	-	-	-	-	-
Unigene082307	0.001	2.92333	10.106	1.2e-06	0.000296321	up	ZR1 protein [Medicago sativa]	-	-	-	-	GO:0016020//membrane	GO:0005488//binding;GO:0043169//cation binding;GO:0043167//ion binding	-
Unigene024504	0.65	0.001	-9.45747	6.27e-07	0.000173034	down	Transposon TX1 uncharacterized [Cajanus cajan]	-	-	-	-	-	-	-
Unigene034095	0.001	1.48	7.95903	0.000558288	0.042082	up	Transposon TX1 uncharacterized [Cajanus cajan]	-	-	-	-	-	-	-
Unigene045279	0.001	0.976667	10.4473	2.47e-05	0.0037059	up	Transposon TX1 uncharacterized [Cajanus cajan]	-	-	-	-	-	-	-
Unigene043242	7.41667	1.08333	-3.06652	0.000263813	0.0235696	down	Transposon Ty3-G Gag-Pol polyprotein [Cajanus cajan]	-	-	-	-	-	-	-
Unigene085661	0.001	16.08	12.2349	9.28e-07	0.000236382	up	Transposon Ty3-G Gag-Pol polyprotein [Cajanus cajan]	-	-	-	-	-	-	-
Unigene081902	1.56333	0.001	-8.03093	0.000134323	0.0141543	down	Transposon Ty3-I Gag-Pol polyprotein [Cajanus cajan]	-	-	-	-	-	-	-
Unigene085413	0.0166667	15.8667	8.2699	1.11e-08	5.48e-06	up	Transposon Ty3-I Gag-Pol polyprotein [Cajanus cajan]	-	-	-	-	-	-	-
Unigene087760	0.0133333	0.64	5.52033	6.84e-05	0.00836244	up	Transposon Ty3-I Gag-Pol polyprotein [Cajanus cajan]	-	-	-	-	-	-	-
Unigene023952	0.453333	0.001	-7.31551	0.000317585	0.0272813	down	Retrovirus-related Pol polyprotein from transposon 17.6 [Cajanus cajan]	-	-	-	-	-	-	-
Unigene000585	0.0133333	4.25333	7.86184	9.31e-09	4.61e-06	up	Retrovirus-related Pol polyprotein from transposon 17.6 [Cajanus cajan]	-	-	-	-	-	-	-
Unigene021882	0.001	0.243333	8.35456	0.000302528	0.0262867	up	Retrovirus-related Pol polyprotein from transposon 17.6 [Cajanus cajan]	-	-	-	-	-	-	-
Unigene059524	0.001	2.08667	10.3989	1.65e-09	1.02e-06	up	Retrovirus-related Pol polyprotein from transposon opus [Cajanus cajan]	-	-	-	-	-	-	-
Unigene025398	0.323333	0.001	-7.18346	0.000508936	0.0393394	down	Retrovirus-related Pol polyprotein from transposon TNT 1-94 [Cajanus cajan]	-	-	-	-	-	-	-
Unigene039955	0.33	0.00666667	-5.58121	0.000465252	0.0367428	down	Retrovirus-related Pol polyprotein from transposon TNT 1-94 [Cajanus cajan]	-	-	-	-	-	-	-
Unigene069160	0.001	0.563333	8.6683	5.84e-06	0.00113039	up	Retrovirus-related Pol polyprotein from transposon TNT 1-94 [Cajanus cajan]	Genetic Information Processing	Translation;Folding, sorting and degradation	ko03018//RNA degradation;ko03008//Ribosome biogenesis in eukaryotes	K12619	-	-	-
Unigene082401	0.0233333	1.82333	5.57463	0.000434964	0.0349575	up	Retrovirus-related Pol polyprotein from transposon TNT 1-94 [Cajanus cajan]	-	-	-	-	-	-	-
Unigene050143	1.09333	0.106667	-5.4315	0.000238143	0.0216409	down	Retrovirus-related Pol polyprotein from transposon TNT 1-94, partial [Cajanus cajan]	-	-	-	-	-	-	-
Unigene087830	19.6967	0.6	-5.50241	4.85e-06	0.000976196	down	Retrovirus-related Pol polyprotein from transposon TNT 1-94, partial [Cajanus cajan]	-	-	-	-	-	-	-
Unigene064713	0.0166667	1.88333	6.77143	3.94e-07	0.000113904	up	Retrovirus-related Pol polyprotein from transposon TNT 1-94, partial [Cajanus cajan]	-	-	-	-	-	-	-
Unigene007889	0.69	0.001	-8.15726	3.56e-05	0.00497914	down	Retrovirus-related Pol polyprotein from transposon TNT 1-94, partial [Glycine soja]	-	-	-	-	-	-	-
Unigene002139	0.656667	0.001	-9.83601	3.59e-08	1.44e-05	down	Retrovirus-related Pol polyprotein LINE-1 [Anthurium amnicola]	-	-	-	-	-	-	-
Unigene005108	0.00333333	2.78	9.66923	3.09e-06	0.000662447	up	Retrovirus-related Pol polyprotein LINE-1 [Anthurium amnicola]	-	-	-	-	-	-	-
Unigene012691	0.56	0.00666667	-5.88146	0.000365965	0.030489	down	Retrovirus-related Pol polyprotein LINE-1 [Cajanus cajan]	-	-	-	-	-	-	-
Unigene089746	0.55	0.00666667	-5.98706	7.95e-05	0.00936824	down	Retrovirus-related Pol polyprotein LINE-1 [Cajanus cajan]	-	-	-	-	-	-	-
Unigene016154	0.146667	0.001	-7.68904	0.000434386	0.0349496	down	Retrovirus-related Pol polyprotein LINE-1, partial [Anthurium amnicola]	-	-	-	-	-	-	-
Unigene037188	0.493333	0.001	-7.52148	0.000179462	0.0175165	down	hypothetical protein (mitochondrion) [Vicia faba]// AGC78916.1 hypothetical protein (mitochondrion) [Vicia faba]	-	-	-	-	-	-	-
Unigene046930	0.03	3.12333	6.40321	5.99e-06	0.00115165	up	hypothetical protein MTR_5g012040 [Medicago truncatula]// AES94219.2 hypothetical protein MTR_5g012040 [Medicago truncatula]	-	-	-	-	-	-	-
Unigene030360	0.001	1.84333	9.4824	4.64e-07	0.000131961	up	hypothetical protein MTR_6g033460 [Medicago truncatula]// KEH25675.1 hypothetical protein MTR_6g033460 [Medicago truncatula]	-	-	-	-	-	-	-
Unigene029964	0.001	0.956667	7.20008	0.000416068	0.0335871	up	hypothetical protein MTR_7g082750 [Medicago truncatula]// AES80615.1 hypothetical protein MTR_7g082750 [Medicago truncatula]	-	-	-	-	-	-	-
Unigene036500	0.0133333	9.61333	7.99914	1.32e-07	4.59e-05	up	hypothetical protein PHAVU_001G028700g [Phaseolus vulgaris]// ESW32919.1 hypothetical protein PHAVU_001G028700g [Phaseolus vulgaris]	-	-	-	-	-	-	-
Unigene008125	0.303333	0.001	-7.6328	0.000151695	0.0152562	down	hypothetical protein TSUD_101910 [Trifolium subterraneum]	-	-	-	-	-	-	-
Unigene103090	0.001	3.57667	10.0028	7.91e-08	2.97e-05	up	hypothetical protein TSUD_127310 [Trifolium subterraneum]	-	-	-	-	-	-	-
Unigene039847	0.0133333	4.55	8.87097	8.46e-10	5.92e-07	up	hypothetical protein TSUD_140820 [Trifolium subterraneum]	-	-	-	-	-	-	-
Unigene027143	0.826667	0.001	-7.62711	0.000277215	0.0244965	down	hypothetical protein TSUD_145300 [Trifolium subterraneum]	-	-	-	-	-	-	-
Unigene053834	1.21667	0.00666667	-7.18878	3.33e-06	0.000704722	down	hypothetical protein TSUD_191280 [Trifolium subterraneum]	-	-	-	-	-	-	-
Unigene088522	0.001	5.01	7.91231	0.000369559	0.0306831	up	hypothetical protein TSUD_292590 [Trifolium subterraneum]	-	-	-	-	-	-	-
Unigene087653	0.001	14.13	11.1459	1.48e-08	6.87e-06	up	hypothetical protein TSUD_406260 [Trifolium subterraneum]	-	-	-	-	-	-	-
Unigene063865	35.3367	1.68667	-6.70052	3.63e-07	0.000106275	down	hypothetical protein TSUD_80440 [Trifolium subterraneum]	-	-	-	-	-	-	-
Unigene002678	2.80667	0.001	-8.26257	0.000113835	0.0125019	down	--	-	-	-	-	-	-	-
Unigene002679	4.65	0.001	-9.35756	1.71e-06	0.000404833	down	--	-	-	-	-	-	-	-
Unigene002700	0.793333	0.001	-7.82265	0.000284985	0.0251121	down	--	-	-	-	-	-	-	-
Unigene003617	2.37667	0.001	-8.83012	9.96e-06	0.00179097	down	--	-	-	-	-	-	-	-
Unigene003983	10.62	0.001	-9.98143	8.94e-07	0.00022992	down	--	-	-	-	-	-	-	-
Unigene004723	0.526667	0.001	-7.40198	0.000475637	0.0372592	down	--	-	-	-	-	-	-	-
Unigene006271	7.63333	0.001	-9.87125	2.3e-08	9.66e-06	down	--	-	-	-	-	-	-	-
Unigene006800	13.03	0.001	-10.5066	7.73e-10	5.58e-07	down	--	-	-	-	-	-	-	-
Unigene007322	0.79	0.001	-8.92894	3.58e-06	0.000752871	down	--	-	-	-	-	-	-	-
Unigene008693	15.8567	0.576667	-4.56432	0.000147228	0.0149375	down	--	-	-	-	-	-	-	-
Unigene010532	1.28	0.001	-8.32927	1.97e-05	0.00307703	down	--	-	-	-	-	-	-	-
Unigene010534	2.58333	0.0133333	-7.42471	1.45e-05	0.00239009	down	--	-	-	-	-	-	-	-
Unigene010598	5.40333	0.0733333	-6.56027	0.000119077	0.0129539	down	--	-	-	-	-	-	-	-
Unigene010599	13.9567	0.126667	-6.40062	9.29e-06	0.00169889	down	--	-	-	-	-	-	-	-
Unigene011702	5.99	0.001	-10.5491	0.000569435	0.042616	down	--	-	-	-	-	-	-	-
Unigene012860	8.73	0.0233333	-8.19019	0.000142108	0.0146772	down	--	-	-	-	-	-	-	-
Unigene013698	1.57667	0.001	-7.27542	0.000321629	0.0275191	down	--	-	-	-	-	-	-	-
Unigene014834	0.623333	0.001	-7.15885	0.000436089	0.0350092	down	--	-	-	-	-	-	-	-
Unigene014835	0.763333	0.001	-7.67273	0.000225577	0.0207682	down	--	-	-	-	-	-	-	-
Unigene015467	11.4967	0.001	-10.8348	8.96e-11	8.06e-08	down	--	-	-	-	-	-	-	-
Unigene015468	0.94	0.001	-7.50026	0.000350552	0.0294567	down	--	-	-	-	-	-	-	-
Unigene015494	2.50333	0.001	-8.83244	4.89e-06	0.000981102	down	--	-	-	-	-	-	-	-
Unigene015880	2.22667	0.001	-8.54307	1.51e-05	0.00247581	down	--	-	-	-	-	-	-	-
Unigene015881	1.40333	0.001	-7.5574	0.000176724	0.017319	down	--	-	-	-	-	-	-	-
Unigene016315	1.49	0.001	-8.18414	0.000275205	0.0244077	down	--	-	-	-	-	-	-	-
Unigene016316	1.14667	0.001	-8.77961	9.83e-06	0.00177649	down	--	-	-	-	-	-	-	-
Unigene016317	6.22333	0.0166667	-8.3189	3.66e-07	0.000106549	down	--	-	-	-	-	-	-	-
Unigene016515	1.42333	0.001	-7.68257	0.000141847	0.0146711	down	--	-	-	-	-	-	-	-
Unigene016560	0.806667	0.001	-8.48361	7.44e-05	0.0088987	down	--	-	-	-	-	-	-	-
Unigene017867	8.75333	0.001	-11.4165	4.9e-09	2.58e-06	down	--	-	-	-	-	-	-	-
Unigene017868	3.68667	0.001	-9.98887	8.47e-07	0.000220176	down	--	-	-	-	-	-	-	-
Unigene019029	3.39	0.001	-10.2976	1.24e-05	0.00212226	down	--	-	-	-	-	-	-	-
Unigene019081	1.25333	0.001	-9.03319	3.16e-06	0.000674112	down	--	-	-	-	-	-	-	-
Unigene019082	1.63667	0.001	-8.16045	5.12e-05	0.00660183	down	--	-	-	-	-	-	-	-
Unigene019083	2.71333	0.001	-8.61315	3.86e-05	0.0053112	down	--	-	-	-	-	-	-	-
Unigene019130	1.03333	0.00333333	-6.38426	0.000101855	0.0115315	down	--	-	-	-	-	-	-	-
Unigene019957	1.02333	0.001	-7.58284	0.000557602	0.0420738	down	--	-	-	-	-	-	-	-
Unigene020471	1.59333	0.001	-8.11818	3.43e-05	0.00485396	down	--	-	-	-	-	-	-	-
Unigene020702	2.04333	0.0166667	-7.03211	0.000446779	0.0356789	down	--	-	-	-	-	-	-	-
Unigene021341	6.24667	0.386667	-4.05548	0.000675383	0.0486904	down	--	-	-	-	-	-	-	-
Unigene021382	8.90333	0.001	-10.7952	1.39e-05	0.00230528	down	--	-	-	-	-	-	-	-
Unigene021748	1.52333	0.01	-6.53868	9.37e-05	0.010798	down	--	-	-	-	-	-	-	-
Unigene022351	4.9	0.001	-8.00054	7.39e-05	0.00885612	down	--	-	-	-	-	-	-	-
Unigene022478	9.02667	0.001	-10.5555	2.2e-05	0.00336952	down	--	-	-	-	-	-	-	-
Unigene024188	4.38	0.001	-8.81165	1.05e-05	0.00185322	down	--	-	-	-	-	-	-	-
Unigene027556	0.986667	0.001	-8.11612	0.000140022	0.0145651	down	--	-	-	-	-	-	-	-
Unigene027916	6.04333	0.001	-9.74237	6.46e-08	2.47e-05	down	--	-	-	-	-	-	-	-
Unigene029242	5.53333	0.04	-7.18079	2.05e-07	6.62e-05	down	--	-	-	-	-	-	-	-
Unigene029427	5.89	0.0166667	-7.70248	5.59e-08	2.16e-05	down	--	-	-	-	-	-	-	-
Unigene029822	4.55	0.001	-8.65111	5.55e-06	0.00108509	down	--	-	-	-	-	-	-	-
Unigene029936	3.44667	0.04	-6.69501	2.73e-06	0.000594196	down	--	-	-	-	-	-	-	-
Unigene030218	1.58	0.001	-7.70943	0.000140429	0.0145866	down	--	-	-	-	-	-	-	-
Unigene030566	4.79	0.0533333	-6.39496	1.62e-05	0.00260477	down	--	-	-	-	-	-	-	-
Unigene032780	0.7	0.00333333	-5.97237	0.000317992	0.0272813	down	--	-	-	-	-	-	-	-
Unigene033047	39.9367	3.5	-3.72948	7.51e-05	0.00894599	down	--	-	-	-	-	-	-	-
Unigene035645	147.697	2.12667	-6.02892	0.000544604	0.041307	down	--	-	-	-	-	-	-	-
Unigene036031	38.03	0.001	-12.4084	5.05e-17	4.6e-13	down	--	-	-	-	-	-	-	-
Unigene038040	0.253333	0.001	-8.86267	2.56e-06	0.000565867	down	--	-	-	-	-	-	-	-
Unigene038729	5.41667	0.0333333	-7.39389	1.21e-05	0.00208642	down	--	-	-	-	-	-	-	-
Unigene039241	21.8467	0.0733333	-8.26646	7.5e-09	3.82e-06	down	--	-	-	-	-	-	-	-
Unigene039952	2.38333	0.001	-8.20238	7.2e-05	0.00868297	down	--	-	-	-	-	-	-	-
Unigene040409	23.73	0.343333	-5.98629	3.35e-05	0.00475754	down	--	-	-	-	-	-	-	-
Unigene041348	9.85	0.00666667	-9.59997	2.02e-11	2.23e-08	down	--	-	-	-	-	-	-	-
Unigene041944	16.71	0.001	-11.1973	0.000104762	0.0118082	down	--	-	-	-	-	-	-	-
Unigene042304	2.70333	0.001	-7.28586	0.00051134	0.0394833	down	--	-	-	-	-	-	-	-
Unigene042306	2.13667	0.001	-8.46578	2.29e-05	0.00347741	down	--	-	-	-	-	-	-	-
Unigene042315	3.54667	0.001	-7.3708	0.00027625	0.0244702	down	--	-	-	-	-	-	-	-
Unigene042354	6.20333	0.001	-10.2609	2.97e-09	1.62e-06	down	--	-	-	-	-	-	-	-
Unigene042868	0.65	0.001	-7.30371	0.000407781	0.0331756	down	--	-	-	-	-	-	-	-
Unigene042984	181.517	0.001	-8.53992	1.04e-05	0.00184373	down	--	-	-	-	-	-	-	-
Unigene043352	21.55	0.001	-12.7392	1.51e-16	9.14e-13	down	--	-	-	-	-	-	-	-
Unigene045161	38.3967	0.04	-10.0911	1.33e-13	3.45e-10	down	--	-	-	-	-	-	-	-
Unigene045162	10.4	0.001	-11.4847	5.68e-13	1.01e-09	down	--	-	-	-	-	-	-	-
Unigene045228	1.71333	0.001	-9.00244	1.39e-05	0.00230528	down	--	-	-	-	-	-	-	-
Unigene045629	14.2733	0.0133333	-10.1488	5.03e-17	4.6e-13	down	--	-	-	-	-	-	-	-
Unigene045649	4.12333	0.0433333	-6.94738	1.4e-07	4.82e-05	down	--	-	-	-	-	-	-	-
Unigene045904	1.04667	0.001	-7.87587	0.00013872	0.0145294	down	--	-	-	-	-	-	-	-
Unigene046571	16.8167	0.01	-10.1709	1.59e-14	5.78e-11	down	--	-	-	-	-	-	-	-
Unigene046820	4.81333	0.001	-8.01902	0.000197691	0.0187675	down	--	-	-	-	-	-	-	-
Unigene047416	2.08333	0.001	-9.14261	1.19e-06	0.000295071	down	--	-	-	-	-	-	-	-
Unigene047549	3.17	0.06	-5.7481	0.000118648	0.012933	down	--	-	-	-	-	-	-	-
Unigene047556	3.60333	0.0333333	-6.63479	4.7e-06	0.000948971	down	--	-	-	-	-	-	-	-
Unigene047647	3.09	0.0166667	-7.73182	7.51e-07	0.000198874	down	--	-	-	-	-	-	-	-
Unigene047808	0.99	0.001	-8.49882	1.52e-05	0.00247581	down	--	-	-	-	-	-	-	-
Unigene047860	2.16333	0.001	-8.45688	1.31e-05	0.00220748	down	--	-	-	-	-	-	-	-
Unigene048110	8.21667	0.0266667	-8.10906	6.3e-10	4.68e-07	down	--	-	-	-	-	-	-	-
Unigene048228	1.28667	0.001	-8.10899	3.96e-05	0.00543198	down	--	-	-	-	-	-	-	-
Unigene048245	0.686667	0.001	-7.08087	0.000543838	0.041292	down	--	-	-	-	-	-	-	-
Unigene048606	2.21667	0.001	-7.51673	0.000164083	0.0163218	down	--	-	-	-	-	-	-	-
Unigene049538	54.6133	0.02	-11.5331	3.44e-16	1.57e-12	down	--	-	-	-	-	-	-	-
Unigene050073	19.3167	0.001	-7.60081	0.000216475	0.0200795	down	--	-	-	-	-	-	-	-
Unigene050151	1.67333	0.01	-6.7009	4.7e-05	0.00620007	down	--	-	-	-	-	-	-	-
Unigene050996	0.636667	0.0466667	-6.62972	0.000219121	0.0202991	down	--	-	-	-	-	-	-	-
Unigene053857	11.5467	0.001	-9.53904	1.18e-07	4.16e-05	down	--	-	-	-	-	-	-	-
Unigene055027	13.7567	0.01	-9.31881	8.1e-11	7.56e-08	down	--	-	-	-	-	-	-	-
Unigene055790	4.98667	0.23	-4.63334	0.000319221	0.0273456	down	--	-	-	-	-	-	-	-
Unigene058443	32.9767	0.296667	-6.18516	2.29e-06	0.00051676	down	--	-	-	-	-	-	-	-
Unigene058625	4.66667	0.001	-9.12651	3e-06	0.000647259	down	--	-	-	-	-	-	-	-
Unigene058859	3.14333	0.001	-7.58004	0.000394288	0.032383	down	--	-	-	-	-	-	-	-
Unigene059336	1.79333	0.001	-7.86429	8.04e-05	0.00945473	down	--	-	-	-	-	-	-	-
Unigene059364	1.37333	0.001	-7.98347	7.64e-05	0.00906303	down	--	-	-	-	-	-	-	-
Unigene059834	9.16	0.0633333	-6.42171	1.01e-07	3.68e-05	down	--	-	-	-	-	-	-	-
Unigene060028	32.4333	0.6	-5.43162	0.000181465	0.0176647	down	--	-	-	-	-	-	-	-
Unigene060957	5.58667	0.0166667	-8.72386	1.15e-09	7.64e-07	down	--	-	-	-	-	-	-	-
Unigene062638	4.93333	0.001	-9.68621	6.15e-08	2.37e-05	down	--	-	-	-	-	-	-	-
Unigene062644	3.42	0.001	-7.78798	8.82e-05	0.0102453	down	--	-	-	-	-	-	-	-
Unigene062711	4.60667	0.001	-7.52933	0.000552585	0.0417819	down	--	-	-	-	-	-	-	-
Unigene063952	21.76	0.001	-8.52683	1.96e-05	0.00305779	down	--	-	-	-	-	-	-	-
Unigene063957	59.7267	13.08	-2.62717	0.000188018	0.0182052	down	--	-	-	-	-	-	-	-
Unigene064342	0.753333	0.001	-7.90197	9.36e-05	0.010798	down	--	-	-	-	-	-	-	-
Unigene064809	5.7	0.1	-6.3538	1.47e-05	0.00242507	down	--	-	-	-	-	-	-	-
Unigene066051	6.76667	0.116667	-6.01326	1.08e-06	0.000270774	down	--	-	-	-	-	-	-	-
Unigene066914	4.16667	0.001	-9.72631	1.07e-07	3.85e-05	down	--	-	-	-	-	-	-	-
Unigene067162	1.69667	0.001	-9.08982	2.2e-06	0.000501407	down	--	-	-	-	-	-	-	-
Unigene067442	7.77333	0.0166667	-8.44125	1.21e-08	5.85e-06	down	--	-	-	-	-	-	-	-
Unigene069349	2.65	0.001	-8.04952	5.4e-05	0.00690971	down	--	-	-	-	-	-	-	-
Unigene069350	7.28667	0.15	-5.60169	0.00017975	0.0175211	down	--	-	-	-	-	-	-	-
Unigene069614	8.51333	0.17	-5.61124	0.000445	0.0356069	down	--	-	-	-	-	-	-	-
Unigene069773	4.62333	0.17	-5.11753	0.000393349	0.0323631	down	--	-	-	-	-	-	-	-
Unigene069791	7.06333	0.001	-11.0185	2.76e-11	2.95e-08	down	--	-	-	-	-	-	-	-
Unigene069938	4.42333	0.001	-9.36948	2.56e-06	0.000565867	down	--	-	-	-	-	-	-	-
Unigene069940	16.4567	0.03	-8.90114	8.68e-10	6.02e-07	down	--	-	-	-	-	-	-	-
Unigene069941	6.66333	0.001	-7.72084	0.000322002	0.0275191	down	--	-	-	-	-	-	-	-
Unigene069943	12.09	0.001	-9.74319	4.77e-08	1.87e-05	down	--	-	-	-	-	-	-	-
Unigene069944	5.37	0.001	-11.335	1.97e-11	2.21e-08	down	--	-	-	-	-	-	-	-
Unigene070385	8.42333	1.92	-3.56408	0.000673731	0.0486194	down	--	-	-	-	-	-	-	-
Unigene070431	0.946667	0.001	-8.38562	2.93e-05	0.00432658	down	--	-	-	-	-	-	-	-
Unigene070456	6.67333	0.001	-7.22953	0.000523574	0.0400037	down	--	-	-	-	-	-	-	-
Unigene070545	30.34	0.0966667	-8.60204	8.44e-14	2.36e-10	down	--	-	-	-	-	-	-	-
Unigene070546	1.34333	0.001	-7.80238	0.000129026	0.0137352	down	--	-	-	-	-	-	-	-
Unigene070555	1.32667	0.001	-8.41167	6.14e-05	0.00763773	down	--	-	-	-	-	-	-	-
Unigene070568	5.36333	0.001	-10.841	0.000693918	0.0497379	down	--	-	-	-	-	-	-	-
Unigene070631	11.5633	0.001	-10.3648	1.21e-06	0.00029831	down	--	-	-	-	-	-	-	-
Unigene071140	5.34667	0.703333	-5.42703	8.71e-05	0.010175	down	--	-	-	-	-	-	-	-
Unigene071383	1.38667	0.001	-8.43959	1.5e-05	0.00245904	down	--	-	-	-	-	-	-	-
Unigene071693	3.42333	0.001	-8.10379	6.9e-05	0.0083794	down	--	-	-	-	-	-	-	-
Unigene072285	30.8033	0.106667	-7.65434	1.06e-06	0.000266026	down	--	-	-	-	-	-	-	-
Unigene072444	9.42667	0.24	-5.45595	5.02e-05	0.00653144	down	--	-	-	-	-	-	-	-
Unigene073116	59.6033	0.563333	-6.92541	1.78e-07	5.91e-05	down	--	-	-	-	-	-	-	-
Unigene073308	17.1967	0.001	-7.6703	0.000141647	0.0146711	down	--	-	-	-	-	-	-	-
Unigene074182	37.4433	0.676667	-6.01273	9.31e-09	4.61e-06	down	--	-	-	-	-	-	-	-
Unigene074534	3.97667	0.00666667	-8.55604	4.33e-08	1.7e-05	down	--	-	-	-	-	-	-	-
Unigene075397	12.2433	0.001	-9.61478	9.51e-08	3.5e-05	down	--	-	-	-	-	-	-	-
Unigene075600	14.63	1.03667	-4.21552	0.0004051	0.0329943	down	--	-	-	-	-	-	-	-
Unigene075634	3.61333	0.001	-8.13476	0.000148649	0.0150539	down	--	-	-	-	-	-	-	-
Unigene075638	0.98	0.001	-7.94603	0.00013519	0.0142045	down	--	-	-	-	-	-	-	-
Unigene075746	9.78	0.001	-7.95401	9.03e-05	0.010474	down	--	-	-	-	-	-	-	-
Unigene075811	7.36667	0.001	-11.4025	5.38e-12	6.75e-09	down	--	-	-	-	-	-	-	-
Unigene076024	9.13	0.17	-5.48301	0.00021325	0.0198563	down	--	-	-	-	-	-	-	-
Unigene076449	1.96333	0.0566667	-5.01	0.000414329	0.0335211	down	--	-	-	-	-	-	-	-
Unigene077934	5.60333	0.07	-6.15807	0.000241524	0.0219007	down	--	-	-	-	-	-	-	-
Unigene077937	2.39	0.05	-5.52398	0.000313145	0.0270158	down	--	-	-	-	-	-	-	-
Unigene078087	19.83	0.106667	-7.65481	5.27e-12	6.75e-09	down	--	-	-	-	-	-	-	-
Unigene078343	2.07	0.001	-8.94433	2.4e-06	0.000536099	down	--	-	-	-	-	-	-	-
Unigene079306	24.78	0.12	-7.6511	2.3e-06	0.00051676	down	--	-	-	-	-	-	-	-
Unigene079579	5.14333	0.136667	-8.33045	0.000146528	0.0149221	down	--	-	-	-	-	-	-	-
Unigene080078	42.4433	0.0366667	-9.44775	6.93e-11	6.73e-08	down	--	-	-	-	-	-	-	-
Unigene080805	6.59333	0.0133333	-8.79447	2.32e-09	1.33e-06	down	--	-	-	-	-	-	-	-
Unigene080873	37.0567	0.001	-6.98686	0.000694011	0.0497379	down	--	-	-	-	-	-	-	-
Unigene081591	3.95667	0.0333333	-6.80697	7.74e-06	0.00144133	down	--	-	-	-	-	-	-	-
Unigene081795	2.63	0.0133333	-7.51479	2.29e-06	0.00051676	down	--	-	-	-	-	-	-	-
Unigene082021	5.14667	0.001	-9.67067	1.86e-07	6.09e-05	down	--	-	-	-	-	-	-	-
Unigene082414	7.04667	0.001	-9.61334	0.000216155	0.0200754	down	--	-	-	-	-	-	-	-
Unigene082417	5.33	0.001	-9.23456	8.27e-07	0.000215792	down	--	-	-	-	-	-	-	-
Unigene082771	0.643333	0.001	-7.28563	0.00034561	0.0291602	down	--	-	-	-	-	-	-	-
Unigene083264	53.87	15.1933	-2.65998	0.000150783	0.015218	down	--	-	-	-	-	-	-	-
Unigene084345	3.96	0.001	-9.75631	1.38e-07	4.78e-05	down	--	-	-	-	-	-	-	-
Unigene084887	3.65	0.001	-10.0856	2.01e-06	0.000460833	down	--	-	-	-	-	-	-	-
Unigene086892	12.81	0.001	-7.95226	0.000135386	0.0142046	down	--	-	-	-	-	-	-	-
Unigene087645	11.1367	0.001	-7.42077	0.000323299	0.0275652	down	--	-	-	-	-	-	-	-
Unigene091796	2.81333	0.001	-7.89658	7.33e-05	0.00880266	down	--	-	-	-	-	-	-	-
Unigene094658	12.6633	0.001	-11.1957	0.000520071	0.0398615	down	--	-	-	-	-	-	-	-
Unigene099875	27.19	0.001	-8.26593	2.14e-05	0.00329422	down	--	-	-	-	-	-	-	-
Unigene103449	9.57333	0.09	-6.94196	0.000121939	0.0131734	down	--	-	-	-	-	-	-	-
Unigene106537	1.81667	0.001	-8.2322	0.000105271	0.0118473	down	--	-	-	-	-	-	-	-
Unigene106770	0.683333	0.001	-8.7076	0.000185103	0.0179708	down	--	-	-	-	-	-	-	-
Unigene112625	34.95	0.0333333	-9.95378	1.35e-15	5.77e-12	down	--	-	-	-	-	-	-	-
Unigene114741	10.4767	0.001	-10.3508	1.23e-08	5.89e-06	down	--	-	-	-	-	-	-	-
Unigene000295	0.001	3.58333	7.36992	0.000487947	0.0381216	up	--	-	-	-	-	-	-	-
Unigene001323	0.001	14.3467	9.7862	0.000108117	0.0120928	up	--	-	-	-	-	-	-	-
Unigene001596	0.0166667	2.02333	6.21164	0.00017041	0.0168819	up	--	-	-	-	-	-	-	-
Unigene003639	0.001	6.82	9.32075	0.000192112	0.0185277	up	--	-	-	-	-	-	-	-
Unigene003852	0.001	3.50333	9.81588	0.000128568	0.0137066	up	--	-	-	-	-	-	-	-
Unigene003853	0.001	5.57667	9.3636	0.000208924	0.0195786	up	--	-	-	-	-	-	-	-
Unigene004502	0.001	5.67	10.7285	1.67e-09	1.02e-06	up	--	-	-	-	-	-	-	-
Unigene005619	0.001	3.54	7.84094	0.000207077	0.0194556	up	--	-	-	-	-	-	-	-
Unigene006763	0.001	5.40667	9.25898	0.000210659	0.0197159	up	--	-	-	-	-	-	-	-
Unigene007253	0.001	4.15	9.16753	0.000206973	0.0194556	up	--	-	-	-	-	-	-	-
Unigene007579	0.001	5.26	9.51774	0.000131218	0.0139278	up	--	-	-	-	-	-	-	-
Unigene007848	0.001	2.8	9.76222	8.82e-05	0.0102453	up	--	-	-	-	-	-	-	-
Unigene007849	0.001	1.62	9.18441	0.000258868	0.0231847	up	--	-	-	-	-	-	-	-
Unigene008803	0.001	3.87	8.74508	0.000560585	0.0422114	up	--	-	-	-	-	-	-	-
Unigene009024	0.001	10.69	9.63931	9.59e-05	0.0110164	up	--	-	-	-	-	-	-	-
Unigene010118	0.001	5.00333	10.8869	6.37e-07	0.000174975	up	--	-	-	-	-	-	-	-
Unigene011585	0.001	5.73667	10.2422	3.77e-05	0.00522559	up	--	-	-	-	-	-	-	-
Unigene011810	0.001	2.84333	7.84469	6.9e-05	0.0083794	up	--	-	-	-	-	-	-	-
Unigene013192	0.001	5.92	9.57982	3.21e-06	0.000682385	up	--	-	-	-	-	-	-	-
Unigene013409	0.0266667	19.79	8.78878	5.19e-05	0.00667194	up	--	-	-	-	-	-	-	-
Unigene013805	0.173333	34.2833	7.23387	0.000130506	0.0138725	up	--	-	-	-	-	-	-	-
Unigene015055	0.001	26.7033	11.4867	0.000473835	0.0372188	up	--	-	-	-	-	-	-	-
Unigene015445	0.0466667	46.6567	9.71145	5.08e-20	1.23e-15	up	--	-	-	-	-	-	-	-
Unigene015684	0.001	8.18333	10.1247	5.36e-05	0.00688481	up	--	-	-	-	-	-	-	-
Unigene016159	0.0566667	8.52	7.41084	7.31e-05	0.00879762	up	--	-	-	-	-	-	-	-
Unigene016253	0.001	26.5367	10.6521	0.000379775	0.0313881	up	--	-	-	-	-	-	-	-
Unigene016388	0.001	10.0333	11.1496	0.000625604	0.0460129	up	--	-	-	-	-	-	-	-
Unigene016461	0.001	2.26	9.04797	0.0002941	0.025677	up	--	-	-	-	-	-	-	-
Unigene017696	0.001	10.28	9.89033	0.000113509	0.0124852	up	--	-	-	-	-	-	-	-
Unigene017928	0.001	2.46667	8.27174	2.71e-05	0.00405097	up	--	-	-	-	-	-	-	-
Unigene018005	0.001	1.95333	8.34459	1.61e-05	0.00260067	up	--	-	-	-	-	-	-	-
Unigene018475	0.163333	9.00333	6.00126	4.03e-05	0.0054816	up	--	-	-	-	-	-	-	-
Unigene018654	0.001	72.5367	8.16017	0.000120788	0.0130882	up	--	-	-	-	-	-	-	-
Unigene018657	0.001	6.15333	8.84732	0.000268293	0.0239405	up	--	-	-	-	-	-	-	-
Unigene018734	0.286667	27.19	6.46184	6.42e-05	0.0079054	up	--	-	-	-	-	-	-	-
Unigene020216	0.001	6.36333	11.3658	5.09e-06	0.00101009	up	--	-	-	-	-	-	-	-
Unigene020488	0.001	1.33333	8.183	2.97e-05	0.004357	up	--	-	-	-	-	-	-	-
Unigene020553	0.001	17.1633	8.26174	3.07e-05	0.00447294	up	--	-	-	-	-	-	-	-
Unigene020592	0.001	1.75	9.68685	9.89e-05	0.0112859	up	--	-	-	-	-	-	-	-
Unigene021742	0.0566667	2.70333	5.32828	1.5e-05	0.00245904	up	--	-	-	-	-	-	-	-
Unigene021831	0.001	5.73333	9.4133	0.000156203	0.0155805	up	--	-	-	-	-	-	-	-
Unigene021838	0.001	1.39667	8.86255	0.000251411	0.0226003	up	--	-	-	-	-	-	-	-
Unigene022477	0.001	4.38667	10.1527	4.38e-05	0.00584619	up	--	-	-	-	-	-	-	-
Unigene022919	0.001	2.16667	8.09802	6.09e-05	0.00760927	up	--	-	-	-	-	-	-	-
Unigene023633	0.001	4.24667	8.91133	4.93e-06	0.000986629	up	--	-	-	-	-	-	-	-
Unigene023795	0.001	0.943333	7.39775	0.000243426	0.0220184	up	--	-	-	-	-	-	-	-
Unigene023899	0.001	1.37	7.10103	0.000468744	0.0369385	up	--	-	-	-	-	-	-	-
Unigene024354	0.001	19.7933	13.5591	4.71e-07	0.000133391	up	--	-	-	-	-	-	-	-
Unigene024394	0.001	24.6133	11.2018	5.96e-06	0.00114732	up	--	-	-	-	-	-	-	-
Unigene024455	0.001	2.38	8.58416	8.33e-06	0.00153891	up	--	-	-	-	-	-	-	-
Unigene024538	1.26667	78.7467	6.07631	1.32e-06	0.000319327	up	--	-	-	-	-	-	-	-
Unigene025432	0.00666667	0.39	5.62562	0.000654956	0.0475473	up	--	-	-	-	-	-	-	-
Unigene025549	0.001	2.57	8.98958	0.000475884	0.0372592	up	--	-	-	-	-	-	-	-
Unigene025871	0.001	4.00667	10.3091	4.04e-05	0.0054816	up	--	-	-	-	-	-	-	-
Unigene026037	0.001	4.30333	10.2912	3.51e-05	0.00493579	up	--	-	-	-	-	-	-	-
Unigene026054	0.0566667	5.24333	5.96671	2.96e-05	0.00434626	up	--	-	-	-	-	-	-	-
Unigene026416	0.001	3.41667	8.66334	0.000518197	0.0398017	up	--	-	-	-	-	-	-	-
Unigene026417	0.001	5.27667	9.98886	5.56e-05	0.00707752	up	--	-	-	-	-	-	-	-
Unigene026487	0.001	0.79	8.17255	0.000570055	0.042616	up	--	-	-	-	-	-	-	-
Unigene026563	0.001	13.6533	11.4252	5.05e-06	0.00100481	up	--	-	-	-	-	-	-	-
Unigene026622	0.001	6.33333	9.98118	0.00029723	0.0258882	up	--	-	-	-	-	-	-	-
Unigene026806	0.001	1.23667	7.87975	0.00010199	0.0115315	up	--	-	-	-	-	-	-	-
Unigene027090	0.001	9.84	10.1784	2.1e-08	9.32e-06	up	--	-	-	-	-	-	-	-
Unigene027191	0.001	5.71	10.73	1.31e-05	0.00220748	up	--	-	-	-	-	-	-	-
Unigene027475	0.001	5.28333	10.117	4.66e-05	0.00615615	up	--	-	-	-	-	-	-	-
Unigene027691	0.001	2.86333	7.35988	0.000684668	0.0491651	up	--	-	-	-	-	-	-	-
Unigene027810	0.001	6.68333	9.60019	9.8e-05	0.0112058	up	--	-	-	-	-	-	-	-
Unigene027844	0.001	0.876667	7.16527	0.000376496	0.0311879	up	--	-	-	-	-	-	-	-
Unigene028110	0.001	7.43333	9.28546	4.04e-07	0.00011622	up	--	-	-	-	-	-	-	-
Unigene028267	0.001	6.17667	10.5919	2.96e-05	0.00434626	up	--	-	-	-	-	-	-	-
Unigene028326	0.001	2.57	8.87493	0.00039448	0.032383	up	--	-	-	-	-	-	-	-
Unigene028423	1.32667	7.15333	5.37017	1.52e-05	0.00247581	up	--	-	-	-	-	-	-	-
Unigene028475	0.04	20.63	8.31549	6.35e-05	0.00784961	up	--	-	-	-	-	-	-	-
Unigene028512	0.001	3.52667	8.7196	0.000497136	0.0386735	up	--	-	-	-	-	-	-	-
Unigene028576	0.001	2.26333	8.69739	0.000518136	0.0398017	up	--	-	-	-	-	-	-	-
Unigene028924	0.001	17.3833	10.4924	2.06e-05	0.00318762	up	--	-	-	-	-	-	-	-
Unigene028971	0.04	9.53333	7.45747	1.63e-06	0.000387184	up	--	-	-	-	-	-	-	-
Unigene028972	0.001	0.44	7.74278	0.000123953	0.0133419	up	--	-	-	-	-	-	-	-
Unigene028994	0.001	7.92667	9.93441	6.02e-05	0.00752615	up	--	-	-	-	-	-	-	-
Unigene029272	0.00666667	12.63	9.75816	1.24e-05	0.00212226	up	--	-	-	-	-	-	-	-
Unigene029845	0.001	2.07667	9.35205	0.000221878	0.0205023	up	--	-	-	-	-	-	-	-
Unigene030189	0.001	6.31	8.03011	5e-05	0.00651193	up	--	-	-	-	-	-	-	-
Unigene031540	0.0133333	1.52	6.60996	0.000450962	0.0359654	up	--	-	-	-	-	-	-	-
Unigene032116	0.001	5.56	9.66357	8e-07	0.000211012	up	--	-	-	-	-	-	-	-
Unigene032176	0.03	4.96333	7.32357	1.61e-07	5.38e-05	up	--	-	-	-	-	-	-	-
Unigene032362	0.001	29.7933	10.655	0.000372173	0.0308649	up	--	-	-	-	-	-	-	-
Unigene032535	0.0866667	9.25667	6.7267	0.000634185	0.046363	up	--	-	-	-	-	-	-	-
Unigene032905	0.001	15.0767	11.0802	0.000660303	0.0478877	up	--	-	-	-	-	-	-	-
Unigene033355	0.06	11.5033	6.39591	3.53e-06	0.000745789	up	--	-	-	-	-	-	-	-
Unigene034069	0.15	6.11	5.79011	0.000402871	0.0328864	up	--	-	-	-	-	-	-	-
Unigene034174	0.001	1.38	9.24151	0.000211834	0.0197749	up	--	-	-	-	-	-	-	-
Unigene034281	0.0466667	17.06	7.96269	0.000134573	0.0141601	up	--	-	-	-	-	-	-	-
Unigene034405	0.00666667	4.34333	8.2456	1.13e-07	4.01e-05	up	--	-	-	-	-	-	-	-
Unigene034572	0.0333333	17.5233	8.44896	4.03e-05	0.0054816	up	--	-	-	-	-	-	-	-
Unigene035342	0.0666667	24.3433	8.24853	1.05e-09	7.11e-07	up	--	-	-	-	-	-	-	-
Unigene035436	0.001	10.5633	11.219	6.46e-06	0.00123403	up	--	-	-	-	-	-	-	-
Unigene035442	0.001	3.79333	9.99903	0.000276581	0.0244702	up	--	-	-	-	-	-	-	-
Unigene036118	0.001	5.26	9.24113	0.000243158	0.0220184	up	--	-	-	-	-	-	-	-
Unigene036239	0.001	4.51333	9.43497	2.68e-07	8.3e-05	up	--	-	-	-	-	-	-	-
Unigene036305	0.0266667	8.34333	6.41734	1.04e-05	0.00184373	up	--	-	-	-	-	-	-	-
Unigene036463	0.01	2.52333	7.08243	9.75e-05	0.0111815	up	--	-	-	-	-	-	-	-
Unigene036501	0.0333333	6.98333	7.24718	3.09e-06	0.000662447	up	--	-	-	-	-	-	-	-
Unigene037078	0.001	1.33	9.11714	0.000127884	0.0136535	up	--	-	-	-	-	-	-	-
Unigene037496	0.001	6.78333	10.7809	2.57e-07	8.04e-05	up	--	-	-	-	-	-	-	-
Unigene037647	0.001	9.15	10.369	3.14e-05	0.00455006	up	--	-	-	-	-	-	-	-
Unigene038136	0.001	3.32667	9.83681	7.2e-05	0.00868297	up	--	-	-	-	-	-	-	-
Unigene038148	0.001	0.853333	7.59939	0.000233843	0.0213695	up	--	-	-	-	-	-	-	-
Unigene038674	0.001	4.06667	9.7408	0.000465113	0.0367428	up	--	-	-	-	-	-	-	-
Unigene038733	0.001	1.15667	7.64899	0.000273239	0.0242926	up	--	-	-	-	-	-	-	-
Unigene038941	0.001	0.893333	7.96255	0.000172477	0.0170214	up	--	-	-	-	-	-	-	-
Unigene038947	0.001	13.08	8.77113	3.88e-06	0.00080863	up	--	-	-	-	-	-	-	-
Unigene038950	0.001	5.87333	9.90332	2.21e-08	9.51e-06	up	--	-	-	-	-	-	-	-
Unigene039098	0.001	4.96333	10.4305	0.000470955	0.0370726	up	--	-	-	-	-	-	-	-
Unigene039238	0.001	1.13	7.58963	0.000461418	0.036559	up	--	-	-	-	-	-	-	-
Unigene039242	0.306667	45.93	6.69906	0.00014979	0.0151484	up	--	-	-	-	-	-	-	-
Unigene039498	0.0233333	33.33	8.27832	0.000143805	0.0147479	up	--	-	-	-	-	-	-	-
Unigene039519	0.001	3.88	9.93541	2.52e-08	1.04e-05	up	--	-	-	-	-	-	-	-
Unigene039520	0.0433333	14.73	8.01981	0.000176659	0.017319	up	--	-	-	-	-	-	-	-
Unigene039643	0.001	2.12	9.30717	0.000196681	0.0187415	up	--	-	-	-	-	-	-	-
Unigene040484	0.001	1.88333	8.77656	0.000413565	0.0334964	up	--	-	-	-	-	-	-	-
Unigene040485	0.001	5.12	10.011	5.04e-05	0.00653732	up	--	-	-	-	-	-	-	-
Unigene040671	0.001	2.96	9.40145	0.000138952	0.0145294	up	--	-	-	-	-	-	-	-
Unigene041430	0.001	3.85333	8.79349	0.000466418	0.036795	up	--	-	-	-	-	-	-	-
Unigene041440	14.07	30.9233	4.63573	5.9e-09	3.07e-06	up	--	-	-	-	-	-	-	-
Unigene041637	0.66	13.7533	6.14938	0.000534125	0.0407244	up	--	-	-	-	-	-	-	-
Unigene041857	0.001	10.8033	9.89856	7.54e-05	0.00896809	up	--	-	-	-	-	-	-	-
Unigene041861	0.163333	8.57333	5.52214	4.23e-05	0.00565544	up	--	-	-	-	-	-	-	-
Unigene041931	0.001	15.4833	11.1757	0.000612485	0.0455541	up	--	-	-	-	-	-	-	-
Unigene042451	0.001	4.35667	8.78646	2.23e-05	0.00340808	up	--	-	-	-	-	-	-	-
Unigene042580	0.001	15.8	10.9411	0.000110583	0.0122557	up	--	-	-	-	-	-	-	-
Unigene043162	0.0233333	24.86	9.41863	1.27e-11	1.49e-08	up	--	-	-	-	-	-	-	-
Unigene043735	0.001	1.31667	7.58498	0.000143043	0.0147321	up	--	-	-	-	-	-	-	-
Unigene044196	1.92667	19.04	3.18058	0.000517168	0.0398017	up	--	-	-	-	-	-	-	-
Unigene044337	0.001	9.34	11.2762	0.00062431	0.0459641	up	--	-	-	-	-	-	-	-
Unigene044520	0.08	2.34667	4.9128	0.000523194	0.0400037	up	--	-	-	-	-	-	-	-
Unigene044813	0.001	2.97667	9.43873	0.000146065	0.014918	up	--	-	-	-	-	-	-	-
Unigene045038	0.001	6.49333	9.99925	3.82e-08	1.53e-05	up	--	-	-	-	-	-	-	-
Unigene045145	0.0366667	14.9033	8.29166	2.33e-08	9.77e-06	up	--	-	-	-	-	-	-	-
Unigene045289	0.001	2.99667	9.12028	0.00030831	0.0266935	up	--	-	-	-	-	-	-	-
Unigene045456	0.01	3.96333	8.40578	9.93e-05	0.0112987	up	--	-	-	-	-	-	-	-
Unigene045585	0.001	2.7	9.21342	4.06e-06	0.000843376	up	--	-	-	-	-	-	-	-
Unigene045643	0.001	3.85333	9.17756	1.3e-06	0.000318565	up	--	-	-	-	-	-	-	-
Unigene045650	0.001	3.69667	8.83239	0.000195732	0.0187034	up	--	-	-	-	-	-	-	-
Unigene045912	0.001	6.19333	9.88478	2.19e-08	9.51e-06	up	--	-	-	-	-	-	-	-
Unigene046122	0.0166667	5.66667	8.46454	4.06e-05	0.00550621	up	--	-	-	-	-	-	-	-
Unigene046474	0.01	14.1733	10.3709	0.000235304	0.0214704	up	--	-	-	-	-	-	-	-
Unigene046609	0.001	3.27667	8.81781	8.82e-06	0.00162603	up	--	-	-	-	-	-	-	-
Unigene046722	0.001	6.65	9.53282	0.000286903	0.0252301	up	--	-	-	-	-	-	-	-
Unigene046918	0.001	15.3	9.66044	0.000120791	0.0130882	up	--	-	-	-	-	-	-	-
Unigene047100	0.001	1.82667	9.51103	0.000152907	0.0153147	up	--	-	-	-	-	-	-	-
Unigene047163	0.19	10.37	7.92694	3.37e-05	0.00478806	up	--	-	-	-	-	-	-	-
Unigene047405	0.001	12.5933	7.99849	4.77e-05	0.00625295	up	--	-	-	-	-	-	-	-
Unigene047411	0.001	27.0133	12.2732	0.000291143	0.0254913	up	--	-	-	-	-	-	-	-
Unigene047412	0.001	13.8	12.0171	1.6e-06	0.000381112	up	--	-	-	-	-	-	-	-
Unigene047552	0.001	9.54667	11.0502	1.11e-11	1.34e-08	up	--	-	-	-	-	-	-	-
Unigene047632	0.001	9.56	9.74261	0.000131883	0.0139578	up	--	-	-	-	-	-	-	-
Unigene047762	0.001	3.7	10.1601	0.000127823	0.0136535	up	--	-	-	-	-	-	-	-
Unigene048000	0.001	1.21	8.72691	0.000493418	0.0385078	up	--	-	-	-	-	-	-	-
Unigene048354	0.183333	53.4833	8.17255	2.69e-13	5.76e-10	up	--	-	-	-	-	-	-	-
Unigene048361	0.05	25.5	8.69116	1.83e-13	4.16e-10	up	--	-	-	-	-	-	-	-
Unigene048421	0.001	2.64333	8.54349	1.06e-05	0.00185636	up	--	-	-	-	-	-	-	-
Unigene048431	0.001	4.49333	8.71259	4.56e-06	0.000929909	up	--	-	-	-	-	-	-	-
Unigene048673	0.001	9.31667	8.85736	0.000150897	0.015218	up	--	-	-	-	-	-	-	-
Unigene048730	0.001	15.2167	11.7269	2.48e-06	0.000552562	up	--	-	-	-	-	-	-	-
Unigene048916	0.001	27.4967	11.47	4.09e-06	0.000843376	up	--	-	-	-	-	-	-	-
Unigene049142	0.0366667	1.94333	5.43632	0.000193668	0.0186152	up	--	-	-	-	-	-	-	-
Unigene049526	0.001	3.93667	9.88846	0.00061817	0.0456581	up	--	-	-	-	-	-	-	-
Unigene049615	0.001	3.36	9.89533	0.000513345	0.0395961	up	--	-	-	-	-	-	-	-
Unigene049620	0.0433333	2.62333	5.4529	0.00038944	0.032114	up	--	-	-	-	-	-	-	-
Unigene049751	0.0666667	5.87333	6.14465	2.1e-05	0.00324375	up	--	-	-	-	-	-	-	-
Unigene050420	0.001	4.29	8.32108	3.14e-05	0.00455266	up	--	-	-	-	-	-	-	-
Unigene050551	0.001	5.16	10.1256	2.43e-08	1.01e-05	up	--	-	-	-	-	-	-	-
Unigene050819	0.0333333	4.59667	7.54276	0.000133473	0.0140851	up	--	-	-	-	-	-	-	-
Unigene051212	1.1	20.9533	4.75822	2.52e-07	7.94e-05	up	--	-	-	-	-	-	-	-
Unigene051248	0.0966667	34.1267	9.48386	9.42e-13	1.56e-09	up	--	-	-	-	-	-	-	-
Unigene051271	0.001	5.62667	11.0311	1.95e-06	0.000448971	up	--	-	-	-	-	-	-	-
Unigene051952	0.001	3.03333	9.46048	2.03e-05	0.00315614	up	--	-	-	-	-	-	-	-
Unigene052117	0.001	7.47667	10.8315	1.29e-05	0.0021858	up	--	-	-	-	-	-	-	-
Unigene052140	0.16	13.6067	5.40614	3.06e-07	9.3e-05	up	--	-	-	-	-	-	-	-
Unigene052196	0.02	3.47333	7.53497	0.000191505	0.0184937	up	--	-	-	-	-	-	-	-
Unigene052278	0.001	10	10.4884	5.54e-06	0.00108509	up	--	-	-	-	-	-	-	-
Unigene052399	0.13	25.9733	7.67069	5.55e-05	0.00707752	up	--	-	-	-	-	-	-	-
Unigene052636	0.001	4.25333	9.31385	6.11e-05	0.00761233	up	--	-	-	-	-	-	-	-
Unigene052754	0.001	1.01333	7.01654	0.000630491	0.0461857	up	--	-	-	-	-	-	-	-
Unigene052853	0.333333	14.7433	5.88273	5.89e-05	0.0074144	up	--	-	-	-	-	-	-	-
Unigene052976	0.001	15.3067	11.9168	0.000318096	0.0272813	up	--	-	-	-	-	-	-	-
Unigene053197	0.001	6.65	10.004	2.01e-08	9.05e-06	up	--	-	-	-	-	-	-	-
Unigene053203	0.01	24.2	10.7828	7.41e-17	6e-13	up	--	-	-	-	-	-	-	-
Unigene053292	0.001	5.33667	9.59549	2.75e-06	0.000595553	up	--	-	-	-	-	-	-	-
Unigene053508	0.001	1.48333	7.52088	0.000498739	0.0387514	up	--	-	-	-	-	-	-	-
Unigene053509	0.001	8.66667	11.066	0.000632116	0.0462582	up	--	-	-	-	-	-	-	-
Unigene053512	0.001	2.62667	9.24276	9.48e-05	0.010909	up	--	-	-	-	-	-	-	-
Unigene053750	0.001	15.7167	10.2785	8.96e-06	0.00164703	up	--	-	-	-	-	-	-	-
Unigene053754	0.436667	22.8567	5.12907	2.49e-07	7.93e-05	up	--	-	-	-	-	-	-	-
Unigene053758	0.001	15.07	8.06522	0.000103127	0.0116419	up	--	-	-	-	-	-	-	-
Unigene053859	0.001	3.1	7.98352	0.000132399	0.013992	up	--	-	-	-	-	-	-	-
Unigene053860	0.0333333	4.95	7.26448	0.000459106	0.0364949	up	--	-	-	-	-	-	-	-
Unigene053866	0.36	28.19	5.00983	0.000400738	0.0327858	up	--	-	-	-	-	-	-	-
Unigene053868	0.0466667	7.99333	7.15532	4.1e-05	0.0055531	up	--	-	-	-	-	-	-	-
Unigene054005	0.001	2.40333	9.68461	0.000107829	0.0120792	up	--	-	-	-	-	-	-	-
Unigene054006	0.0566667	28.16	9.1381	1.06e-13	2.85e-10	up	--	-	-	-	-	-	-	-
Unigene054010	0.01	4.99667	8.29981	0.000145904	0.014918	up	--	-	-	-	-	-	-	-
Unigene054016	0.001	24.5667	7.93341	0.000174756	0.0171956	up	--	-	-	-	-	-	-	-
Unigene054081	0.0266667	6.43667	7.67414	3.16e-08	1.28e-05	up	--	-	-	-	-	-	-	-
Unigene054084	0.0333333	6.18	7.58799	0.000114532	0.0125595	up	--	-	-	-	-	-	-	-
Unigene054085	0.001	5.08333	9.28944	0.000169258	0.0167907	up	--	-	-	-	-	-	-	-
Unigene054191	0.001	4.79667	10.7375	1.07e-07	3.85e-05	up	--	-	-	-	-	-	-	-
Unigene054297	0.001	1.68	8.7187	9.55e-06	0.00172916	up	--	-	-	-	-	-	-	-
Unigene054299	0.001	1.96	8.93872	1.95e-05	0.0030532	up	--	-	-	-	-	-	-	-
Unigene054983	0.06	7.99333	7.21778	0.000458243	0.0364662	up	--	-	-	-	-	-	-	-
Unigene055450	0.001	25.01	8.24483	5.98e-05	0.00750876	up	--	-	-	-	-	-	-	-
Unigene055828	0.0266667	17.9767	9.2548	1.36e-06	0.000326374	up	--	-	-	-	-	-	-	-
Unigene055835	0.21	26.9867	7.24954	0.000311097	0.026871	up	--	-	-	-	-	-	-	-
Unigene056039	0.001	3.09	9.52333	0.000111312	0.0123177	up	--	-	-	-	-	-	-	-
Unigene056953	0.001	8.87333	9.08968	5.95e-06	0.00114732	up	--	-	-	-	-	-	-	-
Unigene056991	0.216667	27.2067	7.02383	0.000623639	0.0459612	up	--	-	-	-	-	-	-	-
Unigene057105	0.06	18.9667	8.25981	1.95e-12	3.03e-09	up	--	-	-	-	-	-	-	-
Unigene057136	0.166667	8.88	5.29896	3.52e-05	0.00493579	up	--	-	-	-	-	-	-	-
Unigene057212	0.06	5.44	6.38306	1.59e-05	0.002567	up	--	-	-	-	-	-	-	-
Unigene057213	0.001	2.36667	8.52877	6.87e-05	0.00837808	up	--	-	-	-	-	-	-	-
Unigene057214	0.001	4.41	8.86346	2.45e-05	0.003682	up	--	-	-	-	-	-	-	-
Unigene057312	0.0133333	9.62333	8.87655	7.28e-10	5.3e-07	up	--	-	-	-	-	-	-	-
Unigene057471	0.001	7.80667	9.84883	7.7e-05	0.00912074	up	--	-	-	-	-	-	-	-
Unigene057602	0.001	1.05333	7.21503	0.00035378	0.0296434	up	--	-	-	-	-	-	-	-
Unigene057796	0.07	9.38667	7.23691	0.000272483	0.024255	up	--	-	-	-	-	-	-	-
Unigene057840	0.00333333	4.02333	8.60935	2.13e-08	9.39e-06	up	--	-	-	-	-	-	-	-
Unigene058096	0.12	5.37333	4.66969	7.74e-05	0.00914452	up	--	-	-	-	-	-	-	-
Unigene058341	0.06	3.92333	5.72915	3.52e-05	0.00493579	up	--	-	-	-	-	-	-	-
Unigene058415	0.001	1.15333	7.4661	0.000539925	0.0410377	up	--	-	-	-	-	-	-	-
Unigene058630	0.001	11.4367	11.306	1.43e-05	0.00236274	up	--	-	-	-	-	-	-	-
Unigene058802	0.001	4.80333	8.45949	0.000147226	0.0149375	up	--	-	-	-	-	-	-	-
Unigene058820	0.001	8.41	9.13679	1.95e-06	0.000448971	up	--	-	-	-	-	-	-	-
Unigene059273	0.001	4.88333	9.0724	0.000293539	0.0256588	up	--	-	-	-	-	-	-	-
Unigene059560	0.001	8.63667	10.1988	4.27e-05	0.00570949	up	--	-	-	-	-	-	-	-
Unigene059609	0.001	9.85333	8.34572	2.76e-05	0.00410284	up	--	-	-	-	-	-	-	-
Unigene059731	0.001	10.0233	10.6468	3.94e-10	3.09e-07	up	--	-	-	-	-	-	-	-
Unigene059796	0.001	3.26	9.39354	4.94e-07	0.000138999	up	--	-	-	-	-	-	-	-
Unigene059850	0.001	2.93	8.35234	0.000323131	0.0275652	up	--	-	-	-	-	-	-	-
Unigene060098	0.01	8.96667	8.63323	0.000139658	0.0145539	up	--	-	-	-	-	-	-	-
Unigene060307	0.001	13.6067	8.80368	7.26e-06	0.00136893	up	--	-	-	-	-	-	-	-
Unigene060328	0.001	6.15667	10.3339	3.32e-05	0.00473828	up	--	-	-	-	-	-	-	-
Unigene060700	0.001	3.86667	9.16689	3.33e-06	0.000704722	up	--	-	-	-	-	-	-	-
Unigene060864	0.0333333	8.53333	7.66451	8.13e-09	4.11e-06	up	--	-	-	-	-	-	-	-
Unigene060948	0.001	5.98	9.01155	9.8e-05	0.0112058	up	--	-	-	-	-	-	-	-
Unigene061212	0.0166667	14.76	9.80815	2.45e-07	7.83e-05	up	--	-	-	-	-	-	-	-
Unigene061214	0.001	5.46	9.4952	7.45e-07	0.000198014	up	--	-	-	-	-	-	-	-
Unigene061239	0.001	13.3033	7.7803	0.000113511	0.0124852	up	--	-	-	-	-	-	-	-
Unigene061240	0.0566667	10.3933	6.52196	2.7e-07	8.31e-05	up	--	-	-	-	-	-	-	-
Unigene061344	0.02	13.0333	8.24114	0.000249332	0.0224689	up	--	-	-	-	-	-	-	-
Unigene061454	0.001	9.61333	10.341	0.000231909	0.0212406	up	--	-	-	-	-	-	-	-
Unigene061573	0.001	2.4	7.55524	0.000172519	0.0170214	up	--	-	-	-	-	-	-	-
Unigene061766	0.001	7.66667	10.1363	7.1e-09	3.64e-06	up	--	-	-	-	-	-	-	-
Unigene062024	0.0866667	6.44333	7.0985	8.12e-07	0.000212691	up	--	-	-	-	-	-	-	-
Unigene062348	0.001	11.9767	11.1268	0.000635979	0.0464475	up	--	-	-	-	-	-	-	-
Unigene062453	0.001	9.46333	10.9726	9.91e-06	0.00178541	up	--	-	-	-	-	-	-	-
Unigene062643	0.001	7.52	11.0737	8.13e-06	0.00150643	up	--	-	-	-	-	-	-	-
Unigene062702	0.0666667	9.41667	7.15722	4.37e-07	0.000124812	up	--	-	-	-	-	-	-	-
Unigene062870	0.0233333	15.5533	9.05951	6.59e-10	4.85e-07	up	--	-	-	-	-	-	-	-
Unigene062871	0.001	11.1467	10.701	1.94e-10	1.66e-07	up	--	-	-	-	-	-	-	-
Unigene062886	0.0166667	20.6533	8.3977	1.87e-08	8.45e-06	up	--	-	-	-	-	-	-	-
Unigene062887	0.38	28.6267	6.20053	0.000201586	0.0190875	up	--	-	-	-	-	-	-	-
Unigene063086	0.116667	6.69667	5.48165	1.57e-05	0.00254309	up	--	-	-	-	-	-	-	-
Unigene063087	2.73333	25.1667	3.30317	0.00044688	0.0356789	up	--	-	-	-	-	-	-	-
Unigene063140	0.01	2.63667	7.3599	0.000547682	0.0414973	up	--	-	-	-	-	-	-	-
Unigene063426	0.0166667	2.47333	6.62668	4.19e-05	0.00563963	up	--	-	-	-	-	-	-	-
Unigene063500	0.001	20.9233	11.0442	1.22e-11	1.46e-08	up	--	-	-	-	-	-	-	-
Unigene063678	0.001	19.3767	12.2913	2.5e-13	5.52e-10	up	--	-	-	-	-	-	-	-
Unigene063746	0.001	3.83333	8.61851	0.000620219	0.0457555	up	--	-	-	-	-	-	-	-
Unigene063747	0.001	3.15667	8.65563	0.000207619	0.0194814	up	--	-	-	-	-	-	-	-
Unigene063845	0.001	2.14333	9.09543	0.000269858	0.0240507	up	--	-	-	-	-	-	-	-
Unigene064017	0.001	3.27333	9.41099	0.000184581	0.0179441	up	--	-	-	-	-	-	-	-
Unigene064036	0.001	14.67	10.7674	8.31e-11	7.57e-08	up	--	-	-	-	-	-	-	-
Unigene064161	0.001	4.37333	9.21135	1.12e-05	0.00194991	up	--	-	-	-	-	-	-	-
Unigene064197	0.001	34.1367	13.1284	5.27e-08	2.05e-05	up	--	-	-	-	-	-	-	-
Unigene064648	0.001	2.43667	10.1785	3.61e-05	0.00504115	up	--	-	-	-	-	-	-	-
Unigene064733	0.001	19.4467	11.9489	3.93e-14	1.19e-10	up	--	-	-	-	-	-	-	-
Unigene064744	0.001	1.31667	8.31571	2.52e-05	0.00377329	up	--	-	-	-	-	-	-	-
Unigene064819	0.0833333	3.81333	5.34856	0.000279081	0.0246315	up	--	-	-	-	-	-	-	-
Unigene065272	0.001	3.42	9.8333	3.11e-08	1.27e-05	up	--	-	-	-	-	-	-	-
Unigene065273	0.0166667	2.37667	6.98492	1.33e-06	0.000321427	up	--	-	-	-	-	-	-	-
Unigene065503	0.001	5.41667	9.01022	0.00030879	0.0267034	up	--	-	-	-	-	-	-	-
Unigene065729	0.001	2.15667	8.66926	0.00063938	0.0465131	up	--	-	-	-	-	-	-	-
Unigene065835	0.001	4.81333	10.6383	1.74e-05	0.00278343	up	--	-	-	-	-	-	-	-
Unigene065939	0.001	3.4	10.9553	1.05e-05	0.00185557	up	--	-	-	-	-	-	-	-
Unigene065954	0.001	6.02333	10.086	9.02e-09	4.53e-06	up	--	-	-	-	-	-	-	-
Unigene066005	0.001	3.69	9.25956	0.000204534	0.0192664	up	--	-	-	-	-	-	-	-
Unigene066209	0.001	22.1667	10.3808	3.08e-05	0.00447294	up	--	-	-	-	-	-	-	-
Unigene066512	0.001	2.67333	9.49342	0.000117715	0.0128891	up	--	-	-	-	-	-	-	-
Unigene066515	0.001	9.08333	10.5122	2.27e-05	0.00346444	up	--	-	-	-	-	-	-	-
Unigene066751	0.001	17.5033	9.45754	4.14e-05	0.00557697	up	--	-	-	-	-	-	-	-
Unigene066772	0.001	4.21	8.92268	0.000410984	0.0333245	up	--	-	-	-	-	-	-	-
Unigene066960	0.02	4.05	6.99308	2.13e-05	0.00328169	up	--	-	-	-	-	-	-	-
Unigene067016	0.0133333	4.52333	8.18617	9.13e-08	3.39e-05	up	--	-	-	-	-	-	-	-
Unigene067104	0.0233333	9.05	7.62921	1.29e-07	4.5e-05	up	--	-	-	-	-	-	-	-
Unigene067573	0.0133333	3.09	7.25239	4.41e-06	0.000907885	up	--	-	-	-	-	-	-	-
Unigene067713	0.001	3.68333	9.9303	2.24e-08	9.58e-06	up	--	-	-	-	-	-	-	-
Unigene067726	0.001	3.70333	9.13396	0.000226181	0.0207944	up	--	-	-	-	-	-	-	-
Unigene067789	0.001	1.52333	8.6438	0.00010924	0.0121811	up	--	-	-	-	-	-	-	-
Unigene068350	0.02	1.93	5.94212	0.000431655	0.0347682	up	--	-	-	-	-	-	-	-
Unigene068364	0.18	15.4433	6.55481	1.35e-08	6.34e-06	up	--	-	-	-	-	-	-	-
Unigene068367	2.98667	16.56	4.86614	4.75e-07	0.00013402	up	--	-	-	-	-	-	-	-
Unigene068418	0.001	1.69	7.9643	8.62e-05	0.0100942	up	--	-	-	-	-	-	-	-
Unigene068452	0.0633333	8.13667	8.85627	1.14e-09	7.6e-07	up	--	-	-	-	-	-	-	-
Unigene068463	0.001	3.89333	10.0523	5.12e-05	0.00660183	up	--	-	-	-	-	-	-	-
Unigene068494	0.04	2.11667	5.84931	4.5e-05	0.00598284	up	--	-	-	-	-	-	-	-
Unigene068657	0.001	18.1933	8.95279	0.000377507	0.0312362	up	--	-	-	-	-	-	-	-
Unigene068741	0.0733333	5.48333	6.00014	0.000505554	0.0391195	up	--	-	-	-	-	-	-	-
Unigene069054	0.001	2.11	7.18793	0.000461405	0.036559	up	--	-	-	-	-	-	-	-
Unigene069228	0.03	31.7267	10.1306	6.26e-06	0.00119916	up	--	-	-	-	-	-	-	-
Unigene069249	0.0233333	6.35333	7.42225	4.08e-06	0.000843376	up	--	-	-	-	-	-	-	-
Unigene069251	0.001	3.46333	8.76338	4.09e-06	0.000843376	up	--	-	-	-	-	-	-	-
Unigene069252	0.001	7.22333	11.3185	4.1e-11	4.2e-08	up	--	-	-	-	-	-	-	-
Unigene069509	0.001	5.13333	8.40583	1.34e-05	0.00224613	up	--	-	-	-	-	-	-	-
Unigene069767	0.001	3.45333	8.93099	0.000337869	0.0286065	up	--	-	-	-	-	-	-	-
Unigene069797	0.001	12.01	11.2024	1.75e-06	0.000411533	up	--	-	-	-	-	-	-	-
Unigene069947	0.0133333	14.4467	9.61077	3.89e-12	5.39e-09	up	--	-	-	-	-	-	-	-
Unigene069952	0.001	31.6667	8.16717	3.31e-05	0.00473757	up	--	-	-	-	-	-	-	-
Unigene070346	0.001	3.19	8.44458	0.000330068	0.0280112	up	--	-	-	-	-	-	-	-
Unigene070354	0.001	11.1267	8.01834	9.21e-05	0.0106437	up	--	-	-	-	-	-	-	-
Unigene070397	0.0233333	4.97	7.57618	0.000387805	0.0320154	up	--	-	-	-	-	-	-	-
Unigene070427	0.001	15.41	10.792	1.28e-09	8.32e-07	up	--	-	-	-	-	-	-	-
Unigene070929	0.001	2.17	8.6008	0.000570781	0.0426265	up	--	-	-	-	-	-	-	-
Unigene070945	0.001	1.19333	9.01343	0.000475752	0.0372592	up	--	-	-	-	-	-	-	-
Unigene071370	0.001	7.83333	10.5092	2.38e-05	0.00360623	up	--	-	-	-	-	-	-	-
Unigene071657	0.23	14.7233	5.27733	6.22e-07	0.000172322	up	--	-	-	-	-	-	-	-
Unigene071691	0.11	19.1033	7.68739	0.000101457	0.011507	up	--	-	-	-	-	-	-	-
Unigene071829	1.00333	21.3067	4.48273	0.000410057	0.0333236	up	--	-	-	-	-	-	-	-
Unigene072158	0.0133333	3.83333	7.65794	1.54e-06	0.000368083	up	--	-	-	-	-	-	-	-
Unigene072391	1.8	14.25	5.64354	3.46e-07	0.000102141	up	--	-	-	-	-	-	-	-
Unigene072398	0.001	3.3	8.60277	7.57e-06	0.00141906	up	--	-	-	-	-	-	-	-
Unigene072635	0.001	4.57333	7.65644	0.00025074	0.0225678	up	--	-	-	-	-	-	-	-
Unigene073068	0.001	0.736667	7.37305	0.000325407	0.0276479	up	--	-	-	-	-	-	-	-
Unigene073071	0.01	1.03667	6.14582	0.000142875	0.0147321	up	--	-	-	-	-	-	-	-
Unigene073226	0.001	1.29	7.12538	0.000639432	0.0465131	up	--	-	-	-	-	-	-	-
Unigene073285	0.001	4.92	8.54871	0.00067188	0.0485822	up	--	-	-	-	-	-	-	-
Unigene073294	0.001	6.79667	11.3367	1.25e-05	0.00213223	up	--	-	-	-	-	-	-	-
Unigene073523	0.0566667	1.28333	5.38192	0.000628988	0.0461685	up	--	-	-	-	-	-	-	-
Unigene073525	0.001	4.26667	7.7053	0.000198788	0.0188471	up	--	-	-	-	-	-	-	-
Unigene073605	0.001	6.93333	9.73298	8.74e-05	0.0101801	up	--	-	-	-	-	-	-	-
Unigene073902	1.51333	20.0933	3.53717	0.000316811	0.0272675	up	--	-	-	-	-	-	-	-
Unigene074006	0.001	1.45	7.26956	0.000463258	0.0366649	up	--	-	-	-	-	-	-	-
Unigene074154	0.001	2.1	8.62526	0.000261258	0.0233701	up	--	-	-	-	-	-	-	-
Unigene074295	0.001	2.72	8.31292	0.000131854	0.0139578	up	--	-	-	-	-	-	-	-
Unigene074699	0.001	35.2867	9.18191	2.65e-06	0.000580218	up	--	-	-	-	-	-	-	-
Unigene074827	0.001	15.5067	11.2735	2.29e-12	3.34e-09	up	--	-	-	-	-	-	-	-
Unigene075322	0.001	2.17	8.86574	0.00041095	0.0333245	up	--	-	-	-	-	-	-	-
Unigene075357	0.213333	14.6	5.87489	0.000339747	0.0286987	up	--	-	-	-	-	-	-	-
Unigene075362	0.001	9.18333	8.70109	5.21e-06	0.00102842	up	--	-	-	-	-	-	-	-
Unigene076032	0.001	6.02	9.70798	9.99e-05	0.0113443	up	--	-	-	-	-	-	-	-
Unigene076035	0.001	9.06667	9.88958	6.9e-05	0.0083794	up	--	-	-	-	-	-	-	-
Unigene076437	0.001	8.06	10.7442	9.63e-11	8.45e-08	up	--	-	-	-	-	-	-	-
Unigene076456	0.213333	3.10667	4.13037	0.000118318	0.0129163	up	--	-	-	-	-	-	-	-
Unigene077168	0.001	2.72667	9.18526	0.000233904	0.0213695	up	--	-	-	-	-	-	-	-
Unigene077583	0.001	9.33667	11.2191	3.18e-12	4.55e-09	up	--	-	-	-	-	-	-	-
Unigene077586	0.001	24.2367	10.7888	2.83e-09	1.58e-06	up	--	-	-	-	-	-	-	-
Unigene077589	0.001	8.25333	9.54806	1.38e-07	4.78e-05	up	--	-	-	-	-	-	-	-
Unigene077597	0.001	4.58333	8.95724	2.51e-06	0.000556808	up	--	-	-	-	-	-	-	-
Unigene077780	0.001	12.4867	9.43961	0.000139714	0.0145539	up	--	-	-	-	-	-	-	-
Unigene077821	0.001	3.52	9.26868	0.000202727	0.0191577	up	--	-	-	-	-	-	-	-
Unigene077886	0.001	11.44	9.1158	1.84e-06	0.000427394	up	--	-	-	-	-	-	-	-
Unigene077933	0.001	25.3533	9.48243	0.000143393	0.0147472	up	--	-	-	-	-	-	-	-
Unigene077960	0.001	24.2567	10.7687	1.18e-09	7.77e-07	up	--	-	-	-	-	-	-	-
Unigene078095	0.001	7.84667	10.8129	1.84e-06	0.000427394	up	--	-	-	-	-	-	-	-
Unigene078310	1.06333	20.3833	3.74382	6.23e-05	0.00771149	up	--	-	-	-	-	-	-	-
Unigene078406	0.02	3.64333	7.67844	0.000176715	0.017319	up	--	-	-	-	-	-	-	-
Unigene078464	0.001	5.83	10.9582	1.03e-05	0.00183455	up	--	-	-	-	-	-	-	-
Unigene079265	0.06	3.84	6.15872	9.27e-06	0.00169889	up	--	-	-	-	-	-	-	-
Unigene079359	0.001	6.41333	10.6075	0.000194795	0.0186629	up	--	-	-	-	-	-	-	-
Unigene079731	0.0133333	4.36	8.15955	0.000151219	0.0152294	up	--	-	-	-	-	-	-	-
Unigene080234	0.04	17.97	8.71465	3.64e-05	0.00506314	up	--	-	-	-	-	-	-	-
Unigene080475	0.001	6.37	9.04029	0.000306414	0.026561	up	--	-	-	-	-	-	-	-
Unigene080581	0.001	4.79333	9.32904	9.46e-07	0.000239937	up	--	-	-	-	-	-	-	-
Unigene080642	0.001	8.18	10.8385	2.36e-10	1.95e-07	up	--	-	-	-	-	-	-	-
Unigene080875	0.001	7.55333	8.45149	3.58e-05	0.00499976	up	--	-	-	-	-	-	-	-
Unigene081599	0.463333	26.89	5.6462	2.17e-09	1.26e-06	up	--	-	-	-	-	-	-	-
Unigene081721	0.001	6.51667	9.55018	1.96e-07	6.36e-05	up	--	-	-	-	-	-	-	-
Unigene081787	0.001	12.3133	9.80173	6.92e-05	0.00838905	up	--	-	-	-	-	-	-	-
Unigene081789	0.001	3.14333	8.6696	0.000472053	0.0371189	up	--	-	-	-	-	-	-	-
Unigene081796	0.001	0.986667	7.70753	0.000256007	0.0229851	up	--	-	-	-	-	-	-	-
Unigene082111	0.0466667	19.0567	8.26846	1.39e-12	2.24e-09	up	--	-	-	-	-	-	-	-
Unigene082114	0.00666667	6.28	8.92569	3.28e-05	0.00470392	up	--	-	-	-	-	-	-	-
Unigene082495	0.001	6.19333	10.3665	3.42e-05	0.00484148	up	--	-	-	-	-	-	-	-
Unigene083058	0.001	2.35333	8.23771	2.42e-05	0.00365045	up	--	-	-	-	-	-	-	-
Unigene083181	0.001	15.49	11.0427	2.61e-11	2.84e-08	up	--	-	-	-	-	-	-	-
Unigene083260	3.54333	37.4033	3.54416	1.22e-05	0.00210118	up	--	-	-	-	-	-	-	-
Unigene083278	0.126667	29.98	7.73147	7.72e-08	2.91e-05	up	--	-	-	-	-	-	-	-
Unigene083300	0.001	14.63	12.1977	1.85e-05	0.00293886	up	--	-	-	-	-	-	-	-
Unigene083306	0.0133333	11.4033	9.05005	2.91e-09	1.61e-06	up	--	-	-	-	-	-	-	-
Unigene083526	1.65333	30.8967	5.64013	6.73e-05	0.00824784	up	--	-	-	-	-	-	-	-
Unigene083529	0.306667	6.19333	4.10268	0.000166622	0.0165517	up	--	-	-	-	-	-	-	-
Unigene084680	0.001	18.4333	7.25762	0.00049558	0.038635	up	--	-	-	-	-	-	-	-
Unigene084681	0.001	42.14	9.4055	5.24e-07	0.00014607	up	--	-	-	-	-	-	-	-
Unigene084893	0.001	11.1633	11.0175	1.27e-05	0.00215188	up	--	-	-	-	-	-	-	-
Unigene085044	0.103333	24.3567	7.30552	3.26e-05	0.00469338	up	--	-	-	-	-	-	-	-
Unigene085770	0.001	5.77	9.16899	0.000654366	0.0475473	up	--	-	-	-	-	-	-	-
Unigene085774	0.04	26.9133	8.6599	0.000110101	0.0122244	up	--	-	-	-	-	-	-	-
Unigene086396	1.21667	50.0667	5.61773	0.000211635	0.0197749	up	--	-	-	-	-	-	-	-
Unigene086399	0.001	6.16333	8.51913	3.75e-05	0.00520704	up	--	-	-	-	-	-	-	-
Unigene087122	0.001	16.64	10.6604	1.99e-10	1.68e-07	up	--	-	-	-	-	-	-	-
Unigene089740	0.001	2.81333	9.57873	1.19e-05	0.00205013	up	--	-	-	-	-	-	-	-
Unigene090352	0.001	6.01	8.64194	0.000550876	0.041696	up	--	-	-	-	-	-	-	-
Unigene092419	0.001	0.706667	7.33131	0.000415227	0.0335564	up	--	-	-	-	-	-	-	-
Unigene092751	0.001	1.36333	8.04609	0.000122535	0.0132182	up	--	-	-	-	-	-	-	-
Unigene093608	0.001	4.93333	9.16051	0.000212965	0.0198551	up	--	-	-	-	-	-	-	-
Unigene094142	0.001	2.59333	8.37579	1.83e-05	0.00290895	up	--	-	-	-	-	-	-	-
Unigene094619	0.001	1.64667	7.39971	0.000222691	0.0205513	up	--	-	-	-	-	-	-	-
Unigene098685	0.001	5.52333	9.56613	0.000121501	0.0131456	up	--	-	-	-	-	-	-	-
Unigene098985	0.001	14.76	10.5441	4.02e-05	0.0054816	up	--	-	-	-	-	-	-	-
Unigene099701	0.001	11.74	9.30338	0.000186491	0.0180814	up	--	-	-	-	-	-	-	-
Unigene101595	0.001	9.94667	11.0402	0.000680699	0.0489767	up	--	-	-	-	-	-	-	-
Unigene102737	0.001	9.12	9.4031	0.000194285	0.0186386	up	--	-	-	-	-	-	-	-
Unigene104770	0.001	9.44	9.64379	6.97e-08	2.64e-05	up	--	-	-	-	-	-	-	-
Unigene106769	0.001	0.946667	7.7499	0.000499201	0.0387514	up	--	-	-	-	-	-	-	-
Unigene109139	0.001	1.45	8.46755	2.76e-05	0.00410284	up	--	-	-	-	-	-	-	-
Unigene110519	0.001	8.19333	9.03565	0.000291273	0.0254913	up	--	-	-	-	-	-	-	-
Unigene113233	0.001	18.3867	8.56433	0.000225612	0.0207682	up	--	-	-	-	-	-	-	-
Unigene113321	0.001	1.88333	9.17659	2.28e-06	0.00051676	up	--	-	-	-	-	-	-	-
