# Supplementary material for: Transcriptome profile analysis of two Vicia faba cultivars with contrasting salinity tolerance during seed germination
Source: Sci Rep. 2020 Apr 29;10:7250. doi: 10.1038/s41598-020-64288-7 (PMC7190719; doi:10.1038/s41598-020-64288-7)
Supplement: Supplementary file 4 — Table S7. [file 41598_2020_64288_MOESM4_ESM.xlsx]

## Sheet: Sheet1
Table S7 GO annotations for the DEGs between Y134 and Y078 treated with different handling at 16 h and 24 h
GeneID	sig(T1-16/T2-16)	sig(CK1-16/CK2-16)	sig(T1-24/T2-24)	sig(CK1-24/CK2-24)	sig(T1-24/T1-16)	sig(CK1-24/CK1-16)	sig(T2-24/T2-16)	sig(CK2-24/CK2-16)	sig(T1-16/CK1-16)	sig(T1-24/CK1-24)	sig(T2-16/CK2-16)	sig(T2-24/CK2-24)	GO Process	GO Function	GO Component
Unigene000511	no	yes	no	no	no	no	no	no	yes	no	no	no	GO:0048608//reproductive structure development;GO:0009790//embryo development;GO:0007275//multicellular organism development;GO:0048731//system development;GO:0003006//developmental process involved in reproduction;GO:0044702//single organism reproductive process;GO:0065008//regulation of biological quality;GO:0048367//shoot system development;GO:0044710//single-organism metabolic process;GO:0044…	GO:0016831//carboxy-lyase activity;GO:1901265//nucleoside phosphate binding;GO:0016829//lyase activity;GO:0003824//catalytic activity;GO:1901363//heterocyclic compound binding;GO:0000166//nucleotide binding;GO:0097159//organic cyclic compound binding;GO:0016709//oxidoreductase activity, acting on paired donors, with incorporation or reduction of molecular oxygen, NAD(P)H as one donor, and incorpo…	GO:0042175//nuclear outer membrane-endoplasmic reticulum membrane network;GO:0016020//membrane;GO:0005623//cell;GO:0031974//membrane-enclosed lumen;GO:0005737//cytoplasm;GO:0043227//membrane-bounded organelle;GO:0043229//intracellular organelle;GO:0044428//nuclear part;GO:0044444//cytoplasmic part;GO:0044424//intracellular part;GO:0031981//nuclear lumen;GO:0043233//organelle lumen;GO:0043226//org…
Unigene002388	no	no	no	no	no	no	no	no	no	no	no	yes	-	GO:0005488//binding	-
Unigene002707	no	yes	no	no	no	no	no	no	yes	no	no	no	-	-	GO:0044425//membrane part;GO:0005911//cell-cell junction;GO:0031224//intrinsic component of membrane;GO:0016020//membrane;GO:0030054//cell junction
Unigene002816	no	yes	no	no	no	no	no	no	yes	no	no	no	-	GO:0097159//organic cyclic compound binding;GO:0005488//binding	-
Unigene003414	yes	no	no	no	no	no	no	no	no	no	yes	no	GO:0044699//single-organism process;GO:0008152//metabolic process;GO:0044710//single-organism metabolic process	GO:0043169//cation binding;GO:0003824//catalytic activity;GO:0046906//tetrapyrrole binding;GO:0046872//metal ion binding;GO:0097159//organic cyclic compound binding;GO:0043167//ion binding;GO:1901363//heterocyclic compound binding;GO:0046914//transition metal ion binding;GO:0005488//binding;GO:0016491//oxidoreductase activity	GO:0044425//membrane part;GO:0031224//intrinsic component of membrane;GO:0016020//membrane
Unigene003808	no	yes	no	no	no	no	no	no	yes	no	no	no	GO:0044763//single-organism cellular process;GO:0009987//cellular process;GO:0044699//single-organism process	GO:0005215//transporter activity;GO:0022892//substrate-specific transporter activity;GO:0015197//peptide transporter activity	GO:0044425//membrane part;GO:0016020//membrane;GO:0031224//intrinsic component of membrane
Unigene004041	no	yes	no	no	no	no	no	no	yes	no	no	no	-	GO:0016787//hydrolase activity;GO:0008233//peptidase activity;GO:0003824//catalytic activity	-
Unigene004995	no	yes	no	no	no	no	no	no	no	no	no	no	-	GO:0005488//binding;GO:0005515//protein binding	-
Unigene005066	no	no	no	no	no	no	no	no	yes	no	no	no	GO:0051234//establishment of localization;GO:0009987//cellular process;GO:0006818//hydrogen transport;GO:0044765//single-organism transport;GO:0044763//single-organism cellular process;GO:0051179//localization;GO:0044699//single-organism process;GO:1902578//single-organism localization;GO:0006810//transport	GO:0015399//primary active transmembrane transporter activity;GO:0015405//P-P-bond-hydrolysis-driven transmembrane transporter activity;GO:0022857//transmembrane transporter activity;GO:0022804//active transmembrane transporter activity;GO:0005215//transporter activity	GO:0016020//membrane;GO:0031224//intrinsic component of membrane;GO:0044425//membrane part
Unigene005083	no	no	no	no	no	no	no	no	yes	no	no	no	GO:0036211//protein modification process;GO:0006793//phosphorus metabolic process;GO:0044237//cellular metabolic process;GO:0006796//phosphate-containing compound metabolic process;GO:0043412//macromolecule modification;GO:0019538//protein metabolic process;GO:0071704//organic substance metabolic process;GO:0006464//cellular protein modification process;GO:0044238//primary metabolic process;GO:00…	GO:0003824//catalytic activity;GO:0097367//carbohydrate derivative binding;GO:0004672//protein kinase activity;GO:0001883//purine nucleoside binding;GO:0016301//kinase activity;GO:0032550//purine ribonucleoside binding;GO:0016773//phosphotransferase activity, alcohol group as acceptor;GO:0016772//transferase activity, transferring phosphorus-containing groups;GO:0016740//transferase activity;GO:0…	GO:0044425//membrane part;GO:0016020//membrane;GO:0031224//intrinsic component of membrane
Unigene005128	no	no	no	no	no	no	no	no	yes	no	no	no	-	GO:0003824//catalytic activity	-
Unigene006053	no	yes	no	no	no	no	no	no	yes	no	no	no	-	GO:0032549//ribonucleoside binding;GO:0097159//organic cyclic compound binding;GO:0016817//hydrolase activity, acting on acid anhydrides;GO:0001882//nucleoside binding;GO:0016818//hydrolase activity, acting on acid anhydrides, in phosphorus-containing anhydrides;GO:0017111//nucleoside-triphosphatase activity;GO:0005488//binding;GO:0003824//catalytic activity;GO:0032550//purine ribonucleoside bind…	GO:0044425//membrane part;GO:0016020//membrane;GO:0031224//intrinsic component of membrane
Unigene007281	no	yes	no	no	no	no	no	yes	yes	no	no	no	GO:0008152//metabolic process;GO:0044710//single-organism metabolic process;GO:0044699//single-organism process	GO:0003824//catalytic activity;GO:0043169//cation binding;GO:0005488//binding;GO:0043167//ion binding;GO:0046914//transition metal ion binding;GO:0046872//metal ion binding	-
Unigene007323	no	no	no	no	no	no	no	no	yes	no	no	no	-	GO:0003824//catalytic activity	GO:0031224//intrinsic component of membrane;GO:0016020//membrane;GO:0044425//membrane part
Unigene007951	no	no	no	no	no	no	no	no	yes	no	no	no	-	GO:0003824//catalytic activity;GO:0043167//ion binding;GO:0005488//binding;GO:0016491//oxidoreductase activity	-
Unigene008064	no	no	no	no	yes	no	no	no	no	no	no	no	GO:0043632//modification-dependent macromolecule catabolic process;GO:0044248//cellular catabolic process;GO:0044260//cellular macromolecule metabolic process;GO:0006508//proteolysis;GO:0044238//primary metabolic process;GO:0008152//metabolic process;GO:0019941//modification-dependent protein catabolic process;GO:0009987//cellular process;GO:0043412//macromolecule modification;GO:0044265//cellula…	GO:0046914//transition metal ion binding;GO:0043167//ion binding;GO:0043169//cation binding;GO:0046872//metal ion binding;GO:0005488//binding	GO:0005622//intracellular;GO:0071944//cell periphery;GO:0044424//intracellular part;GO:0030312//external encapsulating structure;GO:0043227//membrane-bounded organelle;GO:0043229//intracellular organelle;GO:0043231//intracellular membrane-bounded organelle;GO:0044464//cell part;GO:0005623//cell;GO:0043226//organelle
Unigene008251	no	yes	no	no	no	no	no	no	yes	no	no	no	-	GO:0046872//metal ion binding;GO:0046914//transition metal ion binding;GO:0043167//ion binding;GO:0043169//cation binding;GO:0005488//binding	-
Unigene008298	no	no	no	no	no	no	no	no	yes	no	no	no	GO:0008152//metabolic process;GO:0044267//cellular protein metabolic process;GO:0043170//macromolecule metabolic process;GO:0044238//primary metabolic process;GO:0006793//phosphorus metabolic process;GO:0044237//cellular metabolic process;GO:0019538//protein metabolic process;GO:0043412//macromolecule modification;GO:0044260//cellular macromolecule metabolic process;GO:0071704//organic substance …	GO:0016301//kinase activity;GO:0001883//purine nucleoside binding;GO:1901363//heterocyclic compound binding;GO:0016740//transferase activity;GO:0097367//carbohydrate derivative binding;GO:0005488//binding;GO:0016773//phosphotransferase activity, alcohol group as acceptor;GO:0001882//nucleoside binding;GO:0032549//ribonucleoside binding;GO:0016772//transferase activity, transferring phosphorus-con…	GO:0031224//intrinsic component of membrane;GO:0016020//membrane;GO:0044425//membrane part
Unigene008528	no	yes	no	no	no	no	no	no	yes	no	no	no	GO:0006996//organelle organization;GO:0090304//nucleic acid metabolic process;GO:0032392//DNA geometric change;GO:0006725//cellular aromatic compound metabolic process;GO:0016043//cellular component organization;GO:0071840//cellular component organization or biogenesis;GO:0009987//cellular process;GO:0051276//chromosome organization;GO:1901360//organic cyclic compound metabolic process;GO:0034641…	GO:0016818//hydrolase activity, acting on acid anhydrides, in phosphorus-containing anhydrides;GO:0097367//carbohydrate derivative binding;GO:0032550//purine ribonucleoside binding;GO:0003824//catalytic activity;GO:0005488//binding;GO:0016817//hydrolase activity, acting on acid anhydrides;GO:0017111//nucleoside-triphosphatase activity;GO:0001883//purine nucleoside binding;GO:0001882//nucleoside b…	GO:0043227//membrane-bounded organelle;GO:0043234//protein complex;GO:0043229//intracellular organelle;GO:0005622//intracellular;GO:0043226//organelle;GO:0032991//macromolecular complex;GO:0044424//intracellular part;GO:0044464//cell part;GO:0005623//cell;GO:0043231//intracellular membrane-bounded organelle
Unigene008539	yes	no	yes	no	no	no	no	no	no	no	no	no	GO:0034641//cellular nitrogen compound metabolic process;GO:0008152//metabolic process;GO:0006139//nucleobase-containing compound metabolic process;GO:0044238//primary metabolic process;GO:0090304//nucleic acid metabolic process;GO:0046483//heterocycle metabolic process;GO:1901360//organic cyclic compound metabolic process;GO:0006807//nitrogen compound metabolic process;GO:0006725//cellular aroma…	GO:0003824//catalytic activity;GO:0004518//nuclease activity;GO:0016787//hydrolase activity;GO:0016788//hydrolase activity, acting on ester bonds;GO:0004527//exonuclease activity	-
Unigene008540	no	no	yes	no	no	no	no	no	no	no	no	no	GO:0043170//macromolecule metabolic process;GO:0006139//nucleobase-containing compound metabolic process;GO:0090304//nucleic acid metabolic process;GO:0006807//nitrogen compound metabolic process;GO:0009987//cellular process;GO:0044237//cellular metabolic process;GO:0071704//organic substance metabolic process;GO:0044238//primary metabolic process;GO:0006725//cellular aromatic compound metabolic …	GO:0003824//catalytic activity;GO:0004527//exonuclease activity;GO:0004518//nuclease activity;GO:0016787//hydrolase activity;GO:0016788//hydrolase activity, acting on ester bonds	-
Unigene009277	no	no	no	no	no	no	no	no	yes	no	no	no	-	-	GO:0016020//membrane;GO:0031224//intrinsic component of membrane;GO:0044425//membrane part
Unigene009695	yes	no	yes	no	no	no	no	no	no	no	no	no	GO:0009987//cellular process;GO:0044699//single-organism process;GO:0044763//single-organism cellular process	GO:0005215//transporter activity	GO:0016020//membrane;GO:0031224//intrinsic component of membrane;GO:0044425//membrane part
Unigene009752	no	yes	no	no	yes	no	no	yes	yes	no	no	no	-	-	GO:0016020//membrane;GO:0031224//intrinsic component of membrane;GO:0044425//membrane part
Unigene009780	no	yes	no	no	no	no	no	no	yes	yes	no	no	GO:0042743//hydrogen peroxide metabolic process;GO:0098754//detoxification;GO:0072593//reactive oxygen species metabolic process;GO:0042221//response to chemical;GO:0044237//cellular metabolic process;GO:0044699//single-organism process;GO:0008152//metabolic process;GO:0044710//single-organism metabolic process;GO:0009987//cellular process;GO:1990748//cellular detoxification;GO:0009636//response …	GO:0046906//tetrapyrrole binding;GO:0003824//catalytic activity;GO:0043167//ion binding;GO:1901363//heterocyclic compound binding;GO:0005488//binding;GO:0043169//cation binding;GO:0097159//organic cyclic compound binding	-
Unigene009784	no	yes	no	no	no	no	no	no	no	no	no	no	-	-	GO:0016020//membrane;GO:0044425//membrane part;GO:0031224//intrinsic component of membrane
Unigene009805	no	no	yes	no	no	no	no	no	no	no	no	no	GO:0071704//organic substance metabolic process;GO:0043170//macromolecule metabolic process;GO:0008152//metabolic process;GO:0010467//gene expression	-	GO:0044424//intracellular part;GO:0005623//cell;GO:0005622//intracellular;GO:1990904//ribonucleoprotein complex;GO:0044464//cell part;GO:0030529//intracellular ribonucleoprotein complex;GO:0032991//macromolecular complex
Unigene010008	no	yes	no	no	no	no	no	no	yes	no	no	no	-	-	GO:0016020//membrane;GO:0031224//intrinsic component of membrane;GO:0044425//membrane part
Unigene010515	no	yes	no	no	no	no	no	no	yes	no	no	no	GO:0044238//primary metabolic process;GO:0044260//cellular macromolecule metabolic process;GO:0006464//cellular protein modification process;GO:0043170//macromolecule metabolic process;GO:0009987//cellular process;GO:0008152//metabolic process;GO:0044237//cellular metabolic process;GO:0043412//macromolecule modification;GO:0036211//protein modification process;GO:0071704//organic substance metabo…	GO:0016791//phosphatase activity;GO:0042578//phosphoric ester hydrolase activity;GO:0016787//hydrolase activity;GO:0004721//phosphoprotein phosphatase activity;GO:0016788//hydrolase activity, acting on ester bonds;GO:0003824//catalytic activity;GO:0043167//ion binding;GO:0005488//binding;GO:0043169//cation binding	-
Unigene010595	yes	no	yes	no	no	no	no	no	no	no	no	no	GO:0006796//phosphate-containing compound metabolic process;GO:0006793//phosphorus metabolic process;GO:0008152//metabolic process;GO:0009987//cellular process;GO:0044237//cellular metabolic process	-	-
Unigene010955	no	yes	no	no	no	no	no	no	no	no	no	no	-	-	GO:0044425//membrane part;GO:0031224//intrinsic component of membrane;GO:0016020//membrane
Unigene011041	no	yes	no	no	no	no	no	no	no	no	no	no	GO:0008152//metabolic process;GO:0044237//cellular metabolic process;GO:0009987//cellular process	GO:0043169//cation binding;GO:0005488//binding;GO:0046914//transition metal ion binding;GO:0046872//metal ion binding;GO:0043167//ion binding	-
Unigene011200	no	no	no	no	no	no	no	no	yes	no	no	no	GO:0008152//metabolic process	GO:0003824//catalytic activity	-
Unigene011215	no	yes	no	no	no	no	no	no	yes	no	no	no	-	-	GO:0031224//intrinsic component of membrane;GO:0016020//membrane;GO:0044425//membrane part
Unigene011387	no	no	no	no	no	no	no	no	yes	no	no	no	-	-	GO:0031224//intrinsic component of membrane;GO:0016020//membrane;GO:0044425//membrane part
Unigene011678	no	yes	no	no	no	no	no	no	yes	no	no	no	GO:0044238//primary metabolic process;GO:0009069//serine family amino acid metabolic process;GO:0044699//single-organism process;GO:0019752//carboxylic acid metabolic process;GO:0008152//metabolic process;GO:0006544//glycine metabolic process;GO:0006082//organic acid metabolic process;GO:0071704//organic substance metabolic process;GO:0009987//cellular process;GO:0044281//small molecule metabolic…	GO:0016638//oxidoreductase activity, acting on the CH-NH2 group of donors;GO:0016642//oxidoreductase activity, acting on the CH-NH2 group of donors, disulfide as acceptor;GO:0003824//catalytic activity;GO:0016491//oxidoreductase activity	-
Unigene012864	no	yes	no	no	yes	no	no	yes	yes	no	no	no	GO:0009058//biosynthetic process;GO:0044260//cellular macromolecule metabolic process;GO:0016070//RNA metabolic process;GO:0043170//macromolecule metabolic process;GO:0044238//primary metabolic process;GO:0044237//cellular metabolic process;GO:1901360//organic cyclic compound metabolic process;GO:0097659//nucleic acid-templated transcription;GO:0044271//cellular nitrogen compound biosynthetic pro…	GO:0001071//nucleic acid binding transcription factor activity	GO:0043227//membrane-bounded organelle;GO:0005622//intracellular;GO:0043229//intracellular organelle;GO:0044464//cell part;GO:0043226//organelle;GO:0043231//intracellular membrane-bounded organelle;GO:0044424//intracellular part;GO:0005623//cell
Unigene012889	no	yes	no	no	no	no	no	no	yes	no	no	yes	GO:1901575//organic substance catabolic process;GO:0065007//biological regulation;GO:0065009//regulation of molecular function;GO:0044238//primary metabolic process;GO:0000272//polysaccharide catabolic process;GO:0005975//carbohydrate metabolic process;GO:0044092//negative regulation of molecular function;GO:0016043//cellular component organization;GO:0009056//catabolic process;GO:0071704//organi…	GO:0016787//hydrolase activity;GO:0003824//catalytic activity;GO:0052689//carboxylic ester hydrolase activity;GO:0016788//hydrolase activity, acting on ester bonds	GO:0044464//cell part;GO:0071944//cell periphery;GO:0005623//cell;GO:0030312//external encapsulating structure
Unigene012893	no	yes	no	no	no	no	no	no	yes	no	no	no	GO:0051234//establishment of localization;GO:0065007//biological regulation;GO:0009628//response to abiotic stimulus;GO:0006810//transport;GO:0060918//auxin transport;GO:0044765//single-organism transport;GO:0051179//localization;GO:0009314//response to radiation;GO:0044699//single-organism process;GO:0065008//regulation of biological quality;GO:0009812//flavonoid metabolic process;GO:1902578//si…	GO:0016746//transferase activity, transferring acyl groups;GO:0003824//catalytic activity;GO:0016740//transferase activity	GO:0043231//intracellular membrane-bounded organelle;GO:0044444//cytoplasmic part;GO:0044464//cell part;GO:0043227//membrane-bounded organelle;GO:0043229//intracellular organelle;GO:0005737//cytoplasm;GO:0005773//vacuole;GO:0044424//intracellular part;GO:0005623//cell;GO:0005622//intracellular;GO:0043226//organelle;GO:0000325//plant-type vacuole
Unigene012953	yes	no	no	no	no	no	no	no	no	no	no	no	GO:0008152//metabolic process;GO:0044699//single-organism process;GO:0044710//single-organism metabolic process	-	-
Unigene013293	no	no	no	no	no	no	no	no	yes	no	no	no	-	-	GO:0016020//membrane;GO:0044425//membrane part;GO:0031224//intrinsic component of membrane
Unigene013328	no	no	no	no	no	no	no	no	yes	no	no	no	GO:0071554//cell wall organization or biogenesis;GO:0071840//cellular component organization or biogenesis;GO:0009987//cellular process;GO:0045229//external encapsulating structure organization;GO:0071555//cell wall organization;GO:0016043//cellular component organization	-	GO:0031224//intrinsic component of membrane;GO:0044464//cell part;GO:0071944//cell periphery;GO:0030312//external encapsulating structure;GO:0016020//membrane;GO:0044425//membrane part;GO:0005623//cell
Unigene013426	no	yes	no	no	no	no	no	no	yes	no	no	no	-	-	GO:0016020//membrane
Unigene013710	no	yes	no	no	no	no	no	no	yes	no	no	no	GO:0019538//protein metabolic process;GO:0008152//metabolic process;GO:0071704//organic substance metabolic process;GO:0044238//primary metabolic process;GO:0043170//macromolecule metabolic process	GO:0070011//peptidase activity, acting on L-amino acid peptides;GO:0003824//catalytic activity;GO:0008233//peptidase activity;GO:0016787//hydrolase activity	-
Unigene013831	no	no	no	no	no	no	no	no	yes	no	no	no	GO:0071704//organic substance metabolic process;GO:0044710//single-organism metabolic process;GO:0034641//cellular nitrogen compound metabolic process;GO:0044281//small molecule metabolic process;GO:0044237//cellular metabolic process;GO:0044699//single-organism process;GO:0044763//single-organism cellular process;GO:0044238//primary metabolic process;GO:0009987//cellular process;GO:0006725//cell…	-	-
Unigene013832	no	no	no	no	no	no	no	no	yes	no	no	no	GO:0044763//single-organism cellular process;GO:0009987//cellular process;GO:0044699//single-organism process	GO:0005215//transporter activity	GO:0044425//membrane part;GO:0016020//membrane;GO:0031224//intrinsic component of membrane
Unigene013923	no	no	no	no	no	no	no	no	yes	no	no	no	GO:0044699//single-organism process;GO:0034641//cellular nitrogen compound metabolic process;GO:0044710//single-organism metabolic process;GO:0006725//cellular aromatic compound metabolic process;GO:0044238//primary metabolic process;GO:0006139//nucleobase-containing compound metabolic process;GO:0046483//heterocycle metabolic process;GO:0019637//organophosphate metabolic process;GO:0009211//pyri…	GO:0003824//catalytic activity	-
Unigene014586	no	yes	no	no	no	no	no	no	yes	no	no	no	-	-	GO:0044425//membrane part;GO:0016020//membrane;GO:0031224//intrinsic component of membrane
Unigene014709	no	yes	no	no	no	no	no	no	yes	no	no	no	GO:0008152//metabolic process;GO:0044699//single-organism process;GO:0044710//single-organism metabolic process	GO:0097159//organic cyclic compound binding;GO:1901363//heterocyclic compound binding;GO:0016491//oxidoreductase activity;GO:0046872//metal ion binding;GO:0005488//binding;GO:0003824//catalytic activity;GO:0043167//ion binding;GO:0046914//transition metal ion binding;GO:0043169//cation binding;GO:0046906//tetrapyrrole binding	GO:0031224//intrinsic component of membrane;GO:0044425//membrane part;GO:0016020//membrane
Unigene014751	no	no	no	no	no	no	no	no	yes	no	no	no	GO:0044237//cellular metabolic process;GO:0009987//cellular process;GO:0051186//cofactor metabolic process;GO:0008152//metabolic process;GO:0044699//single-organism process;GO:0034641//cellular nitrogen compound metabolic process;GO:0033014//tetrapyrrole biosynthetic process;GO:0018130//heterocycle biosynthetic process;GO:1901564//organonitrogen compound metabolic process;GO:0033013//tetrapyrrole…	GO:0043169//cation binding;GO:0005488//binding;GO:0016491//oxidoreductase activity;GO:0003824//catalytic activity;GO:0004497//monooxygenase activity;GO:0043167//ion binding;GO:0016709//oxidoreductase activity, acting on paired donors, with incorporation or reduction of molecular oxygen, NAD(P)H as one donor, and incorporation of one atom of oxygen;GO:0016705//oxidoreductase activity, acting on pa…	-
Unigene014866	no	yes	no	no	no	no	no	no	no	no	no	no	-	GO:0016787//hydrolase activity;GO:0003824//catalytic activity;GO:0008233//peptidase activity;GO:0070011//peptidase activity, acting on L-amino acid peptides	-
Unigene015223	no	no	no	no	no	no	no	no	yes	no	no	no	-	-	GO:0043228//non-membrane-bounded organelle;GO:0044422//organelle part;GO:0005623//cell;GO:0005622//intracellular;GO:0032991//macromolecular complex;GO:0043232//intracellular non-membrane-bounded organelle;GO:0044464//cell part;GO:0005875//microtubule associated complex;GO:0043234//protein complex;GO:0044446//intracellular organelle part;GO:0043226//organelle;GO:0015630//microtubule cytoskeleton;G…
Unigene015746	no	yes	yes	no	no	no	no	yes	yes	no	no	yes	GO:0022414//reproductive process;GO:0032502//developmental process;GO:0000003//reproduction;GO:0003006//developmental process involved in reproduction	-	GO:0005622//intracellular;GO:0044464//cell part;GO:0044424//intracellular part;GO:0005623//cell;GO:0044444//cytoplasmic part;GO:0005737//cytoplasm
Unigene016053	no	yes	no	no	no	no	no	no	yes	no	no	no	GO:0044255//cellular lipid metabolic process;GO:0006633//fatty acid biosynthetic process;GO:0046394//carboxylic acid biosynthetic process;GO:0043436//oxoacid metabolic process;GO:0019752//carboxylic acid metabolic process;GO:0044283//small molecule biosynthetic process;GO:0044710//single-organism metabolic process;GO:0016053//organic acid biosynthetic process;GO:0044238//primary metabolic process…	GO:0003824//catalytic activity;GO:0016701//oxidoreductase activity, acting on single donors with incorporation of molecular oxygen;GO:0043169//cation binding;GO:0016491//oxidoreductase activity;GO:0043167//ion binding;GO:0005488//binding	-
Unigene016346	no	yes	no	no	no	no	no	no	yes	no	no	no	-	GO:0005488//binding;GO:0043169//cation binding;GO:0043167//ion binding	GO:0016020//membrane;GO:0044425//membrane part;GO:0031224//intrinsic component of membrane
Unigene016620	no	yes	no	no	no	no	no	no	no	no	no	no	-	GO:0016740//transferase activity;GO:0016746//transferase activity, transferring acyl groups;GO:0003824//catalytic activity	-
Unigene016637	no	no	no	no	no	no	no	no	yes	no	no	no	GO:0051179//localization;GO:0044765//single-organism transport;GO:1902578//single-organism localization;GO:0051234//establishment of localization;GO:0006810//transport;GO:0044699//single-organism process	-	GO:0031224//intrinsic component of membrane;GO:0044425//membrane part;GO:0016020//membrane
Unigene016725	no	no	no	no	no	no	no	no	yes	no	no	no	-	GO:0016787//hydrolase activity;GO:0003824//catalytic activity	-
Unigene016811	no	yes	no	no	no	no	no	no	yes	no	no	no	GO:0044238//primary metabolic process;GO:0006629//lipid metabolic process;GO:0044699//single-organism process;GO:0008152//metabolic process;GO:0071704//organic substance metabolic process;GO:0044710//single-organism metabolic process	GO:0003824//catalytic activity	-
Unigene017110	no	no	no	no	no	no	no	no	yes	no	no	no	GO:0043170//macromolecule metabolic process;GO:0044237//cellular metabolic process;GO:0009987//cellular process;GO:0071704//organic substance metabolic process;GO:0044238//primary metabolic process;GO:0008152//metabolic process;GO:0044260//cellular macromolecule metabolic process	-	-
Unigene017171	no	yes	no	no	no	no	no	no	yes	no	no	no	GO:0044262//cellular carbohydrate metabolic process;GO:0044699//single-organism process;GO:0005991//trehalose metabolic process;GO:0044723//single-organism carbohydrate metabolic process;GO:0044238//primary metabolic process;GO:0006796//phosphate-containing compound metabolic process;GO:0071704//organic substance metabolic process;GO:0008152//metabolic process;GO:0005975//carbohydrate metabolic p…	GO:0003824//catalytic activity;GO:0042578//phosphoric ester hydrolase activity;GO:0016791//phosphatase activity;GO:0019203//carbohydrate phosphatase activity;GO:0016787//hydrolase activity;GO:0016788//hydrolase activity, acting on ester bonds	-
Unigene017526	no	yes	yes	no	no	no	no	no	yes	no	no	no	GO:0044699//single-organism process;GO:0008152//metabolic process;GO:0044710//single-organism metabolic process	GO:0000166//nucleotide binding;GO:0005488//binding;GO:0016491//oxidoreductase activity;GO:0003824//catalytic activity;GO:0097159//organic cyclic compound binding;GO:1901363//heterocyclic compound binding;GO:0036094//small molecule binding;GO:0016899//oxidoreductase activity, acting on the CH-OH group of donors, oxygen as acceptor;GO:0016614//oxidoreductase activity, acting on CH-OH group of donor…	-
Unigene017647	yes	no	no	no	no	no	no	no	no	no	no	no	GO:0051179//localization;GO:0051234//establishment of localization	-	GO:0031224//intrinsic component of membrane;GO:0044425//membrane part;GO:0016020//membrane
Unigene017760	no	yes	no	no	no	no	no	no	yes	no	no	yes	-	-	GO:0031224//intrinsic component of membrane;GO:0016020//membrane;GO:0044425//membrane part
Unigene017877	no	no	no	no	no	no	no	no	yes	no	no	no	GO:0044699//single-organism process;GO:0044763//single-organism cellular process;GO:0009987//cellular process	GO:0005215//transporter activity	GO:0031224//intrinsic component of membrane;GO:0016020//membrane;GO:0044425//membrane part
Unigene018001	no	yes	no	no	no	no	no	no	yes	no	no	no	GO:0008152//metabolic process;GO:0044699//single-organism process;GO:0071704//organic substance metabolic process;GO:0044238//primary metabolic process;GO:0006629//lipid metabolic process;GO:0044710//single-organism metabolic process	GO:0003824//catalytic activity	-
Unigene018125	no	yes	no	no	no	no	no	no	yes	no	no	no	GO:0044699//single-organism process;GO:0044763//single-organism cellular process;GO:0071704//organic substance metabolic process;GO:0009311//oligosaccharide metabolic process;GO:0044237//cellular metabolic process;GO:0008152//metabolic process;GO:0044723//single-organism carbohydrate metabolic process;GO:0044238//primary metabolic process;GO:0005975//carbohydrate metabolic process;GO:0005984//dis…	-	-
Unigene018149	no	yes	no	no	no	no	no	yes	yes	no	no	no	-	-	GO:0016020//membrane
Unigene018201	no	yes	no	no	no	no	no	yes	yes	no	no	no	GO:0044238//primary metabolic process;GO:0019318//hexose metabolic process;GO:0050896//response to stimulus;GO:0071704//organic substance metabolic process;GO:0044710//single-organism metabolic process;GO:0008152//metabolic process;GO:0005975//carbohydrate metabolic process;GO:0005996//monosaccharide metabolic process;GO:0006950//response to stress;GO:0044723//single-organism carbohydrate metabol…	GO:0016758//transferase activity, transferring hexosyl groups;GO:0003824//catalytic activity;GO:0008378//galactosyltransferase activity;GO:0008194//UDP-glycosyltransferase activity;GO:0035250//UDP-galactosyltransferase activity;GO:0016757//transferase activity, transferring glycosyl groups;GO:0016740//transferase activity	-
Unigene018202	no	yes	no	no	no	no	no	no	yes	no	no	no	GO:0044699//single-organism process;GO:0005975//carbohydrate metabolic process;GO:0006950//response to stress;GO:0019318//hexose metabolic process;GO:0071704//organic substance metabolic process;GO:0005996//monosaccharide metabolic process;GO:0044238//primary metabolic process;GO:0050896//response to stimulus;GO:0044710//single-organism metabolic process;GO:0008152//metabolic process;GO:0044723//…	GO:0035250//UDP-galactosyltransferase activity;GO:0008378//galactosyltransferase activity;GO:0016757//transferase activity, transferring glycosyl groups;GO:0008194//UDP-glycosyltransferase activity;GO:0003824//catalytic activity;GO:0016740//transferase activity;GO:0016758//transferase activity, transferring hexosyl groups	-
Unigene018235	no	no	yes	no	no	no	no	no	no	no	no	no	-	GO:0016740//transferase activity;GO:0003824//catalytic activity	-
Unigene018295	no	yes	no	no	no	no	no	no	yes	no	no	no	GO:0043207//response to external biotic stimulus;GO:0009620//response to fungus;GO:0009605//response to external stimulus;GO:0009607//response to biotic stimulus;GO:0001906//cell killing;GO:0051704//multi-organism process;GO:0050896//response to stimulus;GO:0051707//response to other organism	-	-
Unigene018424	no	no	no	no	no	no	no	no	no	no	no	yes	GO:0051234//establishment of localization;GO:0051179//localization	-	GO:0031224//intrinsic component of membrane;GO:0016020//membrane;GO:0044425//membrane part
Unigene018570	no	no	yes	no	no	no	no	no	no	no	no	no	-	-	GO:0044425//membrane part;GO:0016020//membrane;GO:0031224//intrinsic component of membrane
Unigene018583	no	yes	no	no	no	no	no	no	yes	no	no	no	-	-	GO:0005623//cell;GO:0044464//cell part
Unigene018611	yes	no	no	no	no	no	no	no	yes	no	no	no	GO:0008152//metabolic process;GO:0044710//single-organism metabolic process;GO:0044699//single-organism process	-	-
Unigene018751	no	no	no	no	no	no	no	no	yes	no	no	no	-	GO:0003824//catalytic activity;GO:0016787//hydrolase activity	-
Unigene018983	no	yes	no	no	no	no	no	no	no	no	no	no	GO:0044763//single-organism cellular process;GO:0051179//localization;GO:0051234//establishment of localization;GO:0044699//single-organism process;GO:0009987//cellular process	GO:0015405//P-P-bond-hydrolysis-driven transmembrane transporter activity;GO:0001883//purine nucleoside binding;GO:0005488//binding;GO:0003824//catalytic activity;GO:0016818//hydrolase activity, acting on acid anhydrides, in phosphorus-containing anhydrides;GO:0015399//primary active transmembrane transporter activity;GO:0032549//ribonucleoside binding;GO:0022804//active transmembrane transporter…	GO:0044425//membrane part;GO:0016020//membrane;GO:0031224//intrinsic component of membrane
Unigene018986	no	no	yes	no	no	no	no	no	no	no	no	no	GO:0071704//organic substance metabolic process;GO:1901564//organonitrogen compound metabolic process;GO:0044281//small molecule metabolic process;GO:0008152//metabolic process;GO:1901605//alpha-amino acid metabolic process;GO:0009064//glutamine family amino acid metabolic process;GO:0009987//cellular process;GO:0006541//glutamine metabolic process;GO:0044699//single-organism process;GO:0043436//…	GO:0016874//ligase activity;GO:0016880//acid-ammonia (or amide) ligase activity;GO:0016211//ammonia ligase activity;GO:0003824//catalytic activity;GO:0016879//ligase activity, forming carbon-nitrogen bonds	-
Unigene019104	no	no	no	yes	no	no	no	no	no	no	no	no	-	-	GO:0031224//intrinsic component of membrane;GO:0016020//membrane;GO:0044425//membrane part
Unigene019151	no	yes	no	no	no	no	no	no	yes	no	no	no	-	-	GO:0044425//membrane part;GO:0031224//intrinsic component of membrane;GO:0016020//membrane
Unigene019189	no	yes	no	no	no	no	no	no	yes	no	no	no	-	GO:0003824//catalytic activity;GO:0016787//hydrolase activity	-
Unigene019249	no	no	no	no	no	no	no	yes	no	no	no	no	GO:0044085//cellular component biogenesis;GO:0044260//cellular macromolecule metabolic process;GO:0022622//root system development;GO:0007275//multicellular organism development;GO:0050793//regulation of developmental process;GO:0071704//organic substance metabolic process;GO:0045595//regulation of cell differentiation;GO:0019438//aromatic compound biosynthetic process;GO:0042546//cell wall bioge…	GO:0097159//organic cyclic compound binding;GO:1901363//heterocyclic compound binding;GO:0003676//nucleic acid binding;GO:0005488//binding	GO:0043227//membrane-bounded organelle;GO:0005623//cell;GO:0044424//intracellular part;GO:0043226//organelle;GO:0044464//cell part;GO:0005622//intracellular;GO:0043229//intracellular organelle;GO:0043231//intracellular membrane-bounded organelle
Unigene019270	no	no	no	no	no	no	no	no	yes	no	no	no	-	-	GO:0044425//membrane part;GO:0031224//intrinsic component of membrane;GO:0016020//membrane
Unigene019301	no	yes	no	no	no	no	no	yes	yes	no	no	yes	GO:0008152//metabolic process;GO:0044710//single-organism metabolic process;GO:0044699//single-organism process	-	-
Unigene019393	no	no	no	no	no	no	no	no	yes	no	no	no	-	-	GO:0016020//membrane;GO:0031224//intrinsic component of membrane;GO:0044425//membrane part
Unigene019498	no	yes	no	no	no	no	no	no	no	no	no	no	-	-	GO:0031224//intrinsic component of membrane;GO:0016020//membrane;GO:0044425//membrane part
Unigene019620	no	yes	yes	no	no	no	no	yes	yes	no	no	yes	-	-	GO:0044425//membrane part;GO:0016020//membrane;GO:0031224//intrinsic component of membrane
Unigene019811	no	no	no	no	no	no	no	no	yes	no	no	yes	-	GO:0046983//protein dimerization activity;GO:0005515//protein binding;GO:0005488//binding;GO:1901363//heterocyclic compound binding;GO:0003676//nucleic acid binding;GO:0097159//organic cyclic compound binding	GO:0043227//membrane-bounded organelle;GO:0043228//non-membrane-bounded organelle;GO:0043231//intracellular membrane-bounded organelle;GO:0005622//intracellular;GO:0043226//organelle;GO:0044464//cell part;GO:0043232//intracellular non-membrane-bounded organelle;GO:0043229//intracellular organelle;GO:0044424//intracellular part;GO:0005623//cell
Unigene020292	no	no	no	no	no	no	no	no	no	no	no	yes	-	GO:0005488//binding;GO:0005543//phospholipid binding;GO:0008289//lipid binding	-
Unigene020303	no	yes	no	no	no	no	no	no	no	no	no	no	GO:0071704//organic substance metabolic process;GO:0044238//primary metabolic process;GO:0005975//carbohydrate metabolic process;GO:0044262//cellular carbohydrate metabolic process;GO:0044264//cellular polysaccharide metabolic process;GO:0051273//beta-glucan metabolic process;GO:0009987//cellular process;GO:0005976//polysaccharide metabolic process;GO:0044042//glucan metabolic process;GO:0006073/…	GO:0016798//hydrolase activity, acting on glycosyl bonds;GO:0004553//hydrolase activity, hydrolyzing O-glycosyl compounds;GO:0016787//hydrolase activity;GO:0003824//catalytic activity	-
Unigene020386	no	yes	no	no	no	no	no	no	yes	no	no	no	GO:0044092//negative regulation of molecular function;GO:0065009//regulation of molecular function;GO:0065007//biological regulation	-	-
Unigene020422	no	no	no	no	no	no	no	no	yes	no	no	no	GO:0009987//cellular process;GO:0044763//single-organism cellular process;GO:0044699//single-organism process	-	GO:0016020//membrane;GO:0044425//membrane part;GO:0031224//intrinsic component of membrane
Unigene020665	no	no	no	no	no	no	no	no	yes	no	no	no	GO:0009058//biosynthetic process;GO:0006807//nitrogen compound metabolic process;GO:0008152//metabolic process;GO:0044238//primary metabolic process;GO:0016070//RNA metabolic process;GO:0043170//macromolecule metabolic process;GO:0019438//aromatic compound biosynthetic process;GO:0006725//cellular aromatic compound metabolic process;GO:0009059//macromolecule biosynthetic process;GO:0010467//gene …	-	-
Unigene020736	no	yes	no	no	no	no	no	no	yes	no	no	no	-	-	GO:0044425//membrane part;GO:0016020//membrane;GO:0031224//intrinsic component of membrane
Unigene020737	no	yes	no	no	yes	no	no	yes	yes	no	no	no	-	-	GO:0016020//membrane;GO:0031224//intrinsic component of membrane;GO:0044425//membrane part
Unigene020773	no	yes	no	no	no	no	no	no	yes	no	no	no	GO:0032268//regulation of cellular protein metabolic process;GO:0051246//regulation of protein metabolic process;GO:0010608//posttranscriptional regulation of gene expression;GO:0006066//alcohol metabolic process;GO:0080090//regulation of primary metabolic process;GO:0044699//single-organism process;GO:0065007//biological regulation;GO:0044281//small molecule metabolic process;GO:0006417//regulat…	GO:0016863//intramolecular oxidoreductase activity, transposing C=C bonds;GO:0016860//intramolecular oxidoreductase activity;GO:0016853//isomerase activity;GO:0003824//catalytic activity	GO:0044425//membrane part;GO:0016020//membrane;GO:0031224//intrinsic component of membrane
Unigene020829	no	yes	no	no	no	no	no	no	no	no	no	no	GO:0043412//macromolecule modification;GO:0043170//macromolecule metabolic process;GO:0035265//organ growth;GO:0044237//cellular metabolic process;GO:0040007//growth;GO:0071704//organic substance metabolic process;GO:0008152//metabolic process;GO:0036211//protein modification process;GO:0032501//multicellular organismal process;GO:0044267//cellular protein metabolic process;GO:0044260//cellular m…	GO:0043169//cation binding;GO:0043167//ion binding;GO:0046914//transition metal ion binding;GO:0005488//binding;GO:0046872//metal ion binding;GO:0003824//catalytic activity	-
Unigene020846	no	yes	no	no	no	no	no	no	no	no	no	no	GO:0009733//response to auxin;GO:0042221//response to chemical;GO:0009734//auxin-activated signaling pathway;GO:0051179//localization;GO:0071365//cellular response to auxin stimulus;GO:0007154//cell communication;GO:0009987//cellular process;GO:0032870//cellular response to hormone stimulus;GO:0009725//response to hormone;GO:0006810//transport;GO:0051716//cellular response to stimulus;GO:0050789/…	-	GO:0016020//membrane;GO:0044425//membrane part;GO:0031224//intrinsic component of membrane
Unigene021024	no	no	no	no	no	no	no	no	yes	no	no	no	-	-	GO:0031224//intrinsic component of membrane;GO:0016020//membrane;GO:0044425//membrane part
Unigene021042	no	no	no	no	no	no	no	no	no	no	no	yes	-	-	GO:0016020//membrane;GO:0031224//intrinsic component of membrane;GO:0044425//membrane part
Unigene021215	no	yes	no	no	no	no	no	yes	yes	yes	no	yes	GO:0008152//metabolic process;GO:0044699//single-organism process;GO:0044710//single-organism metabolic process	GO:1901265//nucleoside phosphate binding;GO:0016614//oxidoreductase activity, acting on CH-OH group of donors;GO:0000166//nucleotide binding;GO:1901363//heterocyclic compound binding;GO:0036094//small molecule binding;GO:0003824//catalytic activity;GO:0016491//oxidoreductase activity;GO:0005488//binding;GO:0097159//organic cyclic compound binding	-
Unigene021352	no	yes	no	no	no	no	no	no	no	no	no	no	GO:1901360//organic cyclic compound metabolic process;GO:0046483//heterocycle metabolic process;GO:0006725//cellular aromatic compound metabolic process;GO:0044238//primary metabolic process;GO:0034641//cellular nitrogen compound metabolic process;GO:0008152//metabolic process;GO:0006139//nucleobase-containing compound metabolic process;GO:0009987//cellular process;GO:0090304//nucleic acid metabo…	-	-
Unigene021370	no	no	no	no	no	no	no	no	no	no	no	yes	-	GO:0003824//catalytic activity;GO:0009975//cyclase activity	-
Unigene021378	no	no	no	no	no	no	no	no	yes	no	no	no	GO:0044763//single-organism cellular process;GO:0044699//single-organism process;GO:0009987//cellular process	-	GO:0044425//membrane part;GO:0031224//intrinsic component of membrane;GO:0016020//membrane
Unigene021438	no	no	no	no	no	no	no	no	no	no	no	yes	-	-	GO:0016020//membrane;GO:0044425//membrane part;GO:0031224//intrinsic component of membrane
Unigene021440	no	yes	no	no	no	no	no	no	no	no	no	no	GO:0019538//protein metabolic process;GO:0044267//cellular protein metabolic process;GO:0008152//metabolic process;GO:0044238//primary metabolic process;GO:0071704//organic substance metabolic process;GO:0006464//cellular protein modification process;GO:0044237//cellular metabolic process;GO:0043412//macromolecule modification;GO:0006793//phosphorus metabolic process;GO:0036211//protein modificat…	GO:0032550//purine ribonucleoside binding;GO:0016301//kinase activity;GO:0016740//transferase activity;GO:0003824//catalytic activity;GO:0036094//small molecule binding;GO:0001883//purine nucleoside binding;GO:0097159//organic cyclic compound binding;GO:0097367//carbohydrate derivative binding;GO:1901363//heterocyclic compound binding;GO:0001882//nucleoside binding;GO:0032549//ribonucleoside bind…	GO:0044425//membrane part;GO:0016020//membrane;GO:0031224//intrinsic component of membrane
Unigene021552	yes	yes	no	no	no	no	no	yes	no	no	no	no	-	GO:0005488//binding;GO:0048037//cofactor binding	-
Unigene021604	no	no	no	no	no	no	no	no	yes	no	no	no	-	GO:0005488//binding;GO:0046914//transition metal ion binding;GO:0043169//cation binding;GO:0043167//ion binding;GO:0046872//metal ion binding	-
Unigene021721	no	yes	no	no	no	no	no	no	yes	no	no	no	-	GO:0003824//catalytic activity;GO:0016787//hydrolase activity	GO:0044425//membrane part;GO:0031224//intrinsic component of membrane;GO:0016020//membrane
Unigene021757	no	yes	no	no	no	no	no	no	yes	no	no	no	-	GO:0005488//binding	-
Unigene021910	no	yes	no	no	no	no	no	no	yes	no	no	no	GO:0044710//single-organism metabolic process;GO:0044699//single-organism process;GO:0008152//metabolic process	GO:0003824//catalytic activity;GO:0046914//transition metal ion binding;GO:1901363//heterocyclic compound binding;GO:0043169//cation binding;GO:0005488//binding;GO:0043167//ion binding;GO:0046906//tetrapyrrole binding;GO:0046872//metal ion binding;GO:0016491//oxidoreductase activity;GO:0097159//organic cyclic compound binding	GO:0016020//membrane;GO:0044425//membrane part;GO:0031224//intrinsic component of membrane
Unigene021959	no	yes	no	no	no	no	no	no	yes	no	no	no	GO:0044699//single-organism process;GO:0015748//organophosphate ester transport;GO:1902578//single-organism localization;GO:0051179//localization;GO:0051234//establishment of localization;GO:0006810//transport;GO:0044765//single-organism transport;GO:0015931//nucleobase-containing compound transport;GO:0071702//organic substance transport;GO:0071705//nitrogen compound transport;GO:0006862//nucleo…	-	GO:0044425//membrane part;GO:0016020//membrane;GO:0031224//intrinsic component of membrane
Unigene022239	no	no	no	no	no	no	no	no	yes	no	no	no	GO:0008152//metabolic process;GO:0044710//single-organism metabolic process;GO:0044699//single-organism process	GO:0000166//nucleotide binding;GO:1901363//heterocyclic compound binding;GO:1901265//nucleoside phosphate binding;GO:0036094//small molecule binding;GO:0097159//organic cyclic compound binding;GO:0016491//oxidoreductase activity;GO:0003824//catalytic activity;GO:0005488//binding	-
Unigene022256	no	yes	yes	no	no	no	no	yes	yes	no	no	no	-	-	GO:0044425//membrane part;GO:0031224//intrinsic component of membrane;GO:0005811//lipid particle;GO:0043232//intracellular non-membrane-bounded organelle;GO:0043228//non-membrane-bounded organelle;GO:0044464//cell part;GO:0043229//intracellular organelle;GO:0005622//intracellular;GO:0044424//intracellular part;GO:0043226//organelle;GO:0016020//membrane;GO:0005623//cell
Unigene022367	no	yes	no	no	no	no	no	no	yes	no	no	no	GO:0043467//regulation of generation of precursor metabolites and energy;GO:0050794//regulation of cellular process;GO:0010109//regulation of photosynthesis;GO:0031323//regulation of cellular metabolic process;GO:0050789//regulation of biological process;GO:0065007//biological regulation;GO:0042548//regulation of photosynthesis, light reaction;GO:0019222//regulation of metabolic process	-	GO:0009579//thylakoid;GO:0043234//protein complex;GO:0044464//cell part;GO:0032991//macromolecular complex;GO:0034357//photosynthetic membrane;GO:0098796//membrane protein complex;GO:0009523//photosystem II;GO:0005622//intracellular;GO:0044436//thylakoid part;GO:0031224//intrinsic component of membrane;GO:0009521//photosystem;GO:0044425//membrane part;GO:0044424//intracellular part;GO:0016020//me…
Unigene022393	no	no	no	no	no	no	no	no	yes	no	no	no	GO:0044249//cellular biosynthetic process;GO:0010033//response to organic substance;GO:0032870//cellular response to hormone stimulus;GO:0071704//organic substance metabolic process;GO:0010467//gene expression;GO:1901576//organic substance biosynthetic process;GO:0044700//single organism signaling;GO:0065007//biological regulation;GO:0009725//response to hormone;GO:0019438//aromatic compound bios…	-	-
Unigene022555	no	no	no	no	no	no	no	no	yes	no	no	no	GO:0090304//nucleic acid metabolic process;GO:0032774//RNA biosynthetic process;GO:0044767//single-organism developmental process;GO:0009791//post-embryonic development;GO:0034645//cellular macromolecule biosynthetic process;GO:0034654//nucleobase-containing compound biosynthetic process;GO:0006351//transcription, DNA-templated;GO:0006725//cellular aromatic compound metabolic process;GO:1901576//…	GO:0005488//binding;GO:0043169//cation binding;GO:0043167//ion binding;GO:0001071//nucleic acid binding transcription factor activity	GO:0043231//intracellular membrane-bounded organelle;GO:0044464//cell part;GO:0005623//cell;GO:0005622//intracellular;GO:0043226//organelle;GO:0043229//intracellular organelle;GO:0043227//membrane-bounded organelle;GO:0044424//intracellular part
Unigene022560	no	no	no	no	no	no	no	no	yes	no	no	no	GO:0034641//cellular nitrogen compound metabolic process;GO:0009987//cellular process;GO:0046483//heterocycle metabolic process;GO:0006139//nucleobase-containing compound metabolic process;GO:0008152//metabolic process;GO:0006725//cellular aromatic compound metabolic process;GO:0006259//DNA metabolic process;GO:0044260//cellular macromolecule metabolic process;GO:0044238//primary metabolic proces…	-	GO:0043231//intracellular membrane-bounded organelle;GO:0043226//organelle;GO:0044464//cell part;GO:0044424//intracellular part;GO:0043229//intracellular organelle;GO:0043227//membrane-bounded organelle;GO:0005623//cell;GO:0005622//intracellular
Unigene022586	no	no	yes	no	no	no	no	no	no	no	no	no	GO:0008152//metabolic process;GO:0044699//single-organism process;GO:0044710//single-organism metabolic process	GO:0043167//ion binding;GO:0043169//cation binding;GO:0005488//binding	GO:0016020//membrane;GO:0044425//membrane part;GO:0031224//intrinsic component of membrane
Unigene022592	no	yes	no	no	no	no	no	no	yes	no	no	no	GO:0044699//single-organism process;GO:0044710//single-organism metabolic process;GO:0008152//metabolic process	GO:0046872//metal ion binding;GO:0016491//oxidoreductase activity;GO:0005488//binding;GO:0003824//catalytic activity;GO:0046914//transition metal ion binding;GO:0043169//cation binding;GO:0097159//organic cyclic compound binding;GO:0046906//tetrapyrrole binding;GO:1901363//heterocyclic compound binding;GO:0043167//ion binding	-
Unigene022666	no	no	no	no	no	no	no	no	no	no	no	yes	GO:0044699//single-organism process;GO:0008152//metabolic process;GO:0044710//single-organism metabolic process	GO:0043169//cation binding;GO:0043167//ion binding;GO:0005488//binding	-
Unigene022733	no	no	no	no	no	no	no	no	yes	no	no	no	GO:0009688//abscisic acid biosynthetic process;GO:0072330//monocarboxylic acid biosynthetic process;GO:0046394//carboxylic acid biosynthetic process;GO:0019752//carboxylic acid metabolic process;GO:1901700//response to oxygen-containing compound;GO:0044238//primary metabolic process;GO:0006950//response to stress;GO:0006560//proline metabolic process;GO:0006807//nitrogen compound metabolic proces…	GO:0004022//alcohol dehydrogenase (NAD) activity;GO:0016616//oxidoreductase activity, acting on the CH-OH group of donors, NAD or NADP as acceptor;GO:0016614//oxidoreductase activity, acting on CH-OH group of donors;GO:0003824//catalytic activity;GO:0016491//oxidoreductase activity	GO:0005737//cytoplasm;GO:0044464//cell part;GO:0005622//intracellular;GO:0005623//cell;GO:0044444//cytoplasmic part;GO:0044424//intracellular part
Unigene022735	no	no	no	no	no	no	no	no	yes	no	no	no	-	-	GO:0031224//intrinsic component of membrane;GO:0016020//membrane;GO:0044425//membrane part
Unigene022740	no	no	no	yes	no	no	no	no	no	no	no	no	-	GO:0016740//transferase activity;GO:0016757//transferase activity, transferring glycosyl groups;GO:0003824//catalytic activity	-
Unigene022775	no	yes	no	no	no	no	no	no	no	no	no	no	-	-	GO:0044425//membrane part;GO:0016020//membrane;GO:0031224//intrinsic component of membrane
Unigene022843	no	no	no	no	no	no	no	no	yes	no	no	no	GO:0044237//cellular metabolic process;GO:0090304//nucleic acid metabolic process;GO:0090305//nucleic acid phosphodiester bond hydrolysis;GO:0009987//cellular process;GO:0006139//nucleobase-containing compound metabolic process;GO:0090501//RNA phosphodiester bond hydrolysis;GO:0006725//cellular aromatic compound metabolic process;GO:0006807//nitrogen compound metabolic process;GO:0016070//RNA met…	GO:0004540//ribonuclease activity;GO:0004518//nuclease activity;GO:0016892//endoribonuclease activity, producing 3'-phosphomonoesters;GO:0016788//hydrolase activity, acting on ester bonds;GO:0003824//catalytic activity;GO:0016787//hydrolase activity;GO:0004519//endonuclease activity;GO:0016894//endonuclease activity, active with either ribo- or deoxyribonucleic acids and producing 3'-phosphomonoe…	-
Unigene022872	no	no	no	yes	no	no	no	no	no	no	no	no	GO:0060255//regulation of macromolecule metabolic process;GO:0065009//regulation of molecular function;GO:0051246//regulation of protein metabolic process;GO:0065007//biological regulation;GO:0031323//regulation of cellular metabolic process;GO:0009892//negative regulation of metabolic process;GO:0048523//negative regulation of cellular process;GO:0045861//negative regulation of proteolysis;GO:00…	-	-
Unigene022973	no	yes	no	no	no	no	no	yes	yes	no	no	no	-	-	GO:0044425//membrane part;GO:0016020//membrane;GO:0031224//intrinsic component of membrane
Unigene022997	yes	no	no	no	no	no	no	no	yes	no	no	no	GO:0044238//primary metabolic process;GO:0006807//nitrogen compound metabolic process;GO:0006725//cellular aromatic compound metabolic process;GO:0043170//macromolecule metabolic process;GO:0006259//DNA metabolic process;GO:0090304//nucleic acid metabolic process;GO:1901360//organic cyclic compound metabolic process;GO:0010467//gene expression;GO:0006139//nucleobase-containing compound metabolic …	GO:0003824//catalytic activity;GO:0016779//nucleotidyltransferase activity;GO:0034061//DNA polymerase activity;GO:0016740//transferase activity;GO:0016772//transferase activity, transferring phosphorus-containing groups	-
Unigene023000	no	no	no	no	no	no	no	no	no	no	no	yes	GO:0019438//aromatic compound biosynthetic process;GO:0034654//nucleobase-containing compound biosynthetic process;GO:0010467//gene expression;GO:0090304//nucleic acid metabolic process;GO:0032774//RNA biosynthetic process;GO:0006807//nitrogen compound metabolic process;GO:0016070//RNA metabolic process;GO:0008152//metabolic process;GO:0044271//cellular nitrogen compound biosynthetic process;GO:0…	-	-
Unigene023031	no	yes	no	no	no	no	no	no	no	no	no	no	GO:0032501//multicellular organismal process;GO:0044699//single-organism process;GO:0044707//single-multicellular organism process	-	GO:0005623//cell;GO:0044464//cell part;GO:0071944//cell periphery;GO:0030312//external encapsulating structure
Unigene023184	no	no	no	no	no	no	no	no	yes	no	no	no	GO:0008152//metabolic process;GO:0044237//cellular metabolic process;GO:0006796//phosphate-containing compound metabolic process;GO:0009987//cellular process;GO:0006793//phosphorus metabolic process	GO:0016740//transferase activity;GO:0003824//catalytic activity;GO:0016772//transferase activity, transferring phosphorus-containing groups	-
Unigene023209	no	yes	no	no	no	no	no	no	no	no	no	no	GO:0001101//response to acid chemical;GO:0003002//regionalization;GO:0042221//response to chemical;GO:0009628//response to abiotic stimulus;GO:0048856//anatomical structure development;GO:0006810//transport;GO:0003006//developmental process involved in reproduction;GO:0044707//single-multicellular organism process;GO:0044699//single-organism process;GO:0006950//response to stress;GO:0044767//sing…	GO:0036094//small molecule binding;GO:0032549//ribonucleoside binding;GO:0003824//catalytic activity;GO:1901363//heterocyclic compound binding;GO:0017111//nucleoside-triphosphatase activity;GO:0032550//purine ribonucleoside binding;GO:0005515//protein binding;GO:0001883//purine nucleoside binding;GO:0016787//hydrolase activity;GO:0016818//hydrolase activity, acting on acid anhydrides, in phosphor…	GO:0016020//membrane;GO:0005886//plasma membrane;GO:0005623//cell;GO:0044425//membrane part;GO:0044464//cell part;GO:0031224//intrinsic component of membrane;GO:0071944//cell periphery
Unigene023283	yes	no	no	no	no	no	no	no	no	no	no	no	-	GO:0003824//catalytic activity;GO:0016740//transferase activity;GO:0016757//transferase activity, transferring glycosyl groups	-
Unigene023298	no	yes	no	no	no	no	no	no	yes	no	no	yes	GO:0071840//cellular component organization or biogenesis;GO:0044238//primary metabolic process;GO:0009987//cellular process;GO:0008152//metabolic process;GO:0045229//external encapsulating structure organization;GO:0016043//cellular component organization	GO:0003824//catalytic activity;GO:0016787//hydrolase activity	-
Unigene023318	no	yes	no	no	no	no	no	no	no	no	no	no	GO:0044238//primary metabolic process;GO:0008152//metabolic process	GO:0003824//catalytic activity	-
Unigene023328	no	no	no	no	no	no	no	no	yes	no	no	no	GO:0019538//protein metabolic process;GO:0043170//macromolecule metabolic process;GO:0008152//metabolic process;GO:0071704//organic substance metabolic process;GO:0044238//primary metabolic process	GO:0003824//catalytic activity;GO:0016787//hydrolase activity	-
Unigene023360	no	no	no	no	no	no	no	no	yes	no	no	no	GO:0005991//trehalose metabolic process;GO:0009987//cellular process;GO:0006796//phosphate-containing compound metabolic process;GO:0071704//organic substance metabolic process;GO:0008152//metabolic process;GO:0044710//single-organism metabolic process;GO:0044763//single-organism cellular process;GO:0005984//disaccharide metabolic process;GO:0044262//cellular carbohydrate metabolic process;GO:004…	GO:0003824//catalytic activity;GO:0016791//phosphatase activity;GO:0016788//hydrolase activity, acting on ester bonds;GO:0019203//carbohydrate phosphatase activity;GO:0016787//hydrolase activity;GO:0042578//phosphoric ester hydrolase activity	-
Unigene023366	no	yes	no	no	no	no	no	no	no	no	no	no	GO:0044763//single-organism cellular process;GO:0009987//cellular process;GO:0044699//single-organism process	-	GO:0031224//intrinsic component of membrane;GO:0016020//membrane;GO:0044425//membrane part
Unigene023376	yes	no	no	no	no	no	no	no	no	no	no	no	-	GO:0005488//binding;GO:0097159//organic cyclic compound binding;GO:1901363//heterocyclic compound binding;GO:0003676//nucleic acid binding	-
Unigene023427	no	yes	no	no	no	no	no	yes	yes	no	no	no	GO:0008152//metabolic process;GO:0044710//single-organism metabolic process;GO:0044699//single-organism process	GO:0046872//metal ion binding;GO:0043169//cation binding;GO:0046914//transition metal ion binding;GO:0016491//oxidoreductase activity;GO:0005488//binding;GO:1901363//heterocyclic compound binding;GO:0097159//organic cyclic compound binding;GO:0043167//ion binding;GO:0046906//tetrapyrrole binding;GO:0003824//catalytic activity	GO:0044425//membrane part;GO:0016020//membrane;GO:0031224//intrinsic component of membrane
Unigene023700	no	no	no	no	no	no	no	no	yes	no	no	no	GO:0044699//single-organism process;GO:0009987//cellular process;GO:0042743//hydrogen peroxide metabolic process;GO:0009636//response to toxic substance;GO:0042221//response to chemical;GO:0006950//response to stress;GO:0008152//metabolic process;GO:0050896//response to stimulus;GO:0072593//reactive oxygen species metabolic process;GO:0044237//cellular metabolic process;GO:0044710//single-organis…	GO:0097159//organic cyclic compound binding;GO:0043169//cation binding;GO:1901363//heterocyclic compound binding;GO:0003824//catalytic activity;GO:0046906//tetrapyrrole binding;GO:0005488//binding;GO:0043167//ion binding	-
Unigene023747	no	no	no	yes	no	no	no	no	no	no	no	no	-	GO:0016757//transferase activity, transferring glycosyl groups;GO:0016740//transferase activity;GO:0003824//catalytic activity	-
Unigene023825	no	no	no	no	no	no	no	no	yes	no	no	no	-	-	GO:0016020//membrane;GO:0044425//membrane part;GO:0031224//intrinsic component of membrane
Unigene024045	no	no	no	no	no	no	no	yes	no	no	no	no	GO:0010467//gene expression;GO:0007389//pattern specification process;GO:0006139//nucleobase-containing compound metabolic process;GO:0051301//cell division;GO:0007275//multicellular organism development;GO:0044237//cellular metabolic process;GO:0003002//regionalization;GO:0097659//nucleic acid-templated transcription;GO:1901360//organic cyclic compound metabolic process;GO:0044767//single-organi…	GO:1901363//heterocyclic compound binding;GO:0003677//DNA binding;GO:0003676//nucleic acid binding;GO:0097159//organic cyclic compound binding;GO:0005488//binding	GO:0043231//intracellular membrane-bounded organelle;GO:0043227//membrane-bounded organelle;GO:0044464//cell part;GO:0043226//organelle;GO:0043229//intracellular organelle;GO:0044424//intracellular part;GO:0005622//intracellular;GO:0005623//cell
Unigene024051	no	yes	no	no	no	no	no	no	no	yes	no	no	GO:0043170//macromolecule metabolic process;GO:0071704//organic substance metabolic process;GO:0044092//negative regulation of molecular function;GO:0005975//carbohydrate metabolic process;GO:0000272//polysaccharide catabolic process;GO:0016043//cellular component organization;GO:0009056//catabolic process;GO:0009987//cellular process;GO:0008152//metabolic process;GO:0044238//primary metabolic pr…	GO:0052689//carboxylic ester hydrolase activity;GO:0016788//hydrolase activity, acting on ester bonds;GO:0016787//hydrolase activity;GO:0003824//catalytic activity	GO:0005623//cell;GO:0071944//cell periphery;GO:0030312//external encapsulating structure;GO:0044464//cell part
Unigene024182	no	no	no	no	no	no	no	no	no	no	no	yes	GO:0044699//single-organism process;GO:0044763//single-organism cellular process;GO:0009987//cellular process	GO:0015291//secondary active transmembrane transporter activity;GO:0022857//transmembrane transporter activity;GO:0022804//active transmembrane transporter activity;GO:0005215//transporter activity	GO:0044425//membrane part;GO:0016020//membrane;GO:0031224//intrinsic component of membrane
Unigene024231	no	no	no	yes	no	no	no	no	no	yes	no	no	GO:0006508//proteolysis;GO:0019538//protein metabolic process;GO:0008152//metabolic process;GO:0044238//primary metabolic process;GO:0043170//macromolecule metabolic process;GO:0071704//organic substance metabolic process	GO:0016787//hydrolase activity;GO:0070011//peptidase activity, acting on L-amino acid peptides;GO:0003824//catalytic activity;GO:0008233//peptidase activity;GO:0004175//endopeptidase activity	GO:0044424//intracellular part;GO:0043229//intracellular organelle;GO:0044464//cell part;GO:1905369//endopeptidase complex;GO:0005622//intracellular;GO:0032991//macromolecular complex;GO:0043234//protein complex;GO:1902494//catalytic complex;GO:0005623//cell;GO:1905368//peptidase complex;GO:0043226//organelle;GO:0043227//membrane-bounded organelle;GO:0000502//proteasome complex;GO:0043231//intrac…
Unigene024277	no	no	no	no	no	no	no	no	yes	no	no	no	GO:0050896//response to stimulus	-	-
Unigene024371	yes	yes	no	no	no	no	no	yes	no	no	no	no	GO:0008152//metabolic process	GO:0003824//catalytic activity;GO:0016741//transferase activity, transferring one-carbon groups;GO:0008168//methyltransferase activity;GO:0005488//binding;GO:0005515//protein binding;GO:0016740//transferase activity	-
Unigene024457	no	no	no	no	no	no	no	no	yes	no	no	no	GO:0016043//cellular component organization;GO:0071840//cellular component organization or biogenesis;GO:0045229//external encapsulating structure organization;GO:0044238//primary metabolic process;GO:0008152//metabolic process;GO:0009987//cellular process	GO:0016787//hydrolase activity;GO:0003824//catalytic activity	-
Unigene024493	no	yes	no	no	no	no	no	no	yes	no	no	no	GO:0008152//metabolic process;GO:0044238//primary metabolic process	GO:0003824//catalytic activity	-
Unigene024540	no	yes	no	no	no	no	no	no	yes	no	no	no	GO:0010467//gene expression;GO:0034654//nucleobase-containing compound biosynthetic process;GO:0009987//cellular process;GO:0032774//RNA biosynthetic process;GO:1901362//organic cyclic compound biosynthetic process;GO:0006725//cellular aromatic compound metabolic process;GO:0097659//nucleic acid-templated transcription;GO:1901360//organic cyclic compound metabolic process;GO:0009059//macromolecul…	GO:0005488//binding;GO:0097159//organic cyclic compound binding;GO:0003677//DNA binding;GO:0001071//nucleic acid binding transcription factor activity;GO:1901363//heterocyclic compound binding;GO:0003676//nucleic acid binding	GO:0044464//cell part;GO:0043227//membrane-bounded organelle;GO:0043231//intracellular membrane-bounded organelle;GO:0005623//cell;GO:0005622//intracellular;GO:0043229//intracellular organelle;GO:0043226//organelle;GO:0044424//intracellular part
Unigene024617	no	yes	no	no	no	no	no	no	yes	no	no	no	GO:0050790//regulation of catalytic activity;GO:0048519//negative regulation of biological process;GO:0051248//negative regulation of protein metabolic process;GO:0031323//regulation of cellular metabolic process;GO:0050789//regulation of biological process;GO:0031324//negative regulation of cellular metabolic process;GO:0045861//negative regulation of proteolysis;GO:0048523//negative regulation …	GO:0030234//enzyme regulator activity;GO:0016787//hydrolase activity;GO:0098772//molecular function regulator;GO:0003824//catalytic activity;GO:0004857//enzyme inhibitor activity	-
Unigene024630	no	yes	no	no	no	no	no	no	yes	no	no	no	GO:0009058//biosynthetic process;GO:0009059//macromolecule biosynthetic process;GO:0018130//heterocycle biosynthetic process;GO:0071704//organic substance metabolic process;GO:0090304//nucleic acid metabolic process;GO:0006139//nucleobase-containing compound metabolic process;GO:0044271//cellular nitrogen compound biosynthetic process;GO:1901360//organic cyclic compound metabolic process;GO:00442…	GO:0005488//binding;GO:0003676//nucleic acid binding;GO:1901363//heterocyclic compound binding;GO:0003677//DNA binding;GO:0097159//organic cyclic compound binding	GO:0043226//organelle;GO:0044464//cell part;GO:0043229//intracellular organelle;GO:0043227//membrane-bounded organelle;GO:0005622//intracellular;GO:0005623//cell;GO:0044424//intracellular part;GO:0043231//intracellular membrane-bounded organelle
Unigene024666	no	yes	no	no	no	no	no	no	yes	no	no	no	GO:0051234//establishment of localization;GO:0044763//single-organism cellular process;GO:0051179//localization;GO:0044699//single-organism process;GO:0009987//cellular process	-	GO:0016020//membrane;GO:0031224//intrinsic component of membrane;GO:0044425//membrane part
Unigene024711	no	no	no	no	no	no	no	no	yes	no	no	no	GO:0016070//RNA metabolic process;GO:0098542//defense response to other organism;GO:0043170//macromolecule metabolic process;GO:0009607//response to biotic stimulus;GO:0044237//cellular metabolic process;GO:0006139//nucleobase-containing compound metabolic process;GO:0006725//cellular aromatic compound metabolic process;GO:0043207//response to external biotic stimulus;GO:0009620//response to fung…	GO:0097367//carbohydrate derivative binding;GO:0005488//binding	-
Unigene024742	no	yes	no	no	no	no	no	yes	yes	yes	no	yes	GO:0044710//single-organism metabolic process;GO:0044699//single-organism process;GO:0008152//metabolic process	GO:0003824//catalytic activity	-
Unigene024764	no	yes	yes	no	yes	no	no	no	yes	no	no	no	GO:0044699//single-organism process;GO:0044710//single-organism metabolic process;GO:0008152//metabolic process	-	-
Unigene024805	no	yes	no	no	no	no	no	no	no	no	no	no	-	-	GO:0031224//intrinsic component of membrane;GO:0044425//membrane part;GO:0016020//membrane
Unigene024903	no	yes	no	no	no	no	no	no	yes	no	no	no	-	-	GO:0009534//chloroplast thylakoid;GO:0044424//intracellular part;GO:0043231//intracellular membrane-bounded organelle;GO:0044435//plastid part;GO:0044446//intracellular organelle part;GO:0044422//organelle part;GO:0044434//chloroplast part;GO:0030054//cell junction;GO:0005576//extracellular region;GO:0009579//thylakoid;GO:0043226//organelle;GO:0009507//chloroplast;GO:0031984//organelle subcompart…
Unigene024971	no	no	no	yes	no	no	no	no	no	no	no	no	GO:0009987//cellular process;GO:0051234//establishment of localization;GO:0051179//localization;GO:0044699//single-organism process;GO:0044763//single-organism cellular process	GO:0005215//transporter activity;GO:0017111//nucleoside-triphosphatase activity;GO:0005488//binding;GO:0022804//active transmembrane transporter activity;GO:0015405//P-P-bond-hydrolysis-driven transmembrane transporter activity;GO:0032550//purine ribonucleoside binding;GO:0097159//organic cyclic compound binding;GO:0015399//primary active transmembrane transporter activity;GO:0001882//nucleoside …	GO:0031224//intrinsic component of membrane;GO:0044425//membrane part;GO:0016020//membrane
Unigene024972	no	no	no	yes	no	no	no	no	no	no	no	no	GO:0051179//localization;GO:0051234//establishment of localization;GO:0044699//single-organism process;GO:0044763//single-organism cellular process;GO:0009987//cellular process	GO:1901363//heterocyclic compound binding;GO:0017111//nucleoside-triphosphatase activity;GO:0015405//P-P-bond-hydrolysis-driven transmembrane transporter activity;GO:0015399//primary active transmembrane transporter activity;GO:0016818//hydrolase activity, acting on acid anhydrides, in phosphorus-containing anhydrides;GO:0097159//organic cyclic compound binding;GO:0001882//nucleoside binding;GO:0…	GO:0016020//membrane;GO:0044425//membrane part;GO:0031224//intrinsic component of membrane
Unigene025174	no	no	no	no	no	no	no	no	no	no	no	yes	-	-	GO:0016020//membrane;GO:0044425//membrane part;GO:0031224//intrinsic component of membrane
Unigene025179	no	no	no	no	no	no	no	yes	yes	no	no	no	-	GO:0005488//binding;GO:0043167//ion binding;GO:0043169//cation binding	GO:0016020//membrane;GO:0031224//intrinsic component of membrane;GO:0044425//membrane part
Unigene025201	no	yes	no	no	no	no	no	no	no	no	no	no	-	GO:0043167//ion binding;GO:0005488//binding;GO:0043169//cation binding	-
Unigene025209	no	no	no	no	no	no	no	no	yes	no	no	no	GO:0044237//cellular metabolic process;GO:0009987//cellular process;GO:0008152//metabolic process	-	GO:0016020//membrane;GO:0005623//cell;GO:0044464//cell part;GO:0043234//protein complex;GO:0009579//thylakoid;GO:0009521//photosystem;GO:0044424//intracellular part;GO:0044425//membrane part;GO:0098796//membrane protein complex;GO:0031224//intrinsic component of membrane;GO:0032991//macromolecular complex;GO:0044436//thylakoid part;GO:0005622//intracellular;GO:0034357//photosynthetic membrane
Unigene025214	no	no	no	no	no	no	no	no	yes	no	no	no	GO:0006725//cellular aromatic compound metabolic process;GO:0044237//cellular metabolic process;GO:0090304//nucleic acid metabolic process;GO:0044238//primary metabolic process;GO:0043170//macromolecule metabolic process;GO:0008152//metabolic process;GO:0046483//heterocycle metabolic process;GO:1901360//organic cyclic compound metabolic process;GO:0044260//cellular macromolecule metabolic process…	-	-
Unigene025224	no	yes	no	no	no	no	no	no	yes	no	no	no	-	GO:0016746//transferase activity, transferring acyl groups;GO:0016740//transferase activity;GO:0003824//catalytic activity	-
Unigene025248	no	no	no	no	no	no	no	no	yes	no	no	no	GO:0044699//single-organism process;GO:0044763//single-organism cellular process;GO:0009987//cellular process	GO:0005215//transporter activity	GO:0016020//membrane;GO:0031224//intrinsic component of membrane;GO:0044425//membrane part
Unigene025275	no	yes	yes	no	no	no	no	no	no	no	no	no	GO:0008152//metabolic process;GO:0019538//protein metabolic process;GO:0044238//primary metabolic process;GO:0043170//macromolecule metabolic process;GO:0071704//organic substance metabolic process	GO:0016787//hydrolase activity;GO:0003824//catalytic activity	-
Unigene025351	no	yes	no	no	no	no	no	no	yes	no	no	no	GO:0044260//cellular macromolecule metabolic process;GO:0032446//protein modification by small protein conjugation;GO:0006464//cellular protein modification process;GO:0008152//metabolic process;GO:0044237//cellular metabolic process;GO:0009987//cellular process;GO:0070647//protein modification by small protein conjugation or removal;GO:0044267//cellular protein metabolic process;GO:0071704//orga…	-	-
Unigene025359	yes	no	no	no	no	no	no	no	no	no	no	no	GO:0008152//metabolic process	GO:0003824//catalytic activity;GO:0016746//transferase activity, transferring acyl groups;GO:0016740//transferase activity	-
Unigene025388	no	no	no	no	no	no	no	no	yes	no	no	no	GO:0051649//establishment of localization in cell;GO:0051179//localization;GO:1902580//single-organism cellular localization;GO:1902582//single-organism intracellular transport;GO:0051234//establishment of localization;GO:0006810//transport;GO:0051641//cellular localization;GO:1902578//single-organism localization;GO:0044699//single-organism process;GO:0044765//single-organism transport;GO:004690…	-	GO:0031967//organelle envelope;GO:0044424//intracellular part;GO:0043226//organelle;GO:0043229//intracellular organelle;GO:0044429//mitochondrial part;GO:0005623//cell;GO:0005737//cytoplasm;GO:0031975//envelope;GO:0044446//intracellular organelle part;GO:0044444//cytoplasmic part;GO:0044464//cell part;GO:0005740//mitochondrial envelope;GO:0043227//membrane-bounded organelle;GO:0005622//intracellu…
Unigene025434	no	yes	no	no	no	no	no	no	yes	no	no	no	GO:0044710//single-organism metabolic process;GO:0008152//metabolic process;GO:0044699//single-organism process	-	-
Unigene025483	no	yes	no	no	no	no	no	no	no	no	no	no	GO:0001101//response to acid chemical;GO:0072511//divalent inorganic cation transport;GO:0051234//establishment of localization;GO:0030001//metal ion transport;GO:0050896//response to stimulus;GO:1990748//cellular detoxification;GO:0044765//single-organism transport;GO:1902578//single-organism localization;GO:0006816//calcium ion transport;GO:0009987//cellular process;GO:0051179//localization;GO:…	GO:0046914//transition metal ion binding;GO:0005488//binding;GO:0005543//phospholipid binding;GO:0097367//carbohydrate derivative binding;GO:0043167//ion binding;GO:0001883//purine nucleoside binding;GO:0036094//small molecule binding;GO:0032550//purine ribonucleoside binding;GO:0046872//metal ion binding;GO:0005515//protein binding;GO:0001882//nucleoside binding;GO:0008289//lipid binding;GO:0032…	GO:0009536//plastid;GO:0044435//plastid part;GO:0030312//external encapsulating structure;GO:0005737//cytoplasm;GO:0044422//organelle part;GO:0044446//intracellular organelle part;GO:0071944//cell periphery;GO:0043226//organelle;GO:0044444//cytoplasmic part;GO:0044464//cell part;GO:0009532//plastid stroma;GO:0043231//intracellular membrane-bounded organelle;GO:0044437//vacuolar part;GO:0005576//e…
Unigene025561	no	yes	no	no	no	no	no	yes	yes	yes	no	no	-	-	GO:0005623//cell;GO:0071944//cell periphery;GO:0044464//cell part;GO:0016020//membrane;GO:0005886//plasma membrane
Unigene025639	no	no	no	no	no	no	no	no	no	no	no	yes	GO:0036211//protein modification process;GO:0009987//cellular process;GO:0008152//metabolic process;GO:0071704//organic substance metabolic process;GO:0019538//protein metabolic process;GO:0006464//cellular protein modification process;GO:0044260//cellular macromolecule metabolic process;GO:0044267//cellular protein metabolic process;GO:0044238//primary metabolic process;GO:0043170//macromolecule…	GO:0005488//binding;GO:0003824//catalytic activity;GO:0043169//cation binding;GO:0043167//ion binding	-
Unigene025828	no	no	no	no	no	no	no	no	yes	no	no	no	-	-	GO:0044425//membrane part;GO:0016020//membrane;GO:0031224//intrinsic component of membrane
Unigene025979	no	yes	no	no	no	no	no	no	yes	no	no	no	-	GO:0001882//nucleoside binding;GO:0016818//hydrolase activity, acting on acid anhydrides, in phosphorus-containing anhydrides;GO:0001883//purine nucleoside binding;GO:0016462//pyrophosphatase activity;GO:0017111//nucleoside-triphosphatase activity;GO:0032550//purine ribonucleoside binding;GO:0003824//catalytic activity;GO:0016787//hydrolase activity;GO:0036094//small molecule binding;GO:0005488//…	GO:0044425//membrane part;GO:0016020//membrane;GO:0031224//intrinsic component of membrane
Unigene026005	yes	yes	no	yes	no	no	no	yes	yes	no	yes	no	GO:0009987//cellular process	-	GO:0016020//membrane;GO:0044425//membrane part;GO:0031224//intrinsic component of membrane
Unigene026028	no	yes	no	no	yes	no	no	yes	yes	no	no	no	-	-	GO:0044425//membrane part;GO:0031224//intrinsic component of membrane;GO:0016020//membrane
Unigene026050	no	yes	no	no	no	no	no	yes	yes	no	no	no	GO:0006793//phosphorus metabolic process;GO:0006796//phosphate-containing compound metabolic process;GO:0044237//cellular metabolic process;GO:0009987//cellular process;GO:0008152//metabolic process	GO:0016772//transferase activity, transferring phosphorus-containing groups;GO:0016740//transferase activity;GO:0003824//catalytic activity;GO:0032550//purine ribonucleoside binding;GO:0097367//carbohydrate derivative binding;GO:0001883//purine nucleoside binding;GO:0005488//binding;GO:1901363//heterocyclic compound binding;GO:0001882//nucleoside binding;GO:0032549//ribonucleoside binding;GO:0036…	GO:0044424//intracellular part;GO:0005623//cell;GO:0044464//cell part;GO:0005622//intracellular
Unigene026087	no	yes	no	no	no	no	no	yes	yes	no	no	no	-	-	GO:0016020//membrane;GO:0044425//membrane part;GO:0031224//intrinsic component of membrane
Unigene026168	yes	no	no	no	no	no	no	no	no	no	no	no	GO:0051234//establishment of localization;GO:0051179//localization	GO:0003824//catalytic activity	-
Unigene026171	no	yes	no	no	no	no	no	no	no	no	no	no	-	GO:0003824//catalytic activity;GO:0016818//hydrolase activity, acting on acid anhydrides, in phosphorus-containing anhydrides;GO:0019238//cyclohydrolase activity;GO:0016787//hydrolase activity;GO:0016814//hydrolase activity, acting on carbon-nitrogen (but not peptide) bonds, in cyclic amidines;GO:0016462//pyrophosphatase activity;GO:0016817//hydrolase activity, acting on acid anhydrides;GO:001681…	GO:0005622//intracellular;GO:0044424//intracellular part;GO:0043226//organelle;GO:0009536//plastid;GO:0043229//intracellular organelle;GO:0043227//membrane-bounded organelle;GO:0005737//cytoplasm;GO:0044464//cell part;GO:0044422//organelle part;GO:0009532//plastid stroma;GO:0044435//plastid part;GO:0005623//cell;GO:0043231//intracellular membrane-bounded organelle;GO:0044444//cytoplasmic part;GO:…
Unigene026196	no	yes	no	yes	no	no	no	no	yes	yes	no	no	GO:0044710//single-organism metabolic process;GO:0044699//single-organism process;GO:0008152//metabolic process	GO:0005488//binding;GO:0043169//cation binding;GO:0043167//ion binding	-
Unigene026204	no	no	no	no	no	no	no	yes	no	no	no	no	GO:0015696//ammonium transport;GO:0015843//methylammonium transport;GO:0006810//transport;GO:0042044//fluid transport;GO:0071705//nitrogen compound transport;GO:0051179//localization;GO:0044765//single-organism transport;GO:0006812//cation transport;GO:0051234//establishment of localization;GO:1902578//single-organism localization;GO:0044699//single-organism process;GO:0006811//ion transport	GO:0005275//amine transmembrane transporter activity;GO:0022891//substrate-specific transmembrane transporter activity;GO:0022804//active transmembrane transporter activity;GO:0022857//transmembrane transporter activity;GO:0005372//water transmembrane transporter activity;GO:0005215//transporter activity;GO:0022892//substrate-specific transporter activity	GO:0044422//organelle part;GO:0016020//membrane;GO:0043226//organelle;GO:0005623//cell;GO:0005737//cytoplasm;GO:0030312//external encapsulating structure;GO:0030054//cell junction;GO:0031224//intrinsic component of membrane;GO:0043229//intracellular organelle;GO:0005773//vacuole;GO:0044424//intracellular part;GO:0044425//membrane part;GO:0044464//cell part;GO:0009536//plastid;GO:0005622//intracel…
Unigene026270	no	no	yes	no	no	no	no	no	no	no	no	yes	-	-	GO:0044425//membrane part;GO:0031224//intrinsic component of membrane;GO:0016020//membrane
Unigene026281	no	no	no	no	no	no	no	no	no	yes	no	yes	-	-	GO:0031224//intrinsic component of membrane;GO:0044425//membrane part;GO:0016020//membrane
Unigene026293	no	yes	no	no	no	no	no	no	yes	no	no	no	GO:0044710//single-organism metabolic process;GO:0008152//metabolic process;GO:0044699//single-organism process	-	-
Unigene026313	no	yes	no	no	no	no	no	no	yes	no	no	no	-	-	GO:0044425//membrane part;GO:0031224//intrinsic component of membrane;GO:0016020//membrane
Unigene026352	no	yes	no	no	no	no	no	no	no	no	no	no	-	GO:0097159//organic cyclic compound binding;GO:0005488//binding	-
Unigene026427	no	yes	no	no	no	no	no	no	yes	no	no	no	GO:0008152//metabolic process;GO:0044710//single-organism metabolic process;GO:0044699//single-organism process	GO:0036094//small molecule binding;GO:1901363//heterocyclic compound binding;GO:0005488//binding;GO:0016491//oxidoreductase activity;GO:0016705//oxidoreductase activity, acting on paired donors, with incorporation or reduction of molecular oxygen;GO:0097159//organic cyclic compound binding;GO:0003824//catalytic activity;GO:0016709//oxidoreductase activity, acting on paired donors, with incorporat…	-
Unigene026486	no	yes	no	no	no	no	no	no	no	no	no	no	-	-	GO:0044425//membrane part;GO:0016020//membrane;GO:0031224//intrinsic component of membrane
Unigene026543	no	yes	yes	no	no	no	no	no	yes	no	no	yes	-	GO:0043167//ion binding;GO:0043169//cation binding;GO:0005488//binding	-
Unigene026550	no	yes	no	no	no	no	no	no	yes	no	no	no	-	-	GO:0016020//membrane;GO:0031224//intrinsic component of membrane;GO:0044425//membrane part
Unigene026616	no	no	no	no	no	no	no	no	no	no	yes	no	-	GO:0016757//transferase activity, transferring glycosyl groups;GO:0016740//transferase activity;GO:0003824//catalytic activity	-
Unigene026705	no	no	no	no	no	no	no	no	yes	no	no	no	-	GO:0043167//ion binding;GO:0046872//metal ion binding;GO:0005488//binding;GO:0043169//cation binding;GO:0046914//transition metal ion binding	-
Unigene026841	no	yes	no	no	no	no	no	no	yes	no	no	no	GO:0098754//detoxification;GO:0072593//reactive oxygen species metabolic process;GO:0009987//cellular process;GO:0006950//response to stress;GO:0008152//metabolic process;GO:0042743//hydrogen peroxide metabolic process;GO:0050896//response to stimulus;GO:0009636//response to toxic substance;GO:1990748//cellular detoxification;GO:0044710//single-organism metabolic process;GO:0044699//single-organi…	GO:1901363//heterocyclic compound binding;GO:0046906//tetrapyrrole binding;GO:0003824//catalytic activity;GO:0097159//organic cyclic compound binding;GO:0043169//cation binding;GO:0005488//binding;GO:0043167//ion binding	-
Unigene026867	no	no	no	no	no	no	no	no	yes	no	no	no	GO:0051234//establishment of localization;GO:0044763//single-organism cellular process;GO:0009987//cellular process;GO:0051179//localization;GO:0044699//single-organism process	GO:0005215//transporter activity;GO:0022857//transmembrane transporter activity	GO:0044425//membrane part;GO:0016020//membrane;GO:0031224//intrinsic component of membrane
Unigene026878	no	yes	no	no	yes	no	no	yes	yes	no	no	no	GO:0044237//cellular metabolic process;GO:0006796//phosphate-containing compound metabolic process;GO:0044238//primary metabolic process;GO:0009987//cellular process;GO:0006793//phosphorus metabolic process;GO:0008152//metabolic process	GO:0032550//purine ribonucleoside binding;GO:0016301//kinase activity;GO:0001883//purine nucleoside binding;GO:0016740//transferase activity;GO:0097367//carbohydrate derivative binding;GO:0032549//ribonucleoside binding;GO:1901363//heterocyclic compound binding;GO:0016772//transferase activity, transferring phosphorus-containing groups;GO:0003824//catalytic activity;GO:0001882//nucleoside binding…	-
Unigene026901	no	no	no	no	no	no	no	no	no	no	no	yes	-	GO:0016746//transferase activity, transferring acyl groups;GO:0016740//transferase activity;GO:0003824//catalytic activity	-
Unigene026906	no	no	no	no	no	no	no	no	yes	no	no	no	GO:0071704//organic substance metabolic process;GO:1901576//organic substance biosynthetic process;GO:0009059//macromolecule biosynthetic process;GO:0009058//biosynthetic process;GO:0008152//metabolic process;GO:0043170//macromolecule metabolic process	GO:0016779//nucleotidyltransferase activity;GO:0016740//transferase activity;GO:0016772//transferase activity, transferring phosphorus-containing groups;GO:0003824//catalytic activity;GO:0034062//RNA polymerase activity	GO:0016020//membrane;GO:0044425//membrane part;GO:0031224//intrinsic component of membrane
Unigene026919	no	yes	no	no	no	no	no	no	yes	no	no	no	-	GO:0016787//hydrolase activity;GO:0003824//catalytic activity	-
Unigene027007	no	no	no	no	no	no	no	no	yes	no	no	no	GO:0044237//cellular metabolic process;GO:0009987//cellular process;GO:0008152//metabolic process	-	GO:0005622//intracellular;GO:0098796//membrane protein complex;GO:0044424//intracellular part;GO:0009521//photosystem;GO:0043234//protein complex;GO:0009579//thylakoid;GO:0005623//cell;GO:0016020//membrane;GO:0044425//membrane part;GO:0034357//photosynthetic membrane;GO:0044436//thylakoid part;GO:0009523//photosystem II;GO:0044464//cell part;GO:0032991//macromolecular complex
Unigene027025	no	yes	no	no	no	no	no	no	yes	no	no	yes	GO:0044237//cellular metabolic process;GO:0006796//phosphate-containing compound metabolic process;GO:0008152//metabolic process;GO:0006793//phosphorus metabolic process;GO:0009987//cellular process	-	-
Unigene027032	no	yes	no	no	no	no	no	no	no	no	no	no	GO:0044699//single-organism process;GO:0044237//cellular metabolic process;GO:0032787//monocarboxylic acid metabolic process;GO:0044763//single-organism cellular process;GO:0044710//single-organism metabolic process;GO:0006631//fatty acid metabolic process;GO:0006629//lipid metabolic process;GO:0009987//cellular process;GO:0043436//oxoacid metabolic process;GO:0044238//primary metabolic process;G…	GO:0003824//catalytic activity;GO:0016740//transferase activity;GO:0016746//transferase activity, transferring acyl groups	-
Unigene027057	no	no	no	no	no	no	no	no	yes	no	no	no	GO:0044710//single-organism metabolic process;GO:0044237//cellular metabolic process;GO:0044699//single-organism process;GO:0009987//cellular process;GO:0008152//metabolic process	GO:0003824//catalytic activity;GO:0043169//cation binding;GO:0016491//oxidoreductase activity;GO:0005488//binding;GO:0051536//iron-sulfur cluster binding;GO:0051540//metal cluster binding;GO:0043167//ion binding;GO:0009055//electron carrier activity	GO:0044424//intracellular part;GO:0009579//thylakoid;GO:0031224//intrinsic component of membrane;GO:0016020//membrane;GO:0044425//membrane part;GO:0005623//cell;GO:0034357//photosynthetic membrane;GO:0005622//intracellular;GO:0044436//thylakoid part;GO:0044464//cell part
Unigene027083	no	no	no	no	no	no	no	yes	yes	no	no	yes	-	-	GO:0031224//intrinsic component of membrane;GO:0016020//membrane;GO:0044425//membrane part
Unigene027107	no	yes	no	no	no	no	no	no	yes	no	no	no	-	GO:0008289//lipid binding;GO:0005488//binding;GO:0005543//phospholipid binding	-
Unigene027167	no	no	no	no	no	no	no	no	yes	no	no	no	-	GO:0003824//catalytic activity	-
Unigene027172	no	yes	no	no	no	no	no	yes	no	no	no	no	GO:0006796//phosphate-containing compound metabolic process;GO:0006793//phosphorus metabolic process;GO:0044237//cellular metabolic process;GO:0009987//cellular process;GO:0008152//metabolic process	GO:0016740//transferase activity;GO:0003824//catalytic activity;GO:0016772//transferase activity, transferring phosphorus-containing groups	-
Unigene027276	no	yes	no	no	yes	no	no	yes	yes	no	no	no	GO:0009058//biosynthetic process;GO:0008152//metabolic process;GO:0009987//cellular process;GO:0044710//single-organism metabolic process;GO:0044237//cellular metabolic process;GO:0043094//cellular metabolic compound salvage;GO:0044699//single-organism process;GO:0044249//cellular biosynthetic process	GO:0016830//carbon-carbon lyase activity;GO:0003824//catalytic activity;GO:0016831//carboxy-lyase activity;GO:0016829//lyase activity	GO:0044424//intracellular part;GO:0005623//cell;GO:0043229//intracellular organelle;GO:0043231//intracellular membrane-bounded organelle;GO:0043226//organelle;GO:0005622//intracellular;GO:0044464//cell part;GO:0043227//membrane-bounded organelle
Unigene027286	no	yes	no	no	no	no	no	yes	no	no	no	no	-	GO:0043169//cation binding;GO:0043167//ion binding;GO:0005488//binding	-
Unigene027311	no	no	no	no	no	no	no	no	yes	no	no	no	-	-	GO:0031224//intrinsic component of membrane;GO:0016020//membrane;GO:0044425//membrane part
Unigene027312	no	yes	no	no	no	no	no	no	yes	no	no	no	-	GO:0070011//peptidase activity, acting on L-amino acid peptides;GO:0003824//catalytic activity;GO:0016787//hydrolase activity;GO:0008233//peptidase activity	-
Unigene027327	no	no	no	no	no	no	no	no	yes	no	no	yes	GO:1901576//organic substance biosynthetic process;GO:0006629//lipid metabolic process;GO:0008610//lipid biosynthetic process;GO:0044710//single-organism metabolic process;GO:0044711//single-organism biosynthetic process;GO:0008152//metabolic process;GO:0009058//biosynthetic process;GO:0044699//single-organism process;GO:0071704//organic substance metabolic process;GO:0044238//primary metabolic p…	GO:0003824//catalytic activity;GO:0016740//transferase activity	-
Unigene027336	no	yes	no	no	no	no	no	no	yes	no	no	no	GO:0090304//nucleic acid metabolic process;GO:0043170//macromolecule metabolic process;GO:0044237//cellular metabolic process;GO:0009987//cellular process;GO:0006807//nitrogen compound metabolic process;GO:0006259//DNA metabolic process;GO:0008152//metabolic process;GO:0044260//cellular macromolecule metabolic process;GO:0006139//nucleobase-containing compound metabolic process;GO:0046483//hetero…	-	GO:0005622//intracellular;GO:0044446//intracellular organelle part;GO:0005694//chromosome;GO:0043228//non-membrane-bounded organelle;GO:0044464//cell part;GO:0005623//cell;GO:0044427//chromosomal part;GO:0000808//origin recognition complex;GO:0044424//intracellular part;GO:0032991//macromolecular complex;GO:0044422//organelle part;GO:0043234//protein complex;GO:0043232//intracellular non-membrane…
Unigene027353	no	no	yes	no	no	no	no	no	no	no	no	yes	GO:0044763//single-organism cellular process;GO:0006811//ion transport;GO:0044699//single-organism process;GO:0051234//establishment of localization;GO:0009987//cellular process;GO:0030001//metal ion transport;GO:0006812//cation transport;GO:0051179//localization;GO:0006810//transport	-	GO:0044425//membrane part;GO:0031224//intrinsic component of membrane;GO:0016020//membrane
Unigene027363	yes	no	no	no	no	no	no	no	no	no	no	no	GO:0033036//macromolecule localization;GO:0008104//protein localization;GO:0051179//localization	-	GO:0044425//membrane part;GO:0016020//membrane;GO:0031224//intrinsic component of membrane
Unigene027444	no	no	no	no	no	no	no	no	yes	no	no	no	GO:0050790//regulation of catalytic activity;GO:0010605//negative regulation of macromolecule metabolic process;GO:0050789//regulation of biological process;GO:0031323//regulation of cellular metabolic process;GO:0045861//negative regulation of proteolysis;GO:0009892//negative regulation of metabolic process;GO:0065007//biological regulation;GO:0044092//negative regulation of molecular function;G…	-	-
Unigene027482	no	no	no	yes	no	no	no	no	no	yes	no	no	-	GO:0043167//ion binding;GO:0043169//cation binding;GO:0005488//binding	-
Unigene027485	no	no	no	no	no	no	no	no	yes	no	no	no	GO:0071310//cellular response to organic substance;GO:0009755//hormone-mediated signaling pathway;GO:0023052//signaling;GO:0009987//cellular process;GO:0009059//macromolecule biosynthetic process;GO:0044700//single organism signaling;GO:0010033//response to organic substance;GO:0044249//cellular biosynthetic process;GO:0006351//transcription, DNA-templated;GO:0034641//cellular nitrogen compound m…	-	-
Unigene027491	no	no	no	no	no	no	no	yes	no	no	no	yes	GO:0044237//cellular metabolic process;GO:0034654//nucleobase-containing compound biosynthetic process;GO:0097659//nucleic acid-templated transcription;GO:0006725//cellular aromatic compound metabolic process;GO:0006807//nitrogen compound metabolic process;GO:0009058//biosynthetic process;GO:0018130//heterocycle biosynthetic process;GO:0006139//nucleobase-containing compound metabolic process;GO:…	GO:0005488//binding;GO:0097159//organic cyclic compound binding;GO:1901363//heterocyclic compound binding;GO:0003677//DNA binding;GO:0003676//nucleic acid binding	-
Unigene027541	no	yes	no	no	no	no	no	no	yes	no	no	no	GO:0008152//metabolic process;GO:0044238//primary metabolic process;GO:0071704//organic substance metabolic process;GO:0019538//protein metabolic process;GO:0043170//macromolecule metabolic process	GO:0003824//catalytic activity;GO:0016787//hydrolase activity;GO:0008233//peptidase activity;GO:0070011//peptidase activity, acting on L-amino acid peptides	-
Unigene027550	no	no	no	no	no	no	no	no	no	no	no	yes	-	GO:0019900//kinase binding;GO:0005515//protein binding;GO:0019899//enzyme binding;GO:0005488//binding	-
Unigene027574	no	yes	no	no	no	no	no	no	yes	no	no	no	GO:0010876//lipid localization;GO:0033036//macromolecule localization;GO:0051179//localization	GO:0005488//binding	-
Unigene027576	no	yes	no	no	no	no	no	no	yes	no	no	no	-	GO:0003824//catalytic activity;GO:0016787//hydrolase activity	-
Unigene027628	no	yes	no	no	no	no	no	yes	no	no	no	no	GO:0061458//reproductive system development;GO:0051234//establishment of localization;GO:0009719//response to endogenous stimulus;GO:1905392//plant organ morphogenesis;GO:0060918//auxin transport;GO:0009790//embryo development;GO:0010154//fruit development;GO:0071310//cellular response to organic substance;GO:0010033//response to organic substance;GO:0032870//cellular response to hormone stimulus…	-	GO:0005622//intracellular;GO:0005911//cell-cell junction;GO:0005618//cell wall;GO:0098590//plasma membrane region;GO:0044464//cell part;GO:0044424//intracellular part;GO:0005886//plasma membrane;GO:0016323//basolateral plasma membrane;GO:0016020//membrane;GO:0031224//intrinsic component of membrane;GO:0005623//cell;GO:0030312//external encapsulating structure;GO:0044459//plasma membrane part;GO:0…
Unigene027707	no	no	yes	no	no	no	no	no	no	no	no	no	-	GO:0097367//carbohydrate derivative binding;GO:0001882//nucleoside binding;GO:0097159//organic cyclic compound binding;GO:0001883//purine nucleoside binding;GO:0036094//small molecule binding;GO:0032550//purine ribonucleoside binding;GO:0005488//binding;GO:0032549//ribonucleoside binding;GO:1901363//heterocyclic compound binding	-
Unigene027711	no	no	no	no	no	no	no	no	yes	no	no	no	-	-	GO:0031224//intrinsic component of membrane;GO:0044425//membrane part;GO:0016020//membrane
Unigene027728	no	yes	no	no	no	no	no	no	no	no	no	no	GO:0044763//single-organism cellular process;GO:0051179//localization;GO:0009987//cellular process;GO:0051234//establishment of localization;GO:0044699//single-organism process	GO:0022857//transmembrane transporter activity;GO:0005215//transporter activity	GO:0016020//membrane;GO:0044425//membrane part;GO:0031224//intrinsic component of membrane
Unigene027843	no	yes	no	no	no	no	no	no	no	no	no	no	GO:0034641//cellular nitrogen compound metabolic process;GO:0034654//nucleobase-containing compound biosynthetic process;GO:0009058//biosynthetic process;GO:0044237//cellular metabolic process;GO:0009059//macromolecule biosynthetic process;GO:0046483//heterocycle metabolic process;GO:0097659//nucleic acid-templated transcription;GO:0032774//RNA biosynthetic process;GO:0006807//nitrogen compound m…	GO:0005488//binding;GO:0003676//nucleic acid binding;GO:1901363//heterocyclic compound binding;GO:0097159//organic cyclic compound binding;GO:0003677//DNA binding	-
Unigene027857	no	yes	no	no	no	no	no	no	yes	no	no	no	GO:0044699//single-organism process;GO:0016043//cellular component organization;GO:0000902//cell morphogenesis;GO:0009987//cellular process;GO:0008152//metabolic process;GO:0071704//organic substance metabolic process;GO:0009653//anatomical structure morphogenesis;GO:0048468//cell development;GO:0009059//macromolecule biosynthetic process;GO:0044767//single-organism developmental process;GO:00301…	GO:0016740//transferase activity;GO:0003824//catalytic activity;GO:0016746//transferase activity, transferring acyl groups	-
Unigene027861	no	yes	no	no	no	no	no	yes	yes	no	no	no	GO:0070887//cellular response to chemical stimulus;GO:0009719//response to endogenous stimulus;GO:0071495//cellular response to endogenous stimulus;GO:0032870//cellular response to hormone stimulus;GO:0009058//biosynthetic process;GO:0050896//response to stimulus;GO:0051716//cellular response to stimulus;GO:0042221//response to chemical;GO:0097659//nucleic acid-templated transcription;GO:0018130/…	-	-
Unigene027925	no	yes	no	no	no	no	no	no	yes	no	no	no	GO:0044699//single-organism process;GO:0009987//cellular process;GO:0051179//localization;GO:0044763//single-organism cellular process;GO:0051234//establishment of localization	GO:0022857//transmembrane transporter activity;GO:0005215//transporter activity	GO:0044425//membrane part;GO:0016020//membrane;GO:0031224//intrinsic component of membrane
Unigene028011	no	yes	no	no	no	no	no	no	yes	no	no	no	-	-	GO:0016020//membrane;GO:0031224//intrinsic component of membrane;GO:0044425//membrane part
Unigene028051	no	yes	no	no	no	no	no	yes	no	no	no	no	GO:0009066//aspartate family amino acid metabolic process;GO:0006555//methionine metabolic process;GO:0009067//aspartate family amino acid biosynthetic process;GO:0019752//carboxylic acid metabolic process;GO:0006520//cellular amino acid metabolic process;GO:0043094//cellular metabolic compound salvage;GO:0044699//single-organism process;GO:0043436//oxoacid metabolic process;GO:0044763//single-or…	GO:0016702//oxidoreductase activity, acting on single donors with incorporation of molecular oxygen, incorporation of two atoms of oxygen;GO:0003824//catalytic activity;GO:0016701//oxidoreductase activity, acting on single donors with incorporation of molecular oxygen;GO:0016491//oxidoreductase activity;GO:0051213//dioxygenase activity	GO:0005623//cell;GO:0044424//intracellular part;GO:0044464//cell part;GO:0043231//intracellular membrane-bounded organelle;GO:0043227//membrane-bounded organelle;GO:0005622//intracellular;GO:0043226//organelle;GO:0043229//intracellular organelle
Unigene028104	no	no	no	no	no	no	no	no	yes	no	no	no	GO:0034645//cellular macromolecule biosynthetic process;GO:0009058//biosynthetic process;GO:1901360//organic cyclic compound metabolic process;GO:1901362//organic cyclic compound biosynthetic process;GO:0097659//nucleic acid-templated transcription;GO:0006139//nucleobase-containing compound metabolic process;GO:0044249//cellular biosynthetic process;GO:0034654//nucleobase-containing compound bios…	-	GO:0043226//organelle;GO:0043227//membrane-bounded organelle;GO:0044464//cell part;GO:0043231//intracellular membrane-bounded organelle;GO:0005623//cell;GO:0005622//intracellular;GO:0043229//intracellular organelle;GO:0044424//intracellular part
Unigene028160	no	yes	no	no	no	no	no	no	yes	no	no	no	-	GO:0016620//oxidoreductase activity, acting on the aldehyde or oxo group of donors, NAD or NADP as acceptor;GO:0016491//oxidoreductase activity;GO:0016903//oxidoreductase activity, acting on the aldehyde or oxo group of donors;GO:0003824//catalytic activity	-
Unigene028194	no	yes	no	no	no	no	no	yes	no	no	no	yes	-	-	GO:0044425//membrane part;GO:0016020//membrane;GO:0031224//intrinsic component of membrane
Unigene028251	no	no	no	yes	no	no	no	no	no	no	no	yes	-	-	GO:0031224//intrinsic component of membrane;GO:0016020//membrane;GO:0044425//membrane part
Unigene028253	no	yes	no	no	no	no	no	yes	no	no	no	no	-	-	GO:0016020//membrane
Unigene028271	no	no	no	no	no	no	no	no	yes	no	no	no	-	GO:0003824//catalytic activity	-
Unigene028313	no	yes	no	no	no	no	no	no	no	no	no	no	GO:0044267//cellular protein metabolic process;GO:0006464//cellular protein modification process;GO:0036211//protein modification process;GO:0043170//macromolecule metabolic process;GO:0043412//macromolecule modification;GO:0006796//phosphate-containing compound metabolic process;GO:0044260//cellular macromolecule metabolic process;GO:0006793//phosphorus metabolic process;GO:0044237//cellular met…	GO:0005488//binding;GO:0097367//carbohydrate derivative binding;GO:0032549//ribonucleoside binding;GO:0036094//small molecule binding;GO:0016772//transferase activity, transferring phosphorus-containing groups;GO:0016773//phosphotransferase activity, alcohol group as acceptor;GO:0097159//organic cyclic compound binding;GO:0032550//purine ribonucleoside binding;GO:0043169//cation binding;GO:004316…	-
Unigene028315	no	no	no	no	no	no	no	no	yes	no	no	no	GO:0032774//RNA biosynthetic process;GO:0006725//cellular aromatic compound metabolic process;GO:0019438//aromatic compound biosynthetic process;GO:0034645//cellular macromolecule biosynthetic process;GO:0006351//transcription, DNA-templated;GO:0009987//cellular process;GO:0044237//cellular metabolic process;GO:0044249//cellular biosynthetic process;GO:0034654//nucleobase-containing compound bios…	GO:1901363//heterocyclic compound binding;GO:0097159//organic cyclic compound binding;GO:0003677//DNA binding;GO:0003676//nucleic acid binding;GO:0001071//nucleic acid binding transcription factor activity;GO:0005488//binding	GO:0044464//cell part;GO:0043227//membrane-bounded organelle;GO:0043229//intracellular organelle;GO:0005622//intracellular;GO:0043231//intracellular membrane-bounded organelle;GO:0005623//cell;GO:0043226//organelle;GO:0044424//intracellular part
Unigene028324	no	yes	no	no	no	no	no	no	yes	no	no	no	-	-	GO:0044425//membrane part;GO:0016020//membrane;GO:0031224//intrinsic component of membrane
Unigene028336	no	yes	no	no	no	no	no	no	no	no	no	no	GO:1901362//organic cyclic compound biosynthetic process;GO:0010467//gene expression;GO:0006351//transcription, DNA-templated;GO:0044271//cellular nitrogen compound biosynthetic process;GO:0018130//heterocycle biosynthetic process;GO:0046483//heterocycle metabolic process;GO:0043170//macromolecule metabolic process;GO:0009987//cellular process;GO:0044237//cellular metabolic process;GO:0008152//me…	GO:0001071//nucleic acid binding transcription factor activity	GO:0044464//cell part;GO:0043226//organelle;GO:0043231//intracellular membrane-bounded organelle;GO:0005622//intracellular;GO:0043227//membrane-bounded organelle;GO:0043229//intracellular organelle;GO:0005623//cell;GO:0044424//intracellular part
Unigene028341	no	yes	no	no	no	no	no	yes	yes	no	no	no	-	-	GO:0016020//membrane;GO:0031224//intrinsic component of membrane;GO:0044425//membrane part
Unigene028349	no	no	no	no	no	no	no	no	no	no	no	yes	GO:1901576//organic substance biosynthetic process;GO:1901360//organic cyclic compound metabolic process;GO:0044260//cellular macromolecule metabolic process;GO:0090304//nucleic acid metabolic process;GO:0016070//RNA metabolic process;GO:0009058//biosynthetic process;GO:0006139//nucleobase-containing compound metabolic process;GO:0032774//RNA biosynthetic process;GO:0034654//nucleobase-containing…	-	-
Unigene028361	no	yes	no	no	no	no	no	no	no	no	no	no	GO:0008152//metabolic process	GO:0003824//catalytic activity	GO:0031224//intrinsic component of membrane;GO:0016020//membrane;GO:0044425//membrane part
Unigene028418	no	no	no	no	no	no	no	no	no	no	no	yes	GO:0071704//organic substance metabolic process;GO:0044237//cellular metabolic process;GO:0008152//metabolic process;GO:0005976//polysaccharide metabolic process;GO:0044264//cellular polysaccharide metabolic process;GO:0043170//macromolecule metabolic process;GO:0006073//cellular glucan metabolic process;GO:0044042//glucan metabolic process;GO:0005982//starch metabolic process;GO:0044262//cellula…	GO:0003824//catalytic activity;GO:0016740//transferase activity	GO:0043226//organelle;GO:0043231//intracellular membrane-bounded organelle;GO:0009536//plastid;GO:0044444//cytoplasmic part;GO:0044464//cell part;GO:0005623//cell;GO:0005622//intracellular;GO:0005737//cytoplasm;GO:0044424//intracellular part;GO:0043229//intracellular organelle;GO:0043227//membrane-bounded organelle
Unigene028487	no	no	no	no	no	no	no	no	yes	no	no	no	GO:0008152//metabolic process;GO:0009987//cellular process;GO:0006793//phosphorus metabolic process;GO:0044237//cellular metabolic process;GO:0006796//phosphate-containing compound metabolic process	GO:0043167//ion binding;GO:0005488//binding;GO:0043169//cation binding;GO:0003824//catalytic activity	-
Unigene028504	no	yes	no	no	no	no	no	no	no	no	no	no	-	GO:0005488//binding	-
Unigene028505	no	yes	no	no	no	no	no	no	yes	no	no	no	-	-	GO:0016020//membrane;GO:0031224//intrinsic component of membrane;GO:0044425//membrane part
Unigene028522	no	yes	no	no	no	no	no	no	yes	no	no	no	GO:0008152//metabolic process;GO:0044699//single-organism process;GO:0044710//single-organism metabolic process	GO:0016491//oxidoreductase activity;GO:0003824//catalytic activity;GO:0016903//oxidoreductase activity, acting on the aldehyde or oxo group of donors	-
Unigene028543	no	yes	no	no	no	no	no	no	no	no	no	no	-	GO:0003824//catalytic activity;GO:0004553//hydrolase activity, hydrolyzing O-glycosyl compounds;GO:0016787//hydrolase activity;GO:0015928//fucosidase activity;GO:0016798//hydrolase activity, acting on glycosyl bonds	-
Unigene028577	no	yes	no	no	no	no	no	no	no	no	no	no	-	GO:0043169//cation binding;GO:0005488//binding;GO:0043167//ion binding	-
Unigene028612	no	yes	yes	no	no	no	no	yes	yes	no	no	no	-	-	GO:0044425//membrane part;GO:0031224//intrinsic component of membrane;GO:0016020//membrane
Unigene028640	no	no	no	no	no	no	no	no	yes	no	no	no	GO:0042221//response to chemical;GO:0001101//response to acid chemical;GO:0006950//response to stress;GO:0050896//response to stimulus	GO:0005543//phospholipid binding;GO:0005488//binding;GO:0008289//lipid binding	GO:0005911//cell-cell junction;GO:0030054//cell junction
Unigene028654	no	no	no	no	no	no	no	yes	no	no	no	no	GO:0009987//cellular process;GO:0044237//cellular metabolic process;GO:0008152//metabolic process;GO:0009765//photosynthesis, light harvesting;GO:0015979//photosynthesis;GO:0019684//photosynthesis, light reaction;GO:0006091//generation of precursor metabolites and energy	GO:0005515//protein binding;GO:0003824//catalytic activity;GO:0005488//binding	GO:0031224//intrinsic component of membrane;GO:0009532//plastid stroma;GO:0043229//intracellular organelle;GO:0009534//chloroplast thylakoid;GO:0043231//intracellular membrane-bounded organelle;GO:0031984//organelle subcompartment;GO:0005737//cytoplasm;GO:0043226//organelle;GO:0016020//membrane;GO:0009579//thylakoid;GO:0044464//cell part;GO:0044425//membrane part;GO:0009536//plastid;GO:0044422//o…
Unigene028712	no	no	no	no	no	no	no	no	yes	no	no	no	-	GO:0046872//metal ion binding;GO:0005488//binding;GO:0043167//ion binding;GO:0043169//cation binding	-
Unigene028795	no	no	no	no	no	no	no	no	yes	no	no	no	-	GO:0003824//catalytic activity;GO:0016740//transferase activity	-
Unigene028796	no	no	no	yes	no	no	no	no	no	no	no	no	-	GO:0016740//transferase activity;GO:0003824//catalytic activity	-
Unigene028880	no	yes	no	no	no	no	no	no	yes	no	no	no	GO:0008152//metabolic process;GO:0016043//cellular component organization;GO:0044260//cellular macromolecule metabolic process;GO:0005976//polysaccharide metabolic process;GO:0009987//cellular process;GO:0044042//glucan metabolic process;GO:0044085//cellular component biogenesis;GO:0071704//organic substance metabolic process;GO:0044238//primary metabolic process;GO:0006073//cellular glucan metab…	GO:0003824//catalytic activity;GO:0016787//hydrolase activity;GO:0016740//transferase activity;GO:0016757//transferase activity, transferring glycosyl groups;GO:0016758//transferase activity, transferring hexosyl groups	GO:0071944//cell periphery;GO:0005623//cell;GO:0044464//cell part;GO:0030312//external encapsulating structure;GO:0005576//extracellular region
Unigene028883	no	yes	no	yes	no	no	no	yes	no	no	no	no	GO:0048519//negative regulation of biological process;GO:0051336//regulation of hydrolase activity;GO:0060255//regulation of macromolecule metabolic process;GO:0030162//regulation of proteolysis;GO:0010466//negative regulation of peptidase activity;GO:0031324//negative regulation of cellular metabolic process;GO:0044092//negative regulation of molecular function;GO:0065007//biological regulation;…	-	-
Unigene029127	no	yes	no	no	no	no	no	no	yes	no	no	no	GO:0044238//primary metabolic process;GO:0008152//metabolic process;GO:0043170//macromolecule metabolic process;GO:0071704//organic substance metabolic process;GO:0019538//protein metabolic process	-	-
Unigene029128	no	yes	no	no	no	no	no	no	yes	no	no	no	GO:0008152//metabolic process;GO:0071704//organic substance metabolic process;GO:0019538//protein metabolic process;GO:0044238//primary metabolic process;GO:0043170//macromolecule metabolic process	-	-
Unigene029229	no	no	no	no	no	no	no	no	yes	no	no	no	GO:0044699//single-organism process;GO:0044710//single-organism metabolic process;GO:0008152//metabolic process	GO:0043169//cation binding;GO:0005488//binding;GO:0016491//oxidoreductase activity;GO:0043167//ion binding;GO:0097159//organic cyclic compound binding;GO:1901363//heterocyclic compound binding;GO:0046906//tetrapyrrole binding;GO:0003824//catalytic activity	GO:0016020//membrane;GO:0031224//intrinsic component of membrane;GO:0044425//membrane part
Unigene029258	no	yes	no	no	no	no	no	no	yes	no	no	no	GO:0008152//metabolic process;GO:0044710//single-organism metabolic process;GO:0044699//single-organism process	GO:0003824//catalytic activity;GO:0016491//oxidoreductase activity;GO:0016903//oxidoreductase activity, acting on the aldehyde or oxo group of donors	-
Unigene029280	no	no	no	no	no	no	no	yes	no	no	no	no	GO:0051179//localization;GO:0051234//establishment of localization	-	GO:0044425//membrane part;GO:0016020//membrane;GO:0031224//intrinsic component of membrane
Unigene029362	no	yes	no	no	no	no	no	no	yes	no	no	no	GO:0071704//organic substance metabolic process;GO:0009987//cellular process;GO:0006259//DNA metabolic process;GO:0008152//metabolic process;GO:0044237//cellular metabolic process;GO:0006725//cellular aromatic compound metabolic process;GO:0090304//nucleic acid metabolic process;GO:1901360//organic cyclic compound metabolic process;GO:0044260//cellular macromolecule metabolic process;GO:0046483//…	GO:0097159//organic cyclic compound binding;GO:0003676//nucleic acid binding;GO:0005488//binding;GO:1901363//heterocyclic compound binding	GO:0043226//organelle;GO:0005623//cell;GO:0044464//cell part;GO:0044424//intracellular part;GO:0043229//intracellular organelle;GO:0043231//intracellular membrane-bounded organelle;GO:0043227//membrane-bounded organelle;GO:0005622//intracellular
Unigene029371	no	yes	no	no	no	no	no	yes	yes	no	no	no	GO:0006139//nucleobase-containing compound metabolic process;GO:0006807//nitrogen compound metabolic process;GO:0046483//heterocycle metabolic process;GO:0044271//cellular nitrogen compound biosynthetic process;GO:0019438//aromatic compound biosynthetic process;GO:0006351//transcription, DNA-templated;GO:0018130//heterocycle biosynthetic process;GO:0044238//primary metabolic process;GO:1901362//o…	GO:0003677//DNA binding;GO:0001071//nucleic acid binding transcription factor activity;GO:0003676//nucleic acid binding;GO:1901363//heterocyclic compound binding;GO:0097159//organic cyclic compound binding;GO:0005488//binding	GO:0044424//intracellular part;GO:0043231//intracellular membrane-bounded organelle;GO:0043227//membrane-bounded organelle;GO:0043229//intracellular organelle;GO:0043226//organelle;GO:0005623//cell;GO:0005622//intracellular;GO:0044464//cell part
Unigene029373	no	no	no	no	no	no	no	no	yes	no	no	no	GO:0043412//macromolecule modification;GO:0043170//macromolecule metabolic process;GO:0071704//organic substance metabolic process;GO:0006796//phosphate-containing compound metabolic process;GO:0044260//cellular macromolecule metabolic process;GO:0006793//phosphorus metabolic process;GO:0036211//protein modification process;GO:0044237//cellular metabolic process;GO:0008152//metabolic process;GO:0…	GO:0005488//binding;GO:0001882//nucleoside binding;GO:0097367//carbohydrate derivative binding;GO:0097159//organic cyclic compound binding;GO:0036094//small molecule binding;GO:0003824//catalytic activity;GO:0016772//transferase activity, transferring phosphorus-containing groups;GO:0032550//purine ribonucleoside binding;GO:1901363//heterocyclic compound binding;GO:0016740//transferase activity;G…	-
Unigene029399	no	no	no	no	no	no	no	no	yes	no	no	no	-	-	GO:0016020//membrane;GO:0031224//intrinsic component of membrane;GO:0044425//membrane part
Unigene029408	no	no	no	no	no	no	no	no	yes	yes	no	yes	GO:0008152//metabolic process;GO:0005975//carbohydrate metabolic process;GO:0071840//cellular component organization or biogenesis;GO:0009987//cellular process;GO:0044238//primary metabolic process;GO:0071704//organic substance metabolic process	GO:0003824//catalytic activity	-
Unigene029425	no	yes	no	no	no	no	no	no	yes	no	no	no	GO:0009987//cellular process;GO:0051273//beta-glucan metabolic process;GO:0008152//metabolic process;GO:0044264//cellular polysaccharide metabolic process;GO:0044262//cellular carbohydrate metabolic process;GO:0005976//polysaccharide metabolic process;GO:0071704//organic substance metabolic process;GO:0006073//cellular glucan metabolic process;GO:0044237//cellular metabolic process;GO:0043170//ma…	GO:0016798//hydrolase activity, acting on glycosyl bonds;GO:0016787//hydrolase activity;GO:0003824//catalytic activity;GO:0004553//hydrolase activity, hydrolyzing O-glycosyl compounds	-
Unigene029489	no	yes	no	no	no	no	no	no	yes	no	no	no	GO:0044042//glucan metabolic process;GO:0005976//polysaccharide metabolic process;GO:0051273//beta-glucan metabolic process;GO:0006073//cellular glucan metabolic process;GO:0044260//cellular macromolecule metabolic process;GO:0044238//primary metabolic process;GO:0044262//cellular carbohydrate metabolic process;GO:0044264//cellular polysaccharide metabolic process;GO:0071704//organic substance me…	GO:0004553//hydrolase activity, hydrolyzing O-glycosyl compounds;GO:0015926//glucosidase activity;GO:0003824//catalytic activity;GO:0016798//hydrolase activity, acting on glycosyl bonds;GO:0016787//hydrolase activity	-
Unigene029522	no	yes	yes	no	no	no	no	no	yes	no	no	yes	GO:0050794//regulation of cellular process;GO:0044092//negative regulation of molecular function;GO:0048523//negative regulation of cellular process;GO:0051336//regulation of hydrolase activity;GO:0032269//negative regulation of cellular protein metabolic process;GO:0065007//biological regulation;GO:0065009//regulation of molecular function;GO:0043086//negative regulation of catalytic activity;GO…	GO:0004857//enzyme inhibitor activity;GO:0098772//molecular function regulator;GO:0030234//enzyme regulator activity	-
Unigene029539	no	no	no	no	no	no	no	no	yes	no	no	no	GO:0051234//establishment of localization;GO:0051179//localization	-	GO:0044425//membrane part;GO:0031224//intrinsic component of membrane;GO:0016020//membrane
Unigene029551	no	yes	no	no	no	no	no	no	no	no	no	no	GO:0044710//single-organism metabolic process;GO:0008152//metabolic process;GO:0044699//single-organism process	-	GO:0016020//membrane;GO:0031224//intrinsic component of membrane;GO:0044425//membrane part
Unigene029576	no	yes	no	no	no	no	no	no	yes	no	no	no	-	GO:0016740//transferase activity;GO:0003824//catalytic activity	GO:0044425//membrane part;GO:0031224//intrinsic component of membrane;GO:0016020//membrane
Unigene029577	no	yes	no	no	yes	no	no	yes	yes	no	no	no	GO:0044281//small molecule metabolic process;GO:0032787//monocarboxylic acid metabolic process;GO:0009987//cellular process;GO:0044699//single-organism process;GO:0044710//single-organism metabolic process;GO:0006090//pyruvate metabolic process;GO:0019752//carboxylic acid metabolic process;GO:0044763//single-organism cellular process;GO:0071704//organic substance metabolic process;GO:0008152//met…	GO:0016830//carbon-carbon lyase activity;GO:0003824//catalytic activity;GO:0016832//aldehyde-lyase activity;GO:0016829//lyase activity	-
Unigene029588	no	no	yes	no	no	no	no	no	no	no	no	no	-	GO:0005488//binding	-
Unigene029621	no	no	no	no	no	no	no	no	no	no	no	yes	-	GO:0019900//kinase binding;GO:0005515//protein binding;GO:0005488//binding;GO:0019899//enzyme binding	-
Unigene029637	no	yes	no	no	no	no	no	no	no	no	no	no	GO:0006351//transcription, DNA-templated;GO:0009058//biosynthetic process;GO:0008152//metabolic process;GO:0009059//macromolecule biosynthetic process;GO:0043170//macromolecule metabolic process;GO:0044271//cellular nitrogen compound biosynthetic process;GO:0046483//heterocycle metabolic process;GO:0006725//cellular aromatic compound metabolic process;GO:0034645//cellular macromolecule biosynthet…	-	GO:0016020//membrane;GO:0043231//intracellular membrane-bounded organelle;GO:0031224//intrinsic component of membrane;GO:0044425//membrane part;GO:0005622//intracellular;GO:0044424//intracellular part;GO:0043226//organelle;GO:0043227//membrane-bounded organelle;GO:0005623//cell;GO:0044464//cell part;GO:0043229//intracellular organelle
Unigene029691	no	yes	no	no	no	no	no	no	no	no	no	no	GO:0009987//cellular process;GO:0044763//single-organism cellular process;GO:0044699//single-organism process	GO:0005215//transporter activity	GO:0031224//intrinsic component of membrane;GO:0044425//membrane part;GO:0016020//membrane
Unigene029692	no	no	no	no	no	no	no	no	no	no	no	yes	-	-	GO:0031224//intrinsic component of membrane;GO:0016020//membrane;GO:0044425//membrane part
Unigene029813	no	yes	no	no	no	no	no	no	no	no	no	no	GO:0036211//protein modification process;GO:0006464//cellular protein modification process;GO:0071704//organic substance metabolic process;GO:0008152//metabolic process;GO:0043170//macromolecule metabolic process;GO:0044267//cellular protein metabolic process;GO:0044237//cellular metabolic process;GO:0009987//cellular process;GO:0043412//macromolecule modification;GO:0006796//phosphate-containing…	GO:1901363//heterocyclic compound binding;GO:0016740//transferase activity;GO:0036094//small molecule binding;GO:0032549//ribonucleoside binding;GO:0005488//binding;GO:0097159//organic cyclic compound binding;GO:0003824//catalytic activity;GO:0097367//carbohydrate derivative binding;GO:0001882//nucleoside binding;GO:0032550//purine ribonucleoside binding;GO:0016772//transferase activity, transfer…	GO:0044425//membrane part;GO:0005911//cell-cell junction;GO:0016020//membrane;GO:0030054//cell junction;GO:0031224//intrinsic component of membrane
Unigene029857	no	no	no	no	no	no	no	no	yes	no	no	no	GO:0051234//establishment of localization;GO:0051179//localization	-	GO:0044425//membrane part;GO:0031224//intrinsic component of membrane;GO:0016020//membrane
Unigene029879	no	yes	no	no	no	no	no	yes	yes	yes	no	yes	-	GO:0001882//nucleoside binding;GO:1901363//heterocyclic compound binding;GO:0097367//carbohydrate derivative binding;GO:0032550//purine ribonucleoside binding;GO:0032549//ribonucleoside binding;GO:0036094//small molecule binding;GO:0005488//binding;GO:0001883//purine nucleoside binding;GO:0097159//organic cyclic compound binding	-
Unigene029882	no	no	no	no	no	no	no	no	yes	no	no	no	-	GO:0016787//hydrolase activity;GO:0003824//catalytic activity	-
Unigene029938	no	no	no	no	no	no	no	yes	no	no	no	no	GO:0034645//cellular macromolecule biosynthetic process;GO:0044238//primary metabolic process;GO:1901576//organic substance biosynthetic process;GO:1901360//organic cyclic compound metabolic process;GO:0034654//nucleobase-containing compound biosynthetic process;GO:0043170//macromolecule metabolic process;GO:0006807//nitrogen compound metabolic process;GO:0019438//aromatic compound biosynthetic p…	-	-
Unigene029946	no	no	no	no	no	no	no	no	yes	no	no	no	GO:0044699//single-organism process;GO:0008152//metabolic process;GO:0044710//single-organism metabolic process	GO:0043169//cation binding;GO:0043167//ion binding;GO:0005488//binding	-
Unigene029976	no	no	yes	no	no	no	no	no	no	no	no	no	-	GO:0003824//catalytic activity	-
Unigene030038	no	yes	no	no	no	no	no	no	yes	yes	no	no	-	-	GO:0044425//membrane part;GO:0016020//membrane;GO:0031224//intrinsic component of membrane
Unigene030042	no	no	no	no	no	no	no	no	yes	no	no	yes	GO:0008152//metabolic process;GO:0044249//cellular biosynthetic process;GO:0051188//cofactor biosynthetic process;GO:0009987//cellular process;GO:0044237//cellular metabolic process;GO:0006732//coenzyme metabolic process;GO:0009108//coenzyme biosynthetic process;GO:0009058//biosynthetic process;GO:0051186//cofactor metabolic process	GO:0005488//binding;GO:0043169//cation binding;GO:0043167//ion binding;GO:0036094//small molecule binding;GO:0097367//carbohydrate derivative binding;GO:0016740//transferase activity;GO:0001882//nucleoside binding;GO:0016765//transferase activity, transferring alkyl or aryl (other than methyl) groups;GO:0032549//ribonucleoside binding;GO:0003824//catalytic activity;GO:1901363//heterocyclic compou…	-
Unigene030088	no	yes	no	no	no	no	no	no	yes	no	no	no	GO:0009987//cellular process;GO:0008152//metabolic process;GO:0044237//cellular metabolic process	GO:0043169//cation binding;GO:0046914//transition metal ion binding;GO:0005488//binding;GO:0046872//metal ion binding;GO:0043167//ion binding	-
Unigene030105	no	no	no	no	no	no	no	no	no	no	no	yes	GO:0051234//establishment of localization;GO:0033036//macromolecule localization;GO:0015031//protein transport;GO:0045184//establishment of protein localization;GO:0008104//protein localization;GO:0051179//localization;GO:0071702//organic substance transport;GO:0006810//transport	GO:0097159//organic cyclic compound binding;GO:0032549//ribonucleoside binding;GO:0097367//carbohydrate derivative binding;GO:0032550//purine ribonucleoside binding;GO:0001882//nucleoside binding;GO:0001883//purine nucleoside binding;GO:0036094//small molecule binding;GO:1901363//heterocyclic compound binding;GO:0005488//binding	GO:0043226//organelle;GO:0043227//membrane-bounded organelle;GO:0005622//intracellular;GO:0044464//cell part;GO:0043231//intracellular membrane-bounded organelle;GO:0043229//intracellular organelle;GO:0005623//cell;GO:0044424//intracellular part
Unigene030173	no	yes	no	no	no	no	no	no	no	no	no	no	-	GO:0005488//binding;GO:0043167//ion binding;GO:0043169//cation binding	-
Unigene030197	no	yes	no	no	no	no	no	no	yes	no	no	no	GO:0006811//ion transport;GO:0071702//organic substance transport;GO:0051234//establishment of localization;GO:0006820//anion transport;GO:0051179//localization;GO:0015711//organic anion transport;GO:0006810//transport	GO:0032550//purine ribonucleoside binding;GO:0015211//purine nucleoside transmembrane transporter activity;GO:1901505//carbohydrate derivative transporter activity;GO:0005346//purine ribonucleotide transmembrane transporter activity;GO:0097159//organic cyclic compound binding;GO:0000295//adenine nucleotide transmembrane transporter activity;GO:0097367//carbohydrate derivative binding;GO:0015932//…	GO:0044424//intracellular part;GO:0043231//intracellular membrane-bounded organelle;GO:0044446//intracellular organelle part;GO:0005737//cytoplasm;GO:0031224//intrinsic component of membrane;GO:0005623//cell;GO:0044422//organelle part;GO:0044444//cytoplasmic part;GO:0031975//envelope;GO:0043227//membrane-bounded organelle;GO:0044434//chloroplast part;GO:0009536//plastid;GO:0043226//organelle;GO:0…
Unigene030310	no	yes	no	no	no	no	no	no	no	no	no	no	GO:0044092//negative regulation of molecular function;GO:0009057//macromolecule catabolic process;GO:1901575//organic substance catabolic process;GO:0009987//cellular process;GO:0016043//cellular component organization;GO:0071555//cell wall organization;GO:0044238//primary metabolic process;GO:0065009//regulation of molecular function;GO:0016052//carbohydrate catabolic process;GO:0065007//biologi…	GO:0003824//catalytic activity;GO:0016787//hydrolase activity;GO:0052689//carboxylic ester hydrolase activity;GO:0016788//hydrolase activity, acting on ester bonds	GO:0044464//cell part;GO:0030312//external encapsulating structure;GO:0071944//cell periphery;GO:0005623//cell
Unigene030337	no	yes	no	no	no	no	no	no	yes	no	no	no	GO:0071704//organic substance metabolic process;GO:0008152//metabolic process;GO:0044238//primary metabolic process;GO:0019538//protein metabolic process;GO:0043170//macromolecule metabolic process	GO:0016787//hydrolase activity;GO:0003824//catalytic activity	-
Unigene030338	no	no	no	no	no	no	no	no	yes	no	no	no	-	-	GO:0044425//membrane part;GO:0031224//intrinsic component of membrane;GO:0016020//membrane
Unigene030391	no	no	no	no	no	no	no	no	yes	no	no	no	GO:0044281//small molecule metabolic process;GO:0006082//organic acid metabolic process;GO:0008152//metabolic process;GO:0072350//tricarboxylic acid metabolic process;GO:0044763//single-organism cellular process;GO:0044238//primary metabolic process;GO:0044699//single-organism process;GO:0019752//carboxylic acid metabolic process;GO:0009987//cellular process;GO:0044237//cellular metabolic process…	GO:0003824//catalytic activity;GO:0016615//malate dehydrogenase activity;GO:0016614//oxidoreductase activity, acting on CH-OH group of donors;GO:0016491//oxidoreductase activity	GO:0016020//membrane;GO:0031224//intrinsic component of membrane;GO:0044425//membrane part
Unigene030417	no	no	no	no	no	no	no	no	no	no	no	yes	-	-	GO:0044425//membrane part;GO:0031224//intrinsic component of membrane;GO:0016020//membrane
Unigene030418	no	yes	no	no	no	no	no	no	yes	no	no	no	-	GO:1901363//heterocyclic compound binding;GO:0016787//hydrolase activity;GO:0032550//purine ribonucleoside binding;GO:0097159//organic cyclic compound binding;GO:0001883//purine nucleoside binding;GO:0001882//nucleoside binding;GO:0016818//hydrolase activity, acting on acid anhydrides, in phosphorus-containing anhydrides;GO:0032549//ribonucleoside binding;GO:0017111//nucleoside-triphosphatase act…	GO:0044425//membrane part;GO:0016020//membrane;GO:0031224//intrinsic component of membrane
Unigene030453	no	yes	no	no	no	no	no	no	no	no	no	no	GO:0042886//amide transport;GO:0051179//localization;GO:0006810//transport;GO:0015833//peptide transport;GO:0071705//nitrogen compound transport;GO:0051234//establishment of localization;GO:0071702//organic substance transport	-	GO:0044425//membrane part;GO:0016020//membrane;GO:0031224//intrinsic component of membrane
Unigene030455	no	yes	no	no	no	no	no	yes	yes	no	no	no	-	-	GO:0044425//membrane part;GO:0031224//intrinsic component of membrane;GO:0016020//membrane
Unigene030464	no	yes	yes	no	no	no	no	yes	yes	yes	no	yes	GO:0016043//cellular component organization;GO:0044238//primary metabolic process;GO:0008152//metabolic process;GO:0006073//cellular glucan metabolic process;GO:0071840//cellular component organization or biogenesis;GO:0044264//cellular polysaccharide metabolic process;GO:0071704//organic substance metabolic process;GO:0005976//polysaccharide metabolic process;GO:0044260//cellular macromolecule m…	GO:0003824//catalytic activity;GO:0016740//transferase activity;GO:0016757//transferase activity, transferring glycosyl groups;GO:0016758//transferase activity, transferring hexosyl groups;GO:0016787//hydrolase activity	GO:0044464//cell part;GO:0030312//external encapsulating structure;GO:0005576//extracellular region;GO:0071944//cell periphery;GO:0005623//cell
Unigene030680	no	yes	no	no	no	no	no	no	yes	no	no	no	GO:0051336//regulation of hydrolase activity;GO:0044092//negative regulation of molecular function;GO:0050789//regulation of biological process;GO:0031324//negative regulation of cellular metabolic process;GO:0043086//negative regulation of catalytic activity;GO:0032269//negative regulation of cellular protein metabolic process;GO:0080090//regulation of primary metabolic process;GO:0019222//regul…	-	-
Unigene030729	no	yes	no	no	no	no	no	no	no	no	no	no	-	GO:0003824//catalytic activity;GO:0016787//hydrolase activity	GO:0016020//membrane;GO:0031224//intrinsic component of membrane;GO:0044425//membrane part
Unigene030730	no	yes	no	no	no	no	no	yes	no	no	no	no	GO:0044238//primary metabolic process;GO:0019438//aromatic compound biosynthetic process;GO:0009058//biosynthetic process;GO:0034641//cellular nitrogen compound metabolic process;GO:1901360//organic cyclic compound metabolic process;GO:0006139//nucleobase-containing compound metabolic process;GO:0006351//transcription, DNA-templated;GO:0016070//RNA metabolic process;GO:0009987//cellular process;G…	GO:0001071//nucleic acid binding transcription factor activity;GO:1901363//heterocyclic compound binding;GO:0097159//organic cyclic compound binding;GO:0003676//nucleic acid binding;GO:0003677//DNA binding;GO:0005488//binding	GO:0044464//cell part;GO:0005622//intracellular;GO:0043227//membrane-bounded organelle;GO:0043229//intracellular organelle;GO:0043231//intracellular membrane-bounded organelle;GO:0005623//cell;GO:0044424//intracellular part;GO:0043226//organelle
Unigene030743	no	yes	no	no	no	no	no	no	no	no	no	no	GO:0019538//protein metabolic process;GO:0036211//protein modification process;GO:0009987//cellular process;GO:0044267//cellular protein metabolic process;GO:0008152//metabolic process;GO:0006464//cellular protein modification process;GO:0044260//cellular macromolecule metabolic process;GO:0071704//organic substance metabolic process;GO:0008213//protein alkylation;GO:0044237//cellular metabolic p…	GO:0003824//catalytic activity;GO:0016741//transferase activity, transferring one-carbon groups;GO:0016740//transferase activity	-
Unigene030768	no	no	no	no	no	no	no	yes	no	no	no	yes	-	GO:0003824//catalytic activity	GO:0031224//intrinsic component of membrane;GO:0044425//membrane part;GO:0016020//membrane
Unigene030784	no	no	no	no	no	no	no	no	yes	no	no	no	GO:0044237//cellular metabolic process;GO:0044238//primary metabolic process;GO:0005996//monosaccharide metabolic process;GO:0005975//carbohydrate metabolic process;GO:0044710//single-organism metabolic process;GO:0016310//phosphorylation;GO:0071704//organic substance metabolic process;GO:0009987//cellular process;GO:0008152//metabolic process;GO:0006793//phosphorus metabolic process;GO:0044699//…	GO:0016740//transferase activity;GO:0003824//catalytic activity;GO:0016772//transferase activity, transferring phosphorus-containing groups	-
Unigene030810	no	yes	yes	no	yes	no	no	yes	yes	no	no	no	GO:0065009//regulation of molecular function;GO:0031324//negative regulation of cellular metabolic process;GO:0052547//regulation of peptidase activity;GO:0019222//regulation of metabolic process;GO:0060255//regulation of macromolecule metabolic process;GO:0080090//regulation of primary metabolic process;GO:0045861//negative regulation of proteolysis;GO:0030162//regulation of proteolysis;GO:00513…	-	-
Unigene030820	no	no	no	yes	no	no	no	yes	no	no	no	yes	GO:0044710//single-organism metabolic process;GO:0008152//metabolic process;GO:0044699//single-organism process	GO:0016491//oxidoreductase activity;GO:0003824//catalytic activity	-
Unigene030841	no	yes	no	no	no	no	no	yes	yes	no	no	no	GO:0043170//macromolecule metabolic process;GO:0043412//macromolecule modification;GO:0006464//cellular protein modification process;GO:0019538//protein metabolic process;GO:0006793//phosphorus metabolic process;GO:0044267//cellular protein metabolic process;GO:0071704//organic substance metabolic process;GO:0044237//cellular metabolic process;GO:0008152//metabolic process;GO:0009987//cellular pr…	GO:0016740//transferase activity;GO:0016772//transferase activity, transferring phosphorus-containing groups;GO:0001882//nucleoside binding;GO:0003824//catalytic activity;GO:0005488//binding;GO:0097367//carbohydrate derivative binding;GO:0097159//organic cyclic compound binding;GO:0036094//small molecule binding;GO:1901363//heterocyclic compound binding;GO:0001883//purine nucleoside binding;GO:00…	-
Unigene030954	no	yes	no	no	no	no	no	no	yes	no	no	no	GO:0034654//nucleobase-containing compound biosynthetic process;GO:0009059//macromolecule biosynthetic process;GO:0090304//nucleic acid metabolic process;GO:0043170//macromolecule metabolic process;GO:0044237//cellular metabolic process;GO:0044699//single-organism process;GO:0046483//heterocycle metabolic process;GO:0097659//nucleic acid-templated transcription;GO:0032774//RNA biosynthetic proces…	GO:0001071//nucleic acid binding transcription factor activity	GO:0005623//cell;GO:0043227//membrane-bounded organelle;GO:0043226//organelle;GO:0043231//intracellular membrane-bounded organelle;GO:0044424//intracellular part;GO:0005622//intracellular;GO:0044464//cell part;GO:0043229//intracellular organelle
Unigene031013	no	no	no	no	no	no	no	no	no	no	no	yes	GO:0051649//establishment of localization in cell;GO:0051641//cellular localization;GO:0044699//single-organism process;GO:0046907//intracellular transport;GO:1902578//single-organism localization;GO:0051179//localization;GO:0051234//establishment of localization;GO:1902580//single-organism cellular localization;GO:0044765//single-organism transport;GO:1902582//single-organism intracellular trans…	-	GO:0005623//cell;GO:0031224//intrinsic component of membrane;GO:0005740//mitochondrial envelope;GO:0043231//intracellular membrane-bounded organelle;GO:0005622//intracellular;GO:0043226//organelle;GO:0044464//cell part;GO:0031975//envelope;GO:0044425//membrane part;GO:0044444//cytoplasmic part;GO:0043229//intracellular organelle;GO:0005737//cytoplasm;GO:0043227//membrane-bounded organelle;GO:0016…
Unigene031017	no	yes	no	no	yes	no	no	no	yes	no	no	no	-	GO:0016757//transferase activity, transferring glycosyl groups;GO:0003824//catalytic activity;GO:0016740//transferase activity	-
Unigene031024	no	no	no	no	no	no	no	no	yes	no	no	no	-	GO:0017111//nucleoside-triphosphatase activity;GO:1901363//heterocyclic compound binding;GO:0005488//binding;GO:0008092//cytoskeletal protein binding;GO:0032549//ribonucleoside binding;GO:0001882//nucleoside binding;GO:0016817//hydrolase activity, acting on acid anhydrides;GO:0097159//organic cyclic compound binding;GO:0036094//small molecule binding;GO:0005515//protein binding;GO:0032550//purine…	GO:0043229//intracellular organelle;GO:0043228//non-membrane-bounded organelle;GO:0005622//intracellular;GO:0043232//intracellular non-membrane-bounded organelle;GO:0044464//cell part;GO:0005623//cell;GO:0015629//actin cytoskeleton;GO:0005856//cytoskeleton;GO:0043226//organelle;GO:0044424//intracellular part
Unigene031034	no	no	no	no	no	no	no	no	no	no	no	yes	GO:0006807//nitrogen compound metabolic process;GO:0097659//nucleic acid-templated transcription;GO:0018130//heterocycle biosynthetic process;GO:0071704//organic substance metabolic process;GO:1901360//organic cyclic compound metabolic process;GO:0034641//cellular nitrogen compound metabolic process;GO:0006139//nucleobase-containing compound metabolic process;GO:0008152//metabolic process;GO:0090…	-	-
Unigene031061	no	no	no	no	no	no	no	no	no	no	no	yes	-	GO:0048037//cofactor binding;GO:0005488//binding	-
Unigene031086	no	no	no	no	no	no	no	no	yes	no	no	yes	-	GO:0043169//cation binding;GO:0043167//ion binding;GO:0005488//binding	-
Unigene031088	no	yes	yes	no	no	no	no	no	yes	no	no	no	GO:0006732//coenzyme metabolic process;GO:0009108//coenzyme biosynthetic process;GO:0051188//cofactor biosynthetic process;GO:0009058//biosynthetic process;GO:0044249//cellular biosynthetic process;GO:0051186//cofactor metabolic process;GO:0008152//metabolic process;GO:0009987//cellular process;GO:0044237//cellular metabolic process	GO:0043169//cation binding;GO:0001882//nucleoside binding;GO:0016765//transferase activity, transferring alkyl or aryl (other than methyl) groups;GO:0032549//ribonucleoside binding;GO:0097367//carbohydrate derivative binding;GO:0016740//transferase activity;GO:0032550//purine ribonucleoside binding;GO:0003824//catalytic activity;GO:0036094//small molecule binding;GO:1901363//heterocyclic compound…	GO:0044424//intracellular part;GO:0005622//intracellular;GO:0044464//cell part;GO:0005623//cell
Unigene031089	no	yes	yes	no	no	no	no	no	yes	no	no	no	GO:0009108//coenzyme biosynthetic process;GO:0051186//cofactor metabolic process;GO:0009058//biosynthetic process;GO:0044237//cellular metabolic process;GO:0051188//cofactor biosynthetic process;GO:0006732//coenzyme metabolic process;GO:0009987//cellular process;GO:0044249//cellular biosynthetic process;GO:0008152//metabolic process	GO:0032550//purine ribonucleoside binding;GO:0097367//carbohydrate derivative binding;GO:0097159//organic cyclic compound binding;GO:0043169//cation binding;GO:0001883//purine nucleoside binding;GO:0043167//ion binding;GO:0005488//binding;GO:0016765//transferase activity, transferring alkyl or aryl (other than methyl) groups;GO:1901363//heterocyclic compound binding;GO:0032549//ribonucleoside bin…	-
Unigene031100	no	yes	no	no	no	no	no	yes	yes	no	no	no	-	GO:0003824//catalytic activity	-
Unigene031111	no	no	no	no	no	no	no	no	yes	no	no	no	GO:0008152//metabolic process;GO:0065007//biological regulation;GO:0009987//cellular process;GO:0044763//single-organism cellular process;GO:0042592//homeostatic process;GO:0019725//cellular homeostasis;GO:0044699//single-organism process;GO:0065008//regulation of biological quality;GO:0044710//single-organism metabolic process	GO:0016491//oxidoreductase activity;GO:0015036//disulfide oxidoreductase activity;GO:0003824//catalytic activity;GO:0016667//oxidoreductase activity, acting on a sulfur group of donors	GO:0005623//cell;GO:0009579//thylakoid;GO:0044444//cytoplasmic part;GO:0009526//plastid envelope;GO:0009536//plastid;GO:0044424//intracellular part;GO:0031975//envelope;GO:0043227//membrane-bounded organelle;GO:0009534//chloroplast thylakoid;GO:0044435//plastid part;GO:0043229//intracellular organelle;GO:0031976//plastid thylakoid;GO:0043231//intracellular membrane-bounded organelle;GO:0044464//c…
Unigene031173	no	yes	no	no	no	no	no	no	no	no	no	no	GO:0044238//primary metabolic process;GO:0008152//metabolic process	GO:0003824//catalytic activity	GO:0071944//cell periphery;GO:0031224//intrinsic component of membrane;GO:0005886//plasma membrane;GO:0016020//membrane;GO:0044425//membrane part;GO:0005623//cell;GO:0044464//cell part
Unigene031236	no	yes	no	no	no	no	no	no	yes	no	no	no	-	GO:0005488//binding;GO:0043169//cation binding;GO:0043167//ion binding;GO:0003824//catalytic activity	GO:0031224//intrinsic component of membrane;GO:0016020//membrane;GO:0044425//membrane part
Unigene031243	no	no	no	no	no	no	no	no	no	no	no	yes	-	GO:0003824//catalytic activity	-
Unigene031288	no	no	no	no	no	no	no	no	yes	no	no	no	GO:0044238//primary metabolic process;GO:1901135//carbohydrate derivative metabolic process;GO:0071704//organic substance metabolic process;GO:0008152//metabolic process	GO:0005488//binding;GO:0003824//catalytic activity;GO:0016769//transferase activity, transferring nitrogenous groups;GO:0016740//transferase activity	-
Unigene031392	no	yes	no	no	no	no	no	no	yes	no	no	no	GO:0044238//primary metabolic process;GO:0071840//cellular component organization or biogenesis;GO:0043170//macromolecule metabolic process;GO:0034641//cellular nitrogen compound metabolic process;GO:0008152//metabolic process;GO:0006139//nucleobase-containing compound metabolic process;GO:0009987//cellular process;GO:0090304//nucleic acid metabolic process;GO:0006807//nitrogen compound metabolic…	GO:0097367//carbohydrate derivative binding;GO:1901363//heterocyclic compound binding;GO:0001883//purine nucleoside binding;GO:0016818//hydrolase activity, acting on acid anhydrides, in phosphorus-containing anhydrides;GO:0017111//nucleoside-triphosphatase activity;GO:0001882//nucleoside binding;GO:0004386//helicase activity;GO:0005488//binding;GO:0016787//hydrolase activity;GO:0097159//organic c…	GO:0032991//macromolecular complex;GO:0044464//cell part;GO:0005623//cell;GO:0005622//intracellular;GO:0043234//protein complex;GO:0043229//intracellular organelle;GO:0044424//intracellular part;GO:0043231//intracellular membrane-bounded organelle;GO:0043227//membrane-bounded organelle;GO:0043226//organelle
Unigene031394	no	yes	no	no	no	no	no	no	yes	no	no	no	-	GO:0003824//catalytic activity;GO:0016787//hydrolase activity	-
Unigene031445	no	yes	no	no	no	no	no	yes	yes	no	no	no	GO:0034654//nucleobase-containing compound biosynthetic process;GO:0010467//gene expression;GO:0090304//nucleic acid metabolic process;GO:0034645//cellular macromolecule biosynthetic process;GO:0043170//macromolecule metabolic process;GO:1901362//organic cyclic compound biosynthetic process;GO:0009058//biosynthetic process;GO:0006351//transcription, DNA-templated;GO:0097659//nucleic acid-template…	GO:0003824//catalytic activity	-
Unigene031474	no	no	no	no	no	no	no	no	yes	no	no	no	GO:0043170//macromolecule metabolic process;GO:0098732//macromolecule deacylation;GO:0008152//metabolic process;GO:0043412//macromolecule modification;GO:0071704//organic substance metabolic process	-	-
Unigene031528	no	yes	no	no	no	no	no	no	yes	no	no	no	GO:0044699//single-organism process;GO:0044710//single-organism metabolic process;GO:0008152//metabolic process	GO:0003824//catalytic activity;GO:0046872//metal ion binding;GO:0097159//organic cyclic compound binding;GO:0016491//oxidoreductase activity;GO:0043169//cation binding;GO:0046914//transition metal ion binding;GO:0005488//binding;GO:1901363//heterocyclic compound binding;GO:0046906//tetrapyrrole binding;GO:0043167//ion binding	GO:0016020//membrane
Unigene031606	no	no	yes	no	no	no	no	no	no	no	no	no	GO:0044271//cellular nitrogen compound biosynthetic process;GO:0090304//nucleic acid metabolic process;GO:0034645//cellular macromolecule biosynthetic process;GO:0097659//nucleic acid-templated transcription;GO:0008152//metabolic process;GO:1901362//organic cyclic compound biosynthetic process;GO:0006139//nucleobase-containing compound metabolic process;GO:0032774//RNA biosynthetic process;GO:004…	GO:0003824//catalytic activity;GO:0016740//transferase activity;GO:0001071//nucleic acid binding transcription factor activity	-
Unigene031617	no	no	no	no	no	no	no	no	no	no	no	yes	GO:0008152//metabolic process;GO:0044699//single-organism process;GO:0044710//single-organism metabolic process	-	-
Unigene031642	no	yes	no	no	no	no	no	no	yes	no	no	no	GO:0006796//phosphate-containing compound metabolic process;GO:0044260//cellular macromolecule metabolic process;GO:0036211//protein modification process;GO:0043412//macromolecule modification;GO:0044267//cellular protein metabolic process;GO:0009987//cellular process;GO:0044238//primary metabolic process;GO:0019538//protein metabolic process;GO:0043170//macromolecule metabolic process;GO:0008152…	GO:0032550//purine ribonucleoside binding;GO:0097367//carbohydrate derivative binding;GO:0016301//kinase activity;GO:0032549//ribonucleoside binding;GO:0004672//protein kinase activity;GO:0001883//purine nucleoside binding;GO:0001882//nucleoside binding;GO:1901363//heterocyclic compound binding;GO:0016772//transferase activity, transferring phosphorus-containing groups;GO:0005488//binding;GO:0003…	GO:0044425//membrane part;GO:0031224//intrinsic component of membrane;GO:0016020//membrane
Unigene031685	no	no	no	no	no	no	no	no	yes	no	no	no	GO:0009059//macromolecule biosynthetic process;GO:0032774//RNA biosynthetic process;GO:0009987//cellular process;GO:0006139//nucleobase-containing compound metabolic process;GO:0046483//heterocycle metabolic process;GO:0008152//metabolic process;GO:0010467//gene expression;GO:0044249//cellular biosynthetic process;GO:0044260//cellular macromolecule metabolic process;GO:0044271//cellular nitrogen …	-	-
Unigene031749	no	yes	no	no	no	no	no	no	no	no	no	no	GO:1901575//organic substance catabolic process;GO:0071704//organic substance metabolic process;GO:0043170//macromolecule metabolic process;GO:0008152//metabolic process;GO:0000272//polysaccharide catabolic process;GO:0009057//macromolecule catabolic process;GO:0016052//carbohydrate catabolic process;GO:0044238//primary metabolic process;GO:0005975//carbohydrate metabolic process;GO:0005976//poly…	GO:0003824//catalytic activity;GO:0016837//carbon-oxygen lyase activity, acting on polysaccharides;GO:0005488//binding;GO:0016829//lyase activity;GO:0043167//ion binding;GO:0016835//carbon-oxygen lyase activity;GO:0043169//cation binding	-
Unigene031875	no	yes	no	no	no	no	no	no	yes	no	no	no	GO:0065009//regulation of molecular function;GO:0008152//metabolic process;GO:0065007//biological regulation;GO:0044237//cellular metabolic process;GO:0009987//cellular process;GO:0044093//positive regulation of molecular function;GO:0006790//sulfur compound metabolic process	-	GO:0044464//cell part;GO:0043229//intracellular organelle;GO:0016020//membrane;GO:0043227//membrane-bounded organelle;GO:0044444//cytoplasmic part;GO:0005737//cytoplasm;GO:0044424//intracellular part;GO:0005622//intracellular;GO:0009536//plastid;GO:0043226//organelle;GO:0043231//intracellular membrane-bounded organelle;GO:0005623//cell
Unigene031895	no	no	no	no	no	no	no	no	no	no	no	yes	GO:0019752//carboxylic acid metabolic process;GO:0048856//anatomical structure development;GO:0032787//monocarboxylic acid metabolic process;GO:0044238//primary metabolic process;GO:0022414//reproductive process;GO:0044710//single-organism metabolic process;GO:0044699//single-organism process;GO:0032502//developmental process;GO:0000003//reproduction;GO:0009987//cellular process;GO:0044281//small…	GO:0003824//catalytic activity	GO:0016020//membrane;GO:0044425//membrane part;GO:0031224//intrinsic component of membrane
Unigene031897	no	no	no	yes	no	no	no	no	no	no	no	no	GO:0044710//single-organism metabolic process;GO:0044699//single-organism process;GO:0008152//metabolic process	GO:0003824//catalytic activity;GO:0043169//cation binding;GO:0046906//tetrapyrrole binding;GO:0005488//binding;GO:0016491//oxidoreductase activity;GO:0046914//transition metal ion binding;GO:0097159//organic cyclic compound binding;GO:0043167//ion binding;GO:1901363//heterocyclic compound binding;GO:0046872//metal ion binding	GO:0031224//intrinsic component of membrane;GO:0016020//membrane;GO:0044425//membrane part
Unigene031910	no	no	no	no	no	no	no	yes	no	no	no	no	-	GO:0001882//nucleoside binding;GO:0036094//small molecule binding;GO:0097159//organic cyclic compound binding;GO:0001883//purine nucleoside binding;GO:0097367//carbohydrate derivative binding;GO:0032549//ribonucleoside binding;GO:1901363//heterocyclic compound binding;GO:0032550//purine ribonucleoside binding;GO:0005488//binding	-
Unigene031945	no	yes	no	no	no	no	no	no	yes	no	no	no	GO:0006796//phosphate-containing compound metabolic process;GO:0044237//cellular metabolic process;GO:0006793//phosphorus metabolic process;GO:0008152//metabolic process;GO:0009987//cellular process	-	-
Unigene031949	no	no	yes	no	no	no	no	no	yes	no	no	yes	GO:0051179//localization;GO:0051234//establishment of localization	-	GO:0016020//membrane;GO:0031224//intrinsic component of membrane;GO:0044425//membrane part
Unigene031996	no	yes	no	no	no	no	no	no	no	no	no	no	GO:0044238//primary metabolic process;GO:0008152//metabolic process	-	-
Unigene032019	no	yes	no	no	no	no	no	no	no	no	no	no	-	-	GO:0031224//intrinsic component of membrane;GO:0016020//membrane;GO:0044425//membrane part
Unigene032058	no	no	no	no	no	no	no	no	yes	no	no	no	GO:0009987//cellular process;GO:0051234//establishment of localization;GO:0006812//cation transport;GO:0044763//single-organism cellular process;GO:0006810//transport;GO:0051179//localization;GO:0006811//ion transport;GO:0044699//single-organism process	GO:0022891//substrate-specific transmembrane transporter activity;GO:0022857//transmembrane transporter activity;GO:0015075//ion transmembrane transporter activity;GO:0005215//transporter activity;GO:0022892//substrate-specific transporter activity	GO:0044425//membrane part;GO:0016020//membrane;GO:0031224//intrinsic component of membrane
Unigene032065	no	no	no	no	no	no	no	no	no	no	no	yes	-	-	GO:0016020//membrane;GO:0044425//membrane part;GO:0031224//intrinsic component of membrane
Unigene032097	no	yes	no	no	no	no	no	yes	yes	no	no	no	GO:0044260//cellular macromolecule metabolic process;GO:0019538//protein metabolic process;GO:0006796//phosphate-containing compound metabolic process;GO:0044238//primary metabolic process;GO:0043412//macromolecule modification;GO:0043170//macromolecule metabolic process;GO:0006464//cellular protein modification process;GO:0006793//phosphorus metabolic process;GO:0071704//organic substance metabo…	GO:1901363//heterocyclic compound binding;GO:0097367//carbohydrate derivative binding;GO:0003824//catalytic activity;GO:0001883//purine nucleoside binding;GO:0032549//ribonucleoside binding;GO:0036094//small molecule binding;GO:0016772//transferase activity, transferring phosphorus-containing groups;GO:0016740//transferase activity;GO:0097159//organic cyclic compound binding;GO:0005488//binding;G…	-
Unigene032110	no	yes	yes	no	no	no	no	no	yes	no	no	yes	GO:0015698//inorganic anion transport;GO:0051179//localization;GO:0006811//ion transport;GO:0009987//cellular process;GO:0044699//single-organism process;GO:0051234//establishment of localization;GO:0006810//transport;GO:0044763//single-organism cellular process;GO:0006820//anion transport	GO:0005215//transporter activity	GO:0044425//membrane part;GO:0016020//membrane;GO:0031224//intrinsic component of membrane
Unigene032145	no	yes	no	no	no	no	no	no	yes	no	no	no	-	-	GO:0016020//membrane;GO:0031224//intrinsic component of membrane;GO:0044425//membrane part
Unigene032210	no	yes	no	no	no	no	no	yes	yes	no	no	yes	GO:0008152//metabolic process;GO:0044710//single-organism metabolic process;GO:0044699//single-organism process	GO:0016491//oxidoreductase activity;GO:0003824//catalytic activity	-
Unigene032211	no	yes	no	no	no	no	no	no	yes	no	no	no	GO:0044710//single-organism metabolic process;GO:0008152//metabolic process;GO:0044699//single-organism process	GO:0003824//catalytic activity;GO:0097159//organic cyclic compound binding;GO:0046914//transition metal ion binding;GO:0043167//ion binding;GO:0046872//metal ion binding;GO:0005488//binding;GO:0043169//cation binding;GO:0016491//oxidoreductase activity;GO:1901363//heterocyclic compound binding;GO:0046906//tetrapyrrole binding	-
Unigene032261	no	yes	no	no	yes	no	no	yes	yes	no	no	no	GO:0044699//single-organism process;GO:0044710//single-organism metabolic process;GO:0008152//metabolic process	GO:0005488//binding;GO:0043167//ion binding;GO:0043169//cation binding	-
Unigene032307	no	yes	no	no	no	no	no	no	yes	no	no	no	-	-	GO:0044425//membrane part;GO:0031224//intrinsic component of membrane;GO:0016020//membrane
Unigene032327	no	no	no	no	no	no	no	no	yes	no	no	no	GO:0005975//carbohydrate metabolic process;GO:0044723//single-organism carbohydrate metabolic process;GO:0006073//cellular glucan metabolic process;GO:0044238//primary metabolic process;GO:0044260//cellular macromolecule metabolic process;GO:0005977//glycogen metabolic process;GO:0055114//oxidation-reduction process;GO:0044042//glucan metabolic process;GO:0006112//energy reserve metabolic process…	GO:0036094//small molecule binding;GO:0001883//purine nucleoside binding;GO:0001882//nucleoside binding;GO:0032550//purine ribonucleoside binding;GO:0097367//carbohydrate derivative binding;GO:0016772//transferase activity, transferring phosphorus-containing groups;GO:0097159//organic cyclic compound binding;GO:0032549//ribonucleoside binding;GO:0016740//transferase activity;GO:0070566//adenylylt…	GO:0043226//organelle;GO:0043227//membrane-bounded organelle;GO:0005737//cytoplasm;GO:0009536//plastid;GO:0005622//intracellular;GO:0043231//intracellular membrane-bounded organelle;GO:0043229//intracellular organelle;GO:0044444//cytoplasmic part;GO:0044424//intracellular part;GO:0005623//cell;GO:0044464//cell part
Unigene032338	no	no	no	no	no	no	no	no	no	no	yes	yes	-	-	GO:0016020//membrane;GO:0031224//intrinsic component of membrane;GO:0044425//membrane part
Unigene032406	no	yes	no	no	yes	no	no	yes	yes	no	no	no	-	GO:0035251//UDP-glucosyltransferase activity;GO:0016740//transferase activity;GO:0046527//glucosyltransferase activity;GO:0016758//transferase activity, transferring hexosyl groups;GO:0008194//UDP-glycosyltransferase activity;GO:0016757//transferase activity, transferring glycosyl groups;GO:0003824//catalytic activity	-
Unigene032459	no	no	no	no	no	no	no	no	no	no	no	yes	GO:1990748//cellular detoxification;GO:0008152//metabolic process;GO:0042743//hydrogen peroxide metabolic process;GO:0009987//cellular process;GO:0044710//single-organism metabolic process;GO:0042221//response to chemical;GO:0098754//detoxification;GO:0050896//response to stimulus;GO:0072593//reactive oxygen species metabolic process;GO:0044699//single-organism process;GO:0006950//response to str…	GO:0046906//tetrapyrrole binding;GO:1901363//heterocyclic compound binding;GO:0003824//catalytic activity;GO:0043167//ion binding;GO:0043169//cation binding;GO:0005488//binding;GO:0097159//organic cyclic compound binding	-
Unigene032504	no	no	no	no	no	no	no	no	no	yes	no	no	GO:0009987//cellular process;GO:0044699//single-organism process;GO:0044763//single-organism cellular process	GO:0032549//ribonucleoside binding;GO:0001883//purine nucleoside binding;GO:0005488//binding;GO:0097159//organic cyclic compound binding;GO:0005198//structural molecule activity;GO:0001882//nucleoside binding;GO:0016462//pyrophosphatase activity;GO:0016787//hydrolase activity;GO:0016818//hydrolase activity, acting on acid anhydrides, in phosphorus-containing anhydrides;GO:1901363//heterocyclic co…	GO:0005623//cell;GO:0043226//organelle;GO:0043228//non-membrane-bounded organelle;GO:0043229//intracellular organelle;GO:0005856//cytoskeleton;GO:0015630//microtubule cytoskeleton;GO:0005622//intracellular;GO:0044424//intracellular part;GO:0044464//cell part;GO:0043232//intracellular non-membrane-bounded organelle
Unigene032512	no	yes	no	no	no	no	no	no	yes	no	no	no	GO:0045229//external encapsulating structure organization;GO:0009987//cellular process;GO:0008152//metabolic process;GO:0016043//cellular component organization;GO:0044238//primary metabolic process;GO:0071840//cellular component organization or biogenesis	GO:0003824//catalytic activity;GO:0016787//hydrolase activity	GO:0043226//organelle;GO:0005622//intracellular;GO:0044464//cell part;GO:0043231//intracellular membrane-bounded organelle;GO:0043227//membrane-bounded organelle;GO:0044437//vacuolar part;GO:0044424//intracellular part;GO:0043229//intracellular organelle;GO:0005773//vacuole;GO:0005737//cytoplasm;GO:0044444//cytoplasmic part;GO:0005623//cell;GO:0044422//organelle part;GO:0044446//intracellular org…
Unigene032521	no	no	no	no	no	no	no	no	yes	no	no	no	-	GO:0003824//catalytic activity;GO:0016740//transferase activity	-
Unigene032646	no	yes	no	no	no	no	no	no	yes	no	no	no	-	GO:0016757//transferase activity, transferring glycosyl groups;GO:0016740//transferase activity;GO:0003824//catalytic activity	-
Unigene032694	no	no	no	no	no	no	no	no	yes	no	no	no	GO:0044699//single-organism process;GO:0008152//metabolic process;GO:1901564//organonitrogen compound metabolic process;GO:0006807//nitrogen compound metabolic process;GO:0044710//single-organism metabolic process;GO:0071704//organic substance metabolic process	GO:0016638//oxidoreductase activity, acting on the CH-NH2 group of donors;GO:0043167//ion binding;GO:0048037//cofactor binding;GO:0043169//cation binding;GO:0016491//oxidoreductase activity;GO:0016641//oxidoreductase activity, acting on the CH-NH2 group of donors, oxygen as acceptor;GO:0003824//catalytic activity;GO:0005488//binding	-
Unigene032695	no	no	no	no	no	no	no	no	yes	no	no	no	GO:0044710//single-organism metabolic process;GO:1901564//organonitrogen compound metabolic process;GO:0008152//metabolic process;GO:0006807//nitrogen compound metabolic process;GO:0044699//single-organism process;GO:0071704//organic substance metabolic process	GO:0016641//oxidoreductase activity, acting on the CH-NH2 group of donors, oxygen as acceptor;GO:0043167//ion binding;GO:0043169//cation binding;GO:0016638//oxidoreductase activity, acting on the CH-NH2 group of donors;GO:0048037//cofactor binding;GO:0003824//catalytic activity;GO:0016491//oxidoreductase activity;GO:0005488//binding	-
Unigene032725	no	yes	no	no	no	no	no	no	yes	no	no	no	GO:0071824//protein-DNA complex subunit organization;GO:0009058//biosynthetic process;GO:0071822//protein complex subunit organization;GO:0046483//heterocycle metabolic process;GO:0044238//primary metabolic process;GO:1901576//organic substance biosynthetic process;GO:0097659//nucleic acid-templated transcription;GO:0034641//cellular nitrogen compound metabolic process;GO:0018130//heterocycle bio…	GO:0005488//binding;GO:1901363//heterocyclic compound binding;GO:0097159//organic cyclic compound binding;GO:0003676//nucleic acid binding	GO:0032991//macromolecular complex;GO:0043226//organelle;GO:0005623//cell;GO:0005622//intracellular;GO:0044424//intracellular part;GO:0044427//chromosomal part;GO:0005694//chromosome;GO:0043231//intracellular membrane-bounded organelle;GO:0043227//membrane-bounded organelle;GO:0044446//intracellular organelle part;GO:0000785//chromatin;GO:0044422//organelle part;GO:0043232//intracellular non-memb…
Unigene032752	no	yes	no	no	no	no	no	yes	yes	no	no	no	-	-	GO:0016020//membrane;GO:0031224//intrinsic component of membrane;GO:0044425//membrane part
Unigene032783	no	yes	yes	no	no	no	no	yes	no	no	no	no	-	-	GO:0044425//membrane part;GO:0031224//intrinsic component of membrane;GO:0016020//membrane
Unigene032784	no	no	no	no	no	no	no	no	no	no	no	yes	-	GO:0043169//cation binding;GO:0043167//ion binding;GO:0005488//binding	-
Unigene032809	no	no	no	no	no	no	no	no	yes	no	no	no	GO:0008152//metabolic process;GO:0071704//organic substance metabolic process;GO:0044238//primary metabolic process;GO:0019538//protein metabolic process;GO:0043170//macromolecule metabolic process	GO:0070011//peptidase activity, acting on L-amino acid peptides;GO:0004180//carboxypeptidase activity;GO:0003824//catalytic activity;GO:0008238//exopeptidase activity;GO:0008233//peptidase activity;GO:0016787//hydrolase activity	-
Unigene032838	no	yes	no	no	no	no	no	yes	yes	no	no	no	GO:0044699//single-organism process;GO:0044710//single-organism metabolic process;GO:0008152//metabolic process	GO:0043167//ion binding;GO:0003824//catalytic activity;GO:0043169//cation binding;GO:0005488//binding	-
Unigene032839	no	no	no	no	no	no	no	no	yes	no	no	no	GO:0044699//single-organism process;GO:0044710//single-organism metabolic process;GO:0008152//metabolic process	GO:0043169//cation binding;GO:0043167//ion binding;GO:0005488//binding;GO:0003824//catalytic activity	-
Unigene032840	no	no	no	no	yes	no	no	no	yes	no	no	no	GO:0044710//single-organism metabolic process;GO:0008152//metabolic process;GO:0044699//single-organism process	GO:0003824//catalytic activity;GO:0043167//ion binding;GO:0005488//binding;GO:0043169//cation binding	-
Unigene032842	no	no	no	no	no	no	no	no	yes	no	no	no	GO:0009987//cellular process;GO:0044699//single-organism process;GO:0044763//single-organism cellular process	GO:0005215//transporter activity	GO:0016020//membrane;GO:0031224//intrinsic component of membrane;GO:0044425//membrane part
Unigene032872	no	no	no	no	no	no	no	no	yes	no	no	no	GO:0008152//metabolic process;GO:0044699//single-organism process;GO:0044710//single-organism metabolic process	GO:0036094//small molecule binding;GO:1901363//heterocyclic compound binding;GO:1901265//nucleoside phosphate binding;GO:0003824//catalytic activity;GO:0005488//binding;GO:0016491//oxidoreductase activity;GO:0097159//organic cyclic compound binding;GO:0000166//nucleotide binding	-
Unigene032914	no	yes	no	no	no	no	no	no	yes	no	no	no	GO:0009606//tropism;GO:0048364//root development;GO:1905392//plant organ morphogenesis;GO:0009628//response to abiotic stimulus;GO:0009791//post-embryonic development;GO:0099402//plant organ development;GO:0030154//cell differentiation;GO:0065008//regulation of biological quality;GO:0048869//cellular developmental process;GO:0060918//auxin transport;GO:0048731//system development;GO:0044707//sing…	GO:0022891//substrate-specific transmembrane transporter activity;GO:0005488//binding;GO:0080161//auxin transmembrane transporter activity;GO:0022857//transmembrane transporter activity;GO:0022892//substrate-specific transporter activity;GO:0005215//transporter activity;GO:0042562//hormone binding	GO:0044424//intracellular part;GO:0005622//intracellular;GO:0044425//membrane part;GO:0043226//organelle;GO:0016020//membrane;GO:0031224//intrinsic component of membrane;GO:0044464//cell part;GO:0043231//intracellular membrane-bounded organelle;GO:0005737//cytoplasm;GO:0044444//cytoplasmic part;GO:0005623//cell;GO:0005773//vacuole;GO:0043227//membrane-bounded organelle;GO:0043229//intracellular o…
Unigene032941	no	yes	no	yes	no	no	no	no	yes	no	no	no	GO:0044238//primary metabolic process;GO:0043170//macromolecule metabolic process;GO:0044260//cellular macromolecule metabolic process;GO:0046483//heterocycle metabolic process;GO:0044237//cellular metabolic process;GO:0006807//nitrogen compound metabolic process;GO:1901360//organic cyclic compound metabolic process;GO:0006259//DNA metabolic process;GO:0006139//nucleobase-containing compound meta…	-	-
Unigene033061	no	yes	no	no	no	no	no	no	yes	no	no	no	-	GO:0016757//transferase activity, transferring glycosyl groups;GO:0003824//catalytic activity;GO:0016740//transferase activity	-
Unigene033082	no	no	no	no	no	no	no	no	yes	no	no	no	GO:0009987//cellular process;GO:0044763//single-organism cellular process;GO:0044699//single-organism process	GO:0022804//active transmembrane transporter activity;GO:0022857//transmembrane transporter activity;GO:0005215//transporter activity;GO:0015291//secondary active transmembrane transporter activity	GO:0044425//membrane part;GO:0016020//membrane;GO:0031224//intrinsic component of membrane
Unigene033084	no	no	no	no	no	no	no	no	yes	no	no	no	GO:0044238//primary metabolic process;GO:0008152//metabolic process	GO:0003824//catalytic activity	-
Unigene033094	no	yes	no	no	no	no	no	no	yes	no	no	no	GO:0051179//localization;GO:1902578//single-organism localization;GO:0006811//ion transport;GO:0030001//metal ion transport;GO:0071804//cellular potassium ion transport;GO:0044763//single-organism cellular process;GO:0015672//monovalent inorganic cation transport;GO:0006812//cation transport;GO:0009987//cellular process;GO:0051234//establishment of localization;GO:0006813//potassium ion transport…	GO:0015267//channel activity;GO:0022838//substrate-specific channel activity;GO:0046873//metal ion transmembrane transporter activity;GO:0008324//cation transmembrane transporter activity;GO:0015075//ion transmembrane transporter activity;GO:0022892//substrate-specific transporter activity;GO:0022803//passive transmembrane transporter activity;GO:0005215//transporter activity;GO:0005267//potassiu…	GO:0016020//membrane;GO:0031224//intrinsic component of membrane;GO:0044425//membrane part
Unigene033160	no	yes	no	no	no	no	no	no	yes	no	no	no	GO:0044237//cellular metabolic process;GO:0009987//cellular process;GO:0071840//cellular component organization or biogenesis;GO:0043170//macromolecule metabolic process;GO:0034641//cellular nitrogen compound metabolic process;GO:0032392//DNA geometric change;GO:0016043//cellular component organization;GO:0006807//nitrogen compound metabolic process;GO:0044260//cellular macromolecule metabolic pr…	GO:0016462//pyrophosphatase activity;GO:0003676//nucleic acid binding;GO:0004386//helicase activity;GO:0032550//purine ribonucleoside binding;GO:0001883//purine nucleoside binding;GO:0036094//small molecule binding;GO:0005488//binding;GO:0003824//catalytic activity;GO:0097367//carbohydrate derivative binding;GO:0017111//nucleoside-triphosphatase activity;GO:0016818//hydrolase activity, acting on …	GO:0032991//macromolecular complex;GO:0043231//intracellular membrane-bounded organelle;GO:0043226//organelle;GO:0043227//membrane-bounded organelle;GO:0043234//protein complex;GO:0005623//cell;GO:0044464//cell part;GO:0043229//intracellular organelle;GO:0005622//intracellular;GO:0044424//intracellular part
Unigene033188	no	no	no	no	no	no	no	no	yes	no	no	no	GO:0044699//single-organism process;GO:0044763//single-organism cellular process;GO:0009987//cellular process	GO:0005215//transporter activity	GO:0044425//membrane part;GO:0016020//membrane;GO:0031224//intrinsic component of membrane
Unigene033253	no	no	no	no	no	no	no	yes	no	no	no	yes	GO:0044699//single-organism process;GO:0044710//single-organism metabolic process;GO:0008152//metabolic process	GO:0036094//small molecule binding;GO:0016491//oxidoreductase activity;GO:0097159//organic cyclic compound binding;GO:1901265//nucleoside phosphate binding;GO:0005488//binding;GO:1901363//heterocyclic compound binding;GO:0003824//catalytic activity;GO:0000166//nucleotide binding	-
Unigene033287	no	no	no	no	no	no	no	no	yes	no	no	no	GO:0051179//localization;GO:0051234//establishment of localization;GO:0006810//transport	-	GO:0044425//membrane part;GO:0016020//membrane;GO:0031224//intrinsic component of membrane
Unigene033388	no	no	no	no	no	no	no	yes	no	no	no	no	GO:0045229//external encapsulating structure organization;GO:0071840//cellular component organization or biogenesis;GO:0009987//cellular process;GO:0071555//cell wall organization;GO:0071554//cell wall organization or biogenesis;GO:0016043//cellular component organization	-	GO:0030312//external encapsulating structure;GO:0071944//cell periphery;GO:0044464//cell part;GO:0005623//cell
Unigene033435	no	no	no	no	no	no	no	no	yes	no	no	yes	GO:0009605//response to external stimulus;GO:0050896//response to stimulus;GO:0043207//response to external biotic stimulus;GO:0009617//response to bacterium;GO:0009607//response to biotic stimulus;GO:0051707//response to other organism;GO:0009620//response to fungus;GO:0051704//multi-organism process	-	GO:0016020//membrane
Unigene033481	no	yes	no	no	no	no	no	no	yes	no	no	no	GO:0098754//detoxification;GO:1990748//cellular detoxification;GO:0050896//response to stimulus;GO:0044699//single-organism process;GO:0009636//response to toxic substance;GO:0008152//metabolic process;GO:0044710//single-organism metabolic process;GO:0042221//response to chemical;GO:0009987//cellular process	GO:0043169//cation binding;GO:0046872//metal ion binding;GO:0016651//oxidoreductase activity, acting on NAD(P)H;GO:0005488//binding;GO:0016491//oxidoreductase activity;GO:0003824//catalytic activity;GO:0043167//ion binding	GO:0044425//membrane part;GO:0031224//intrinsic component of membrane;GO:0016020//membrane
Unigene033490	no	yes	no	no	no	no	no	no	no	no	no	no	GO:0051234//establishment of localization;GO:0006811//ion transport;GO:0051179//localization;GO:0006810//transport;GO:0006812//cation transport	GO:0022857//transmembrane transporter activity;GO:0022892//substrate-specific transporter activity;GO:0005215//transporter activity;GO:0015075//ion transmembrane transporter activity;GO:0022891//substrate-specific transmembrane transporter activity	GO:0016020//membrane;GO:0031224//intrinsic component of membrane;GO:0044425//membrane part
Unigene033542	no	no	no	no	no	no	no	no	yes	no	no	no	-	GO:0003824//catalytic activity;GO:0016787//hydrolase activity	-
Unigene033566	no	yes	no	no	no	no	no	yes	yes	no	no	no	GO:0044260//cellular macromolecule metabolic process;GO:0044238//primary metabolic process;GO:0009987//cellular process;GO:0071704//organic substance metabolic process;GO:0044237//cellular metabolic process;GO:0005975//carbohydrate metabolic process;GO:0043170//macromolecule metabolic process;GO:0044042//glucan metabolic process;GO:0005976//polysaccharide metabolic process;GO:0008152//metabolic p…	GO:0016787//hydrolase activity;GO:0016160//amylase activity;GO:0016798//hydrolase activity, acting on glycosyl bonds;GO:0004553//hydrolase activity, hydrolyzing O-glycosyl compounds;GO:0003824//catalytic activity	GO:0043227//membrane-bounded organelle;GO:0043226//organelle;GO:0043229//intracellular organelle;GO:0044424//intracellular part;GO:0005622//intracellular;GO:0044464//cell part;GO:0044444//cytoplasmic part;GO:0005737//cytoplasm;GO:0005623//cell;GO:0043231//intracellular membrane-bounded organelle
Unigene033585	no	yes	no	no	no	no	no	no	yes	no	no	no	GO:1901564//organonitrogen compound metabolic process;GO:0071704//organic substance metabolic process;GO:0006807//nitrogen compound metabolic process;GO:0006528//asparagine metabolic process;GO:1901605//alpha-amino acid metabolic process;GO:0044238//primary metabolic process;GO:0044237//cellular metabolic process;GO:0009987//cellular process;GO:0043436//oxoacid metabolic process;GO:0006082//organ…	GO:0003824//catalytic activity	-
Unigene033731	no	yes	no	no	no	no	no	yes	yes	no	no	no	GO:0009606//tropism;GO:0044699//single-organism process;GO:0044763//single-organism cellular process;GO:0050896//response to stimulus;GO:0009987//cellular process;GO:0009605//response to external stimulus;GO:0007154//cell communication	-	-
Unigene033751	no	yes	no	yes	no	no	no	no	no	no	no	no	GO:0006793//phosphorus metabolic process;GO:0009987//cellular process;GO:0044237//cellular metabolic process;GO:0008152//metabolic process;GO:0006796//phosphate-containing compound metabolic process	GO:0005488//binding;GO:0016740//transferase activity;GO:0097367//carbohydrate derivative binding;GO:0036094//small molecule binding;GO:0032550//purine ribonucleoside binding;GO:0001883//purine nucleoside binding;GO:0032549//ribonucleoside binding;GO:0097159//organic cyclic compound binding;GO:1901363//heterocyclic compound binding;GO:0003824//catalytic activity;GO:0001882//nucleoside binding;GO:0…	-
Unigene033755	yes	no	yes	no	no	no	no	no	no	no	no	no	GO:0006793//phosphorus metabolic process;GO:0044237//cellular metabolic process;GO:0006796//phosphate-containing compound metabolic process;GO:0009987//cellular process;GO:0008152//metabolic process	GO:0001882//nucleoside binding;GO:0016740//transferase activity;GO:0032550//purine ribonucleoside binding;GO:0032549//ribonucleoside binding;GO:1901363//heterocyclic compound binding;GO:0097159//organic cyclic compound binding;GO:0001883//purine nucleoside binding;GO:0016301//kinase activity;GO:0097367//carbohydrate derivative binding;GO:0036094//small molecule binding;GO:0016772//transferase act…	-
Unigene033794	no	yes	no	no	no	no	no	no	yes	no	no	no	GO:0019538//protein metabolic process;GO:0043170//macromolecule metabolic process;GO:0044238//primary metabolic process;GO:0008152//metabolic process;GO:0071704//organic substance metabolic process	GO:0003824//catalytic activity;GO:0016787//hydrolase activity	-
Unigene033826	no	no	no	no	no	no	no	no	no	no	no	yes	-	-	GO:0044444//cytoplasmic part;GO:0005737//cytoplasm;GO:0005623//cell;GO:0044464//cell part;GO:0044424//intracellular part;GO:0005622//intracellular
Unigene033827	no	yes	no	no	no	no	no	no	no	no	no	no	GO:0044267//cellular protein metabolic process;GO:0043170//macromolecule metabolic process;GO:0006796//phosphate-containing compound metabolic process;GO:0044238//primary metabolic process;GO:0044237//cellular metabolic process;GO:0006464//cellular protein modification process;GO:0036211//protein modification process;GO:0008152//metabolic process;GO:0019538//protein metabolic process;GO:0006793//…	GO:0032549//ribonucleoside binding;GO:0032550//purine ribonucleoside binding;GO:0001882//nucleoside binding;GO:0016740//transferase activity;GO:0001883//purine nucleoside binding;GO:0005488//binding;GO:0016772//transferase activity, transferring phosphorus-containing groups;GO:0016301//kinase activity;GO:0097159//organic cyclic compound binding;GO:0003824//catalytic activity;GO:0036094//small mol…	GO:0044425//membrane part;GO:0031224//intrinsic component of membrane;GO:0016020//membrane
Unigene033845	no	yes	no	no	no	no	no	no	yes	no	no	no	GO:0006790//sulfur compound metabolic process;GO:0044710//single-organism metabolic process;GO:0044249//cellular biosynthetic process;GO:0000097//sulfur amino acid biosynthetic process;GO:0044699//single-organism process;GO:0006082//organic acid metabolic process;GO:1901576//organic substance biosynthetic process;GO:0009987//cellular process;GO:0016053//organic acid biosynthetic process;GO:190156…	GO:0046872//metal ion binding;GO:0005488//binding;GO:0043167//ion binding;GO:0043169//cation binding;GO:0046914//transition metal ion binding	GO:0044425//membrane part;GO:0016020//membrane;GO:0031224//intrinsic component of membrane
Unigene033878	no	yes	no	no	no	no	no	no	yes	no	no	no	GO:0048856//anatomical structure development;GO:0009987//cellular process;GO:0032502//developmental process;GO:0044767//single-organism developmental process;GO:0044699//single-organism process	-	-
Unigene033882	no	yes	no	no	no	no	no	yes	yes	no	no	no	-	GO:0046914//transition metal ion binding;GO:0043169//cation binding;GO:0043167//ion binding;GO:0046872//metal ion binding;GO:0005488//binding	-
Unigene033897	no	yes	no	no	no	no	no	no	yes	no	no	yes	-	GO:0016787//hydrolase activity;GO:0003824//catalytic activity	-
Unigene033921	no	no	no	no	no	no	no	no	yes	no	no	no	GO:0008152//metabolic process;GO:0044238//primary metabolic process	GO:0003824//catalytic activity	-
Unigene033995	no	yes	no	no	yes	no	no	yes	yes	no	no	no	GO:0044699//single-organism process;GO:0044710//single-organism metabolic process;GO:0008152//metabolic process	GO:0005488//binding;GO:0003824//catalytic activity;GO:1901363//heterocyclic compound binding;GO:0016903//oxidoreductase activity, acting on the aldehyde or oxo group of donors;GO:0036094//small molecule binding;GO:1901265//nucleoside phosphate binding;GO:0016491//oxidoreductase activity;GO:0000166//nucleotide binding;GO:0097159//organic cyclic compound binding	-
Unigene034110	no	yes	no	no	no	no	no	no	yes	no	no	no	-	-	GO:0044425//membrane part;GO:0031224//intrinsic component of membrane;GO:0016020//membrane
Unigene034128	no	yes	no	no	no	no	no	no	yes	no	no	no	-	-	GO:0044425//membrane part;GO:0031224//intrinsic component of membrane;GO:0016020//membrane
Unigene034135	no	yes	no	yes	no	no	no	no	no	no	no	no	GO:1901576//organic substance biosynthetic process;GO:0019438//aromatic compound biosynthetic process;GO:0006807//nitrogen compound metabolic process;GO:0034654//nucleobase-containing compound biosynthetic process;GO:1901360//organic cyclic compound metabolic process;GO:0034645//cellular macromolecule biosynthetic process;GO:0044238//primary metabolic process;GO:0044237//cellular metabolic proces…	GO:0001071//nucleic acid binding transcription factor activity	GO:0043231//intracellular membrane-bounded organelle;GO:0044464//cell part;GO:0005623//cell;GO:0043227//membrane-bounded organelle;GO:0043226//organelle;GO:0043229//intracellular organelle;GO:0005622//intracellular;GO:0044424//intracellular part
Unigene034199	no	yes	no	no	no	no	no	no	yes	yes	no	no	GO:0032501//multicellular organismal process;GO:0044707//single-multicellular organism process;GO:0044699//single-organism process	-	GO:0005623//cell;GO:0071944//cell periphery;GO:0030312//external encapsulating structure;GO:0044464//cell part
Unigene034218	no	yes	no	no	no	no	no	no	yes	no	no	no	GO:0044710//single-organism metabolic process;GO:0008152//metabolic process;GO:0044699//single-organism process	GO:0003824//catalytic activity	-
Unigene034228	no	no	no	no	no	no	no	no	yes	no	no	no	GO:0034645//cellular macromolecule biosynthetic process;GO:1901576//organic substance biosynthetic process;GO:1901360//organic cyclic compound metabolic process;GO:0009987//cellular process;GO:0019438//aromatic compound biosynthetic process;GO:0046483//heterocycle metabolic process;GO:0043170//macromolecule metabolic process;GO:0006139//nucleobase-containing compound metabolic process;GO:0016070/…	-	-
Unigene034230	no	yes	no	no	no	no	no	no	yes	no	no	no	GO:0044710//single-organism metabolic process;GO:0044699//single-organism process;GO:0008152//metabolic process	-	-
Unigene034354	no	yes	no	no	no	no	no	no	no	no	no	no	GO:0051179//localization;GO:0051234//establishment of localization	-	GO:0031224//intrinsic component of membrane;GO:0016020//membrane;GO:0044425//membrane part
Unigene034381	no	yes	no	no	no	no	no	yes	yes	no	no	no	GO:0044699//single-organism process;GO:0044710//single-organism metabolic process;GO:0008152//metabolic process	-	-
Unigene034411	no	no	no	no	no	no	no	no	no	no	no	yes	GO:0044699//single-organism process;GO:0044710//single-organism metabolic process;GO:0008152//metabolic process	GO:0043167//ion binding;GO:0043169//cation binding;GO:0046872//metal ion binding;GO:0016491//oxidoreductase activity;GO:0005506//iron ion binding;GO:0003824//catalytic activity;GO:0046914//transition metal ion binding;GO:0005488//binding	-
Unigene034418	no	yes	no	no	no	no	no	no	yes	no	no	no	GO:0051179//localization;GO:0051234//establishment of localization	-	GO:0044425//membrane part;GO:0016020//membrane;GO:0031224//intrinsic component of membrane
Unigene034463	no	yes	no	no	no	no	no	yes	yes	no	no	no	-	-	GO:0044425//membrane part;GO:0031224//intrinsic component of membrane;GO:0016020//membrane
Unigene034489	no	yes	no	no	no	no	no	no	no	no	no	no	GO:0006796//phosphate-containing compound metabolic process;GO:0003006//developmental process involved in reproduction;GO:0000003//reproduction;GO:0019538//protein metabolic process;GO:0044238//primary metabolic process;GO:0043170//macromolecule metabolic process;GO:0009791//post-embryonic development;GO:0071704//organic substance metabolic process;GO:0044237//cellular metabolic process;GO:002241…	GO:0005102//receptor binding;GO:0019899//enzyme binding;GO:0001883//purine nucleoside binding;GO:0016772//transferase activity, transferring phosphorus-containing groups;GO:0097367//carbohydrate derivative binding;GO:1901363//heterocyclic compound binding;GO:0036094//small molecule binding;GO:0097159//organic cyclic compound binding;GO:0003824//catalytic activity;GO:0005488//binding;GO:0016740//t…	GO:0044425//membrane part;GO:0031224//intrinsic component of membrane;GO:0016020//membrane
Unigene034511	no	yes	no	no	no	no	no	yes	yes	no	no	yes	-	GO:0005488//binding;GO:0043167//ion binding;GO:0043169//cation binding	-
Unigene034535	no	yes	no	no	no	no	no	no	yes	no	no	no	-	GO:0043167//ion binding;GO:0005488//binding;GO:0043169//cation binding	GO:0031224//intrinsic component of membrane;GO:0044425//membrane part;GO:0016020//membrane
Unigene034563	no	yes	yes	no	no	no	no	yes	yes	no	no	no	-	GO:0005488//binding;GO:0043167//ion binding;GO:0043169//cation binding	-
Unigene034581	no	yes	no	no	no	no	no	no	yes	yes	no	no	GO:0044710//single-organism metabolic process;GO:0008152//metabolic process;GO:0044699//single-organism process	GO:0043167//ion binding;GO:0043169//cation binding;GO:0005488//binding	-
Unigene034587	no	yes	no	no	no	no	no	no	yes	no	no	no	-	GO:0032549//ribonucleoside binding;GO:0097367//carbohydrate derivative binding;GO:0097159//organic cyclic compound binding;GO:1901363//heterocyclic compound binding;GO:0005488//binding;GO:0001883//purine nucleoside binding;GO:0036094//small molecule binding;GO:0032550//purine ribonucleoside binding;GO:0001882//nucleoside binding	-
Unigene034605	no	yes	no	no	no	no	no	no	no	no	no	no	GO:0050896//response to stimulus	-	-
Unigene034606	no	yes	no	no	no	no	no	no	yes	no	no	no	GO:0044238//primary metabolic process;GO:0008152//metabolic process	GO:0016787//hydrolase activity;GO:0003824//catalytic activity	-
Unigene034612	no	yes	no	no	no	no	no	no	yes	no	no	no	GO:0009056//catabolic process;GO:1901360//organic cyclic compound metabolic process;GO:0046135//pyrimidine nucleoside catabolic process;GO:0044281//small molecule metabolic process;GO:1901361//organic cyclic compound catabolic process;GO:0044238//primary metabolic process;GO:0072527//pyrimidine-containing compound metabolic process;GO:0009116//nucleoside metabolic process;GO:0006213//pyrimidine n…	GO:0005488//binding;GO:0046872//metal ion binding;GO:0016814//hydrolase activity, acting on carbon-nitrogen (but not peptide) bonds, in cyclic amidines;GO:0043167//ion binding;GO:0016787//hydrolase activity;GO:0043169//cation binding;GO:0016810//hydrolase activity, acting on carbon-nitrogen (but not peptide) bonds;GO:0046914//transition metal ion binding;GO:0003824//catalytic activity	-
Unigene034623	no	yes	no	no	no	no	no	no	yes	no	no	no	GO:0006793//phosphorus metabolic process;GO:0009987//cellular process;GO:0006796//phosphate-containing compound metabolic process;GO:0008152//metabolic process;GO:0044237//cellular metabolic process	GO:0003824//catalytic activity;GO:0016787//hydrolase activity;GO:0016788//hydrolase activity, acting on ester bonds;GO:0042578//phosphoric ester hydrolase activity	-
Unigene034676	no	no	no	no	no	no	no	no	yes	yes	no	no	-	GO:0052736//beta-glucanase activity;GO:0004553//hydrolase activity, hydrolyzing O-glycosyl compounds;GO:0016798//hydrolase activity, acting on glycosyl bonds;GO:0016787//hydrolase activity;GO:0003824//catalytic activity	-
Unigene034677	no	no	no	no	no	no	no	no	yes	no	no	no	-	GO:0016787//hydrolase activity;GO:0052736//beta-glucanase activity;GO:0016798//hydrolase activity, acting on glycosyl bonds;GO:0003824//catalytic activity;GO:0004553//hydrolase activity, hydrolyzing O-glycosyl compounds	-
Unigene034688	no	no	yes	no	no	no	no	no	no	no	yes	yes	GO:0070727//cellular macromolecule localization;GO:0015031//protein transport;GO:0008104//protein localization;GO:0033036//macromolecule localization;GO:0051179//localization;GO:0006810//transport;GO:0046907//intracellular transport;GO:0051649//establishment of localization in cell;GO:0034613//cellular protein localization;GO:0006886//intracellular protein transport;GO:0051234//establishment of l…	GO:0005215//transporter activity;GO:0022892//substrate-specific transporter activity	GO:0044444//cytoplasmic part;GO:0005623//cell;GO:0044424//intracellular part;GO:0044464//cell part;GO:0005737//cytoplasm;GO:0005622//intracellular
Unigene034743	no	yes	no	no	no	no	no	no	yes	no	no	no	GO:0008152//metabolic process;GO:0044238//primary metabolic process	GO:0003824//catalytic activity	-
Unigene034752	no	yes	no	no	no	no	no	no	yes	no	no	no	GO:0006807//nitrogen compound metabolic process;GO:0044281//small molecule metabolic process;GO:1901605//alpha-amino acid metabolic process;GO:0006082//organic acid metabolic process;GO:0009069//serine family amino acid metabolic process;GO:0006730//one-carbon metabolic process;GO:0071704//organic substance metabolic process;GO:0044710//single-organism metabolic process;GO:0044699//single-organis…	GO:0043168//anion binding;GO:0016740//transferase activity;GO:0043167//ion binding;GO:0016742//hydroxymethyl-, formyl- and related transferase activity;GO:0016741//transferase activity, transferring one-carbon groups;GO:0003824//catalytic activity;GO:0005488//binding	-
Unigene034762	no	no	yes	no	no	no	no	no	no	no	no	no	-	GO:0048037//cofactor binding;GO:0005488//binding	-
Unigene034824	no	yes	no	no	no	no	no	no	no	no	no	no	GO:0051179//localization;GO:0051234//establishment of localization	-	GO:0016020//membrane;GO:0044425//membrane part;GO:0031224//intrinsic component of membrane;GO:0044464//cell part;GO:0005623//cell
Unigene034904	no	yes	no	no	no	no	no	no	yes	no	no	no	GO:0071704//organic substance metabolic process;GO:0006464//cellular protein modification process;GO:0044238//primary metabolic process;GO:0044237//cellular metabolic process;GO:0006793//phosphorus metabolic process;GO:0044267//cellular protein metabolic process;GO:0044260//cellular macromolecule metabolic process;GO:0043412//macromolecule modification;GO:0019538//protein metabolic process;GO:000…	GO:1901363//heterocyclic compound binding;GO:0003824//catalytic activity;GO:0032550//purine ribonucleoside binding;GO:0004672//protein kinase activity;GO:0016773//phosphotransferase activity, alcohol group as acceptor;GO:0097367//carbohydrate derivative binding;GO:0097159//organic cyclic compound binding;GO:0001882//nucleoside binding;GO:0016740//transferase activity;GO:0032549//ribonucleoside bi…	GO:0031224//intrinsic component of membrane;GO:0016020//membrane;GO:0044425//membrane part
Unigene034966	no	no	no	no	no	no	no	no	yes	no	no	no	GO:0006793//phosphorus metabolic process;GO:0019586//galacturonate metabolic process;GO:0044710//single-organism metabolic process;GO:0019752//carboxylic acid metabolic process;GO:0071704//organic substance metabolic process;GO:0006063//uronic acid metabolic process;GO:0005975//carbohydrate metabolic process;GO:0005996//monosaccharide metabolic process;GO:0044763//single-organism cellular process…	GO:1901363//heterocyclic compound binding;GO:0001883//purine nucleoside binding;GO:0097159//organic cyclic compound binding;GO:0016740//transferase activity;GO:0016773//phosphotransferase activity, alcohol group as acceptor;GO:0097367//carbohydrate derivative binding;GO:0016301//kinase activity;GO:0036094//small molecule binding;GO:0005488//binding;GO:0016772//transferase activity, transferring p…	GO:0044424//intracellular part;GO:0005623//cell;GO:0044464//cell part;GO:0005622//intracellular;GO:0044444//cytoplasmic part;GO:0005737//cytoplasm
Unigene035050	no	yes	no	no	no	no	no	yes	yes	no	no	no	-	-	GO:0044464//cell part;GO:0044444//cytoplasmic part;GO:0005622//intracellular;GO:0043229//intracellular organelle;GO:0044446//intracellular organelle part;GO:0043227//membrane-bounded organelle;GO:0005623//cell;GO:0044424//intracellular part;GO:0044422//organelle part;GO:0009536//plastid;GO:0044435//plastid part;GO:0005737//cytoplasm;GO:0043231//intracellular membrane-bounded organelle;GO:0009532/…
Unigene035092	no	yes	no	no	no	no	no	yes	yes	no	no	no	-	GO:0043167//ion binding;GO:0005488//binding;GO:0097159//organic cyclic compound binding;GO:0043169//cation binding;GO:1901363//heterocyclic compound binding;GO:0046906//tetrapyrrole binding	-
Unigene035178	no	no	no	yes	yes	no	no	no	yes	yes	no	no	GO:0009057//macromolecule catabolic process;GO:0044257//cellular protein catabolic process;GO:0044237//cellular metabolic process;GO:0019941//modification-dependent protein catabolic process;GO:0051603//proteolysis involved in cellular protein catabolic process;GO:0044248//cellular catabolic process;GO:0043170//macromolecule metabolic process;GO:0008152//metabolic process;GO:0030163//protein cata…	GO:0032549//ribonucleoside binding;GO:0032550//purine ribonucleoside binding;GO:0016462//pyrophosphatase activity;GO:0003824//catalytic activity;GO:0097367//carbohydrate derivative binding;GO:0070011//peptidase activity, acting on L-amino acid peptides;GO:0016817//hydrolase activity, acting on acid anhydrides;GO:0016818//hydrolase activity, acting on acid anhydrides, in phosphorus-containing anhy…	-
Unigene035187	no	yes	no	no	no	no	no	yes	yes	no	no	no	-	GO:0036094//small molecule binding;GO:1901363//heterocyclic compound binding;GO:0001883//purine nucleoside binding;GO:0097367//carbohydrate derivative binding;GO:0005488//binding;GO:0032549//ribonucleoside binding;GO:0001882//nucleoside binding;GO:0097159//organic cyclic compound binding;GO:0032550//purine ribonucleoside binding	-
Unigene035289	no	no	no	no	no	no	no	no	yes	no	no	no	GO:0044238//primary metabolic process;GO:0009987//cellular process;GO:0044237//cellular metabolic process;GO:0006793//phosphorus metabolic process;GO:0006796//phosphate-containing compound metabolic process;GO:0008152//metabolic process	GO:0016787//hydrolase activity;GO:0003824//catalytic activity;GO:0016740//transferase activity;GO:0042578//phosphoric ester hydrolase activity;GO:0016772//transferase activity, transferring phosphorus-containing groups;GO:0016788//hydrolase activity, acting on ester bonds	-
Unigene035332	no	yes	no	no	no	no	no	no	yes	no	no	no	-	GO:0016787//hydrolase activity;GO:0070011//peptidase activity, acting on L-amino acid peptides;GO:0008233//peptidase activity;GO:0003824//catalytic activity	-
Unigene035524	no	yes	no	no	no	no	no	no	no	no	no	no	GO:0043170//macromolecule metabolic process;GO:0019538//protein metabolic process;GO:0044238//primary metabolic process;GO:0008152//metabolic process;GO:0071704//organic substance metabolic process;GO:0006508//proteolysis	GO:0004175//endopeptidase activity;GO:0016787//hydrolase activity;GO:0008233//peptidase activity;GO:0003824//catalytic activity;GO:0070011//peptidase activity, acting on L-amino acid peptides	GO:0044464//cell part;GO:0005622//intracellular;GO:0005623//cell;GO:1902494//catalytic complex;GO:0044424//intracellular part;GO:1905369//endopeptidase complex;GO:0000502//proteasome complex;GO:0043234//protein complex;GO:1905368//peptidase complex;GO:0032991//macromolecular complex
Unigene035537	no	no	no	no	no	no	no	no	yes	no	no	yes	GO:0008152//metabolic process	GO:0003824//catalytic activity	GO:0016020//membrane;GO:0031224//intrinsic component of membrane;GO:0044425//membrane part
Unigene035564	no	yes	no	no	no	no	no	no	no	no	no	no	GO:0006793//phosphorus metabolic process;GO:0006464//cellular protein modification process;GO:0008152//metabolic process;GO:0043170//macromolecule metabolic process;GO:0036211//protein modification process;GO:0009987//cellular process;GO:0044267//cellular protein metabolic process;GO:0044237//cellular metabolic process;GO:0044260//cellular macromolecule metabolic process;GO:0019538//protein metab…	GO:0032550//purine ribonucleoside binding;GO:0097159//organic cyclic compound binding;GO:0016772//transferase activity, transferring phosphorus-containing groups;GO:0097367//carbohydrate derivative binding;GO:0016740//transferase activity;GO:0001882//nucleoside binding;GO:0003824//catalytic activity;GO:0001883//purine nucleoside binding;GO:0036094//small molecule binding;GO:1901363//heterocyclic …	GO:0016020//membrane;GO:0044425//membrane part;GO:0031224//intrinsic component of membrane
Unigene035614	yes	no	yes	yes	no	no	no	no	no	no	no	no	GO:0008152//metabolic process;GO:0044699//single-organism process;GO:0044710//single-organism metabolic process	GO:0005488//binding;GO:0046914//transition metal ion binding;GO:0097159//organic cyclic compound binding;GO:0016491//oxidoreductase activity;GO:0003824//catalytic activity;GO:0043167//ion binding;GO:0043169//cation binding;GO:0046872//metal ion binding;GO:1901363//heterocyclic compound binding;GO:0046906//tetrapyrrole binding	-
Unigene035662	no	no	yes	no	no	no	no	no	no	no	no	no	GO:0050896//response to stimulus;GO:0006950//response to stress;GO:0009987//cellular process;GO:0045087//innate immune response;GO:0034050//host programmed cell death induced by symbiont;GO:0006952//defense response;GO:0044699//single-organism process;GO:0044763//single-organism cellular process;GO:0006955//immune response;GO:0002376//immune system process;GO:0051716//cellular response to stimulu…	-	GO:0016020//membrane;GO:0031224//intrinsic component of membrane;GO:0044425//membrane part
Unigene035668	no	no	no	no	no	no	no	yes	no	no	no	yes	-	GO:0005488//binding;GO:0043169//cation binding;GO:0043167//ion binding	-
Unigene035669	no	no	no	no	no	no	no	yes	no	no	no	yes	-	GO:0005488//binding;GO:0043169//cation binding;GO:0043167//ion binding	-
Unigene035670	no	no	no	no	no	no	no	no	no	no	no	yes	-	GO:0043169//cation binding;GO:0005488//binding;GO:0043167//ion binding	-
Unigene035703	no	yes	no	no	no	no	no	no	yes	no	no	no	GO:0042221//response to chemical;GO:0009987//cellular process;GO:0006950//response to stress;GO:0008152//metabolic process;GO:0072593//reactive oxygen species metabolic process;GO:0050896//response to stimulus;GO:0044237//cellular metabolic process;GO:0044699//single-organism process;GO:0009636//response to toxic substance;GO:0042743//hydrogen peroxide metabolic process;GO:0098754//detoxification…	GO:0097159//organic cyclic compound binding;GO:0043167//ion binding;GO:0003824//catalytic activity;GO:0046906//tetrapyrrole binding;GO:1901363//heterocyclic compound binding;GO:0043169//cation binding;GO:0005488//binding	-
Unigene035717	no	yes	no	no	no	no	no	no	yes	no	no	no	GO:0009059//macromolecule biosynthetic process;GO:0006487//protein N-linked glycosylation;GO:0070085//glycosylation;GO:0043413//macromolecule glycosylation;GO:0044267//cellular protein metabolic process;GO:0043412//macromolecule modification;GO:0036211//protein modification process;GO:0043170//macromolecule metabolic process;GO:0034645//cellular macromolecule biosynthetic process;GO:0009101//glyc…	GO:0016740//transferase activity;GO:0003824//catalytic activity	GO:0005623//cell;GO:0012505//endomembrane system;GO:0044425//membrane part;GO:0016020//membrane;GO:0042175//nuclear outer membrane-endoplasmic reticulum membrane network;GO:0044464//cell part;GO:0031224//intrinsic component of membrane
Unigene035719	no	no	no	no	no	no	no	no	yes	no	no	no	GO:0009058//biosynthetic process;GO:0034654//nucleobase-containing compound biosynthetic process;GO:0009987//cellular process;GO:0006807//nitrogen compound metabolic process;GO:0097659//nucleic acid-templated transcription;GO:0019438//aromatic compound biosynthetic process;GO:0044271//cellular nitrogen compound biosynthetic process;GO:0046483//heterocycle metabolic process;GO:0044238//primary met…	GO:0097159//organic cyclic compound binding;GO:0003677//DNA binding;GO:1901363//heterocyclic compound binding;GO:0005488//binding;GO:0003676//nucleic acid binding	-
Unigene035746	no	yes	no	no	no	no	no	no	yes	no	no	no	-	GO:0043167//ion binding;GO:0005488//binding;GO:0043169//cation binding	-
Unigene035751	no	no	yes	no	no	no	no	no	no	yes	no	no	-	GO:0032550//purine ribonucleoside binding;GO:0036094//small molecule binding;GO:0097159//organic cyclic compound binding;GO:0032549//ribonucleoside binding;GO:0001883//purine nucleoside binding;GO:0005488//binding;GO:1901363//heterocyclic compound binding;GO:0001882//nucleoside binding;GO:0097367//carbohydrate derivative binding	-
Unigene035757	no	yes	no	no	no	no	no	no	yes	no	no	no	-	GO:0003824//catalytic activity	-
Unigene035766	no	yes	no	no	no	no	no	no	no	no	no	no	-	-	GO:0016020//membrane
Unigene035824	no	yes	no	no	no	no	no	yes	yes	no	no	yes	GO:0008152//metabolic process;GO:0009987//cellular process;GO:0046483//heterocycle metabolic process;GO:1901360//organic cyclic compound metabolic process;GO:0071704//organic substance metabolic process;GO:0046700//heterocycle catabolic process;GO:0033015//tetrapyrrole catabolic process;GO:1901575//organic substance catabolic process;GO:0006807//nitrogen compound metabolic process;GO:0006778//por…	GO:0005488//binding	-
Unigene035900	no	yes	no	no	no	no	no	no	no	no	no	no	GO:0048856//anatomical structure development;GO:0009653//anatomical structure morphogenesis;GO:0071704//organic substance metabolic process;GO:0008152//metabolic process;GO:0043170//macromolecule metabolic process;GO:0032501//multicellular organismal process;GO:0044699//single-organism process;GO:0032502//developmental process;GO:0044767//single-organism developmental process;GO:0044707//single-m…	GO:0008233//peptidase activity;GO:0070011//peptidase activity, acting on L-amino acid peptides;GO:0003824//catalytic activity;GO:0016787//hydrolase activity	GO:0043229//intracellular organelle;GO:0071944//cell periphery;GO:0005618//cell wall;GO:0044444//cytoplasmic part;GO:0044464//cell part;GO:0005773//vacuole;GO:0030312//external encapsulating structure;GO:0044446//intracellular organelle part;GO:0005623//cell;GO:0044437//vacuolar part;GO:0005622//intracellular;GO:0043227//membrane-bounded organelle;GO:0043226//organelle;GO:0005576//extracellular r…
Unigene035951	no	yes	no	no	no	no	no	yes	yes	no	no	no	GO:0006633//fatty acid biosynthetic process;GO:0044281//small molecule metabolic process;GO:0044283//small molecule biosynthetic process;GO:0044763//single-organism cellular process;GO:0044710//single-organism metabolic process;GO:0072330//monocarboxylic acid biosynthetic process;GO:0008152//metabolic process;GO:0044255//cellular lipid metabolic process;GO:1901576//organic substance biosynthetic …	GO:0016491//oxidoreductase activity;GO:0003824//catalytic activity;GO:0016705//oxidoreductase activity, acting on paired donors, with incorporation or reduction of molecular oxygen	GO:0044464//cell part;GO:0042175//nuclear outer membrane-endoplasmic reticulum membrane network;GO:0012505//endomembrane system;GO:0031224//intrinsic component of membrane;GO:0044425//membrane part;GO:0005623//cell;GO:0016020//membrane
Unigene035983	no	yes	no	no	no	no	no	yes	yes	no	no	no	-	-	GO:0016020//membrane;GO:0044425//membrane part;GO:0031224//intrinsic component of membrane
Unigene035990	no	no	no	no	no	no	no	no	yes	no	no	no	-	GO:0016740//transferase activity;GO:0003824//catalytic activity	-
Unigene036007	no	yes	no	no	yes	no	no	yes	yes	no	no	no	GO:0044710//single-organism metabolic process;GO:0008152//metabolic process;GO:0044699//single-organism process	GO:0097159//organic cyclic compound binding;GO:1901265//nucleoside phosphate binding;GO:0000166//nucleotide binding;GO:1901363//heterocyclic compound binding;GO:0036094//small molecule binding;GO:0003824//catalytic activity;GO:0005488//binding	GO:0016020//membrane;GO:0031224//intrinsic component of membrane;GO:0044425//membrane part
Unigene036163	no	yes	no	no	no	no	no	yes	yes	no	no	no	GO:0018130//heterocycle biosynthetic process;GO:0044237//cellular metabolic process;GO:1901360//organic cyclic compound metabolic process;GO:0044271//cellular nitrogen compound biosynthetic process;GO:0006139//nucleobase-containing compound metabolic process;GO:0010467//gene expression;GO:1901362//organic cyclic compound biosynthetic process;GO:0034654//nucleobase-containing compound biosynthetic…	GO:0001071//nucleic acid binding transcription factor activity	GO:0043227//membrane-bounded organelle;GO:0043229//intracellular organelle;GO:0043226//organelle;GO:0044424//intracellular part;GO:0043231//intracellular membrane-bounded organelle;GO:0005622//intracellular;GO:0005623//cell;GO:0044464//cell part
Unigene036185	no	yes	no	no	no	no	no	no	no	no	no	no	GO:0043170//macromolecule metabolic process;GO:0005975//carbohydrate metabolic process;GO:0065009//regulation of molecular function;GO:1901575//organic substance catabolic process;GO:0005976//polysaccharide metabolic process;GO:0044238//primary metabolic process;GO:0008152//metabolic process;GO:0016052//carbohydrate catabolic process;GO:0044092//negative regulation of molecular function;GO:006500…	GO:0003824//catalytic activity;GO:0016787//hydrolase activity;GO:0052689//carboxylic ester hydrolase activity;GO:0016788//hydrolase activity, acting on ester bonds	GO:0071944//cell periphery;GO:0030312//external encapsulating structure;GO:0044464//cell part;GO:0005623//cell
Unigene036206	no	yes	no	no	no	no	no	no	no	no	no	no	-	-	GO:0031224//intrinsic component of membrane;GO:0016020//membrane;GO:0044425//membrane part
Unigene036227	no	yes	no	no	no	no	no	no	no	no	no	no	GO:0006796//phosphate-containing compound metabolic process;GO:0006793//phosphorus metabolic process;GO:0009987//cellular process;GO:0008152//metabolic process;GO:0044237//cellular metabolic process	GO:0016772//transferase activity, transferring phosphorus-containing groups;GO:0016740//transferase activity;GO:0003824//catalytic activity	GO:0016020//membrane;GO:0043231//intracellular membrane-bounded organelle;GO:0044444//cytoplasmic part;GO:0043229//intracellular organelle;GO:0044424//intracellular part;GO:0005737//cytoplasm;GO:0012505//endomembrane system;GO:0044464//cell part;GO:0044425//membrane part;GO:0005794//Golgi apparatus;GO:0005622//intracellular;GO:0005623//cell;GO:0043227//membrane-bounded organelle;GO:0043226//organ…
Unigene036230	no	no	no	no	no	no	no	no	no	no	no	yes	GO:0008152//metabolic process;GO:0044238//primary metabolic process	GO:0003824//catalytic activity;GO:0016787//hydrolase activity	GO:0016020//membrane;GO:0031224//intrinsic component of membrane;GO:0044425//membrane part
Unigene036269	no	no	no	no	no	no	no	no	no	no	no	yes	GO:0034654//nucleobase-containing compound biosynthetic process;GO:0090304//nucleic acid metabolic process;GO:0009059//macromolecule biosynthetic process;GO:0044238//primary metabolic process;GO:0044237//cellular metabolic process;GO:0019438//aromatic compound biosynthetic process;GO:0043170//macromolecule metabolic process;GO:1901360//organic cyclic compound metabolic process;GO:0032774//RNA bio…	GO:0097159//organic cyclic compound binding;GO:0005488//binding;GO:0003676//nucleic acid binding;GO:0003677//DNA binding;GO:1901363//heterocyclic compound binding	-
Unigene036300	no	no	no	no	no	no	no	no	yes	no	no	no	GO:0044763//single-organism cellular process;GO:0009987//cellular process;GO:0044699//single-organism process	GO:0005215//transporter activity	GO:0031224//intrinsic component of membrane;GO:0044425//membrane part;GO:0016020//membrane
Unigene036326	no	no	no	no	no	no	no	no	no	no	no	yes	-	GO:0043167//ion binding;GO:0005488//binding;GO:0043169//cation binding	-
Unigene036328	no	yes	no	no	no	no	no	yes	yes	no	no	no	GO:0016052//carbohydrate catabolic process;GO:0009057//macromolecule catabolic process;GO:0065009//regulation of molecular function;GO:0000272//polysaccharide catabolic process;GO:0008152//metabolic process;GO:0009056//catabolic process;GO:0005975//carbohydrate metabolic process;GO:0044092//negative regulation of molecular function;GO:0016043//cellular component organization;GO:1901575//organic s…	GO:0016787//hydrolase activity;GO:0016788//hydrolase activity, acting on ester bonds;GO:0003824//catalytic activity;GO:0052689//carboxylic ester hydrolase activity	GO:0030312//external encapsulating structure;GO:0016020//membrane;GO:0044464//cell part;GO:0031224//intrinsic component of membrane;GO:0005623//cell;GO:0071944//cell periphery;GO:0044425//membrane part
Unigene036329	no	yes	no	no	no	no	no	no	yes	no	no	no	GO:0065009//regulation of molecular function;GO:0016052//carbohydrate catabolic process;GO:0005976//polysaccharide metabolic process;GO:0071704//organic substance metabolic process;GO:0000272//polysaccharide catabolic process;GO:0071555//cell wall organization;GO:1901575//organic substance catabolic process;GO:0071840//cellular component organization or biogenesis;GO:0065007//biological regulatio…	GO:0016788//hydrolase activity, acting on ester bonds;GO:0052689//carboxylic ester hydrolase activity;GO:0003824//catalytic activity;GO:0016787//hydrolase activity	GO:0031224//intrinsic component of membrane;GO:0044464//cell part;GO:0044425//membrane part;GO:0071944//cell periphery;GO:0016020//membrane;GO:0030312//external encapsulating structure;GO:0005623//cell
Unigene036356	no	yes	no	no	no	no	no	no	no	no	no	no	GO:0099402//plant organ development;GO:0007275//multicellular organism development;GO:0044707//single-multicellular organism process;GO:0032501//multicellular organismal process;GO:0048364//root development;GO:0048731//system development;GO:0022622//root system development;GO:0044767//single-organism developmental process;GO:0044699//single-organism process;GO:0048856//anatomical structure develo…	-	GO:0044425//membrane part;GO:0016020//membrane;GO:0031224//intrinsic component of membrane
Unigene036393	no	no	no	no	no	no	no	yes	no	no	no	no	GO:0009987//cellular process;GO:0034654//nucleobase-containing compound biosynthetic process;GO:0006807//nitrogen compound metabolic process;GO:1901576//organic substance biosynthetic process;GO:0044238//primary metabolic process;GO:0016070//RNA metabolic process;GO:0034641//cellular nitrogen compound metabolic process;GO:0044260//cellular macromolecule metabolic process;GO:0046483//heterocycle m…	GO:0003677//DNA binding;GO:1901363//heterocyclic compound binding;GO:0003676//nucleic acid binding;GO:0005488//binding;GO:0001071//nucleic acid binding transcription factor activity;GO:0097159//organic cyclic compound binding	GO:0044424//intracellular part;GO:0043227//membrane-bounded organelle;GO:0044464//cell part;GO:0005622//intracellular;GO:0043226//organelle;GO:0043229//intracellular organelle;GO:0005623//cell;GO:0043231//intracellular membrane-bounded organelle
Unigene036394	no	no	no	no	no	no	no	no	yes	no	no	no	-	GO:0016740//transferase activity;GO:0003824//catalytic activity	GO:0031224//intrinsic component of membrane;GO:0044425//membrane part;GO:0016020//membrane
Unigene036460	no	no	no	no	no	no	no	no	no	no	no	yes	GO:0044238//primary metabolic process;GO:0009987//cellular process;GO:0005975//carbohydrate metabolic process;GO:0043170//macromolecule metabolic process;GO:0071704//organic substance metabolic process;GO:0005976//polysaccharide metabolic process;GO:0071840//cellular component organization or biogenesis;GO:0044262//cellular carbohydrate metabolic process;GO:0044260//cellular macromolecule metabol…	GO:0016740//transferase activity;GO:0003824//catalytic activity;GO:0016787//hydrolase activity	GO:0005576//extracellular region
Unigene036514	no	yes	no	no	no	no	no	no	no	no	no	no	GO:0005975//carbohydrate metabolic process;GO:0043170//macromolecule metabolic process;GO:0044264//cellular polysaccharide metabolic process;GO:0071840//cellular component organization or biogenesis;GO:0071704//organic substance metabolic process;GO:0005976//polysaccharide metabolic process;GO:0044260//cellular macromolecule metabolic process;GO:0051273//beta-glucan metabolic process;GO:0044238//…	GO:0043167//ion binding;GO:0016758//transferase activity, transferring hexosyl groups;GO:0043169//cation binding;GO:0016759//cellulose synthase activity;GO:0046527//glucosyltransferase activity;GO:0005488//binding;GO:0003824//catalytic activity;GO:0016757//transferase activity, transferring glycosyl groups;GO:0016740//transferase activity	GO:0016020//membrane;GO:0044425//membrane part;GO:0031224//intrinsic component of membrane
Unigene036582	no	no	no	no	no	no	no	no	yes	no	no	no	GO:0044272//sulfur compound biosynthetic process;GO:0044699//single-organism process;GO:0006807//nitrogen compound metabolic process;GO:0006563//L-serine metabolic process;GO:0006790//sulfur compound metabolic process;GO:0009058//biosynthetic process;GO:1901566//organonitrogen compound biosynthetic process;GO:0006520//cellular amino acid metabolic process;GO:0043436//oxoacid metabolic process;GO:…	GO:0003824//catalytic activity	-
Unigene036599	no	no	no	no	no	no	no	yes	yes	no	no	yes	GO:0016043//cellular component organization;GO:0071822//protein complex subunit organization;GO:0071824//protein-DNA complex subunit organization;GO:0034728//nucleosome organization;GO:0006325//chromatin organization;GO:0043933//macromolecular complex subunit organization;GO:0071840//cellular component organization or biogenesis;GO:0009987//cellular process	GO:0005515//protein binding;GO:0005488//binding;GO:0003676//nucleic acid binding;GO:0097159//organic cyclic compound binding;GO:1901363//heterocyclic compound binding;GO:0046983//protein dimerization activity	GO:0030054//cell junction;GO:0031981//nuclear lumen;GO:0005911//cell-cell junction;GO:0043231//intracellular membrane-bounded organelle;GO:0043228//non-membrane-bounded organelle;GO:0044428//nuclear part;GO:0005622//intracellular;GO:0043233//organelle lumen;GO:0043227//membrane-bounded organelle;GO:0070013//intracellular organelle lumen;GO:0044422//organelle part;GO:0044446//intracellular organel…
Unigene036623	no	yes	no	no	no	no	no	no	yes	no	no	no	GO:0044238//primary metabolic process;GO:0071704//organic substance metabolic process;GO:0044260//cellular macromolecule metabolic process;GO:0009987//cellular process;GO:0044267//cellular protein metabolic process;GO:0036211//protein modification process;GO:0044237//cellular metabolic process;GO:0019538//protein metabolic process;GO:0006464//cellular protein modification process;GO:0008152//meta…	GO:0001882//nucleoside binding;GO:0016740//transferase activity;GO:0032550//purine ribonucleoside binding;GO:0005488//binding;GO:1901363//heterocyclic compound binding;GO:0004672//protein kinase activity;GO:0036094//small molecule binding;GO:0097367//carbohydrate derivative binding;GO:0032549//ribonucleoside binding;GO:0001883//purine nucleoside binding;GO:0016773//phosphotransferase activity, al…	GO:0031224//intrinsic component of membrane;GO:0016020//membrane;GO:0044425//membrane part
Unigene036672	no	yes	no	no	no	no	no	no	no	no	no	no	GO:0009987//cellular process;GO:0044237//cellular metabolic process;GO:0044238//primary metabolic process;GO:0044267//cellular protein metabolic process;GO:0019538//protein metabolic process;GO:0044260//cellular macromolecule metabolic process;GO:0006464//cellular protein modification process;GO:0008152//metabolic process;GO:0043170//macromolecule metabolic process;GO:0036211//protein modificatio…	GO:0001883//purine nucleoside binding;GO:0036094//small molecule binding;GO:0097159//organic cyclic compound binding;GO:0003824//catalytic activity;GO:0016740//transferase activity;GO:0032550//purine ribonucleoside binding;GO:0001882//nucleoside binding;GO:1901363//heterocyclic compound binding;GO:0032549//ribonucleoside binding;GO:0005488//binding;GO:0097367//carbohydrate derivative binding;GO:0…	GO:0044425//membrane part;GO:0016020//membrane;GO:0031224//intrinsic component of membrane
Unigene036729	no	yes	no	no	no	no	no	no	yes	no	no	no	GO:0044238//primary metabolic process;GO:0008152//metabolic process	GO:0015925//galactosidase activity;GO:0004553//hydrolase activity, hydrolyzing O-glycosyl compounds;GO:0016798//hydrolase activity, acting on glycosyl bonds;GO:0016787//hydrolase activity;GO:0005488//binding;GO:0003824//catalytic activity	-
Unigene036750	no	yes	no	no	no	no	no	no	no	no	no	no	GO:0051186//cofactor metabolic process;GO:0006082//organic acid metabolic process;GO:0006732//coenzyme metabolic process;GO:0035384//thioester biosynthetic process;GO:0044699//single-organism process;GO:0006790//sulfur compound metabolic process;GO:0051188//cofactor biosynthetic process;GO:0006637//acyl-CoA metabolic process;GO:1901576//organic substance biosynthetic process;GO:0006090//pyruvate …	GO:0016407//acetyltransferase activity;GO:0016740//transferase activity;GO:0016418//S-acetyltransferase activity;GO:0016417//S-acyltransferase activity;GO:0003824//catalytic activity;GO:0016746//transferase activity, transferring acyl groups;GO:0016747//transferase activity, transferring acyl groups other than amino-acyl groups	GO:0043229//intracellular organelle;GO:0043226//organelle;GO:0044422//organelle part;GO:0031967//organelle envelope;GO:0043227//membrane-bounded organelle;GO:0005829//cytosol;GO:0044446//intracellular organelle part;GO:0044435//plastid part;GO:0044464//cell part;GO:0009532//plastid stroma;GO:0005623//cell;GO:0009507//chloroplast;GO:0005622//intracellular;GO:0044444//cytoplasmic part;GO:0009526//p…
Unigene036754	no	yes	no	no	no	no	no	no	no	no	no	no	GO:0008152//metabolic process;GO:0044710//single-organism metabolic process;GO:0044699//single-organism process	-	-
Unigene036822	no	yes	no	no	no	no	no	no	yes	no	no	no	-	-	GO:0016020//membrane;GO:0031224//intrinsic component of membrane;GO:0044425//membrane part
Unigene036846	no	no	no	no	no	no	no	no	no	no	no	yes	-	GO:0046983//protein dimerization activity;GO:0003676//nucleic acid binding;GO:0005515//protein binding;GO:0097159//organic cyclic compound binding;GO:0005488//binding;GO:1901363//heterocyclic compound binding	GO:0043227//membrane-bounded organelle;GO:0044424//intracellular part;GO:0043232//intracellular non-membrane-bounded organelle;GO:0043228//non-membrane-bounded organelle;GO:0043226//organelle;GO:0005622//intracellular;GO:0043229//intracellular organelle;GO:0044464//cell part;GO:0043231//intracellular membrane-bounded organelle;GO:0005623//cell
Unigene036849	no	no	no	no	no	no	no	no	no	no	no	yes	-	GO:0097159//organic cyclic compound binding;GO:0005488//binding;GO:0005515//protein binding;GO:0046983//protein dimerization activity;GO:0003676//nucleic acid binding;GO:1901363//heterocyclic compound binding	GO:0044424//intracellular part;GO:0043232//intracellular non-membrane-bounded organelle;GO:0005622//intracellular;GO:0043226//organelle;GO:0043228//non-membrane-bounded organelle;GO:0005623//cell;GO:0043231//intracellular membrane-bounded organelle;GO:0043229//intracellular organelle;GO:0043227//membrane-bounded organelle;GO:0044464//cell part
Unigene036879	no	yes	no	no	no	no	no	no	no	no	no	no	-	GO:0003824//catalytic activity	GO:0044425//membrane part;GO:0031224//intrinsic component of membrane;GO:0016020//membrane
Unigene036903	no	no	no	no	no	no	no	no	no	no	no	yes	GO:0009987//cellular process;GO:0044238//primary metabolic process;GO:0008152//metabolic process;GO:0044260//cellular macromolecule metabolic process;GO:0071704//organic substance metabolic process;GO:0044267//cellular protein metabolic process;GO:0006796//phosphate-containing compound metabolic process;GO:0006793//phosphorus metabolic process;GO:0043170//macromolecule metabolic process;GO:004423…	GO:0032549//ribonucleoside binding;GO:1901363//heterocyclic compound binding;GO:0004672//protein kinase activity;GO:0016772//transferase activity, transferring phosphorus-containing groups;GO:0016773//phosphotransferase activity, alcohol group as acceptor;GO:0001883//purine nucleoside binding;GO:0005488//binding;GO:0003824//catalytic activity;GO:0001882//nucleoside binding;GO:0032550//purine ribo…	-
Unigene036904	no	yes	no	no	no	no	no	no	no	no	no	no	GO:0044237//cellular metabolic process;GO:0009058//biosynthetic process;GO:0006486//protein glycosylation;GO:0008152//metabolic process;GO:0071704//organic substance metabolic process;GO:0043413//macromolecule glycosylation;GO:0044238//primary metabolic process;GO:0009100//glycoprotein metabolic process;GO:1901135//carbohydrate derivative metabolic process;GO:0044723//single-organism carbohydrate…	GO:0003824//catalytic activity	GO:0071944//cell periphery;GO:0042175//nuclear outer membrane-endoplasmic reticulum membrane network;GO:0043231//intracellular membrane-bounded organelle;GO:0005623//cell;GO:0044444//cytoplasmic part;GO:0044464//cell part;GO:0043227//membrane-bounded organelle;GO:0044422//organelle part;GO:0044446//intracellular organelle part;GO:0043229//intracellular organelle;GO:0005737//cytoplasm;GO:0031224//…
Unigene036913	no	yes	no	no	no	no	no	no	no	no	no	no	GO:0009987//cellular process;GO:0044237//cellular metabolic process;GO:0042221//response to chemical;GO:0044710//single-organism metabolic process;GO:0006950//response to stress;GO:0009636//response to toxic substance;GO:0050896//response to stimulus;GO:0042743//hydrogen peroxide metabolic process;GO:0008152//metabolic process;GO:0072593//reactive oxygen species metabolic process;GO:0044699//sing…	GO:0097159//organic cyclic compound binding;GO:0043167//ion binding;GO:1901363//heterocyclic compound binding;GO:0005488//binding;GO:0046906//tetrapyrrole binding;GO:0003824//catalytic activity;GO:0043169//cation binding	-
Unigene036914	no	yes	no	no	no	no	no	no	yes	no	no	no	GO:0072593//reactive oxygen species metabolic process;GO:0006950//response to stress;GO:0050896//response to stimulus;GO:0098754//detoxification;GO:0044699//single-organism process;GO:0042221//response to chemical;GO:0009987//cellular process;GO:0044237//cellular metabolic process;GO:0044710//single-organism metabolic process;GO:1990748//cellular detoxification;GO:0008152//metabolic process;GO:00…	GO:0043167//ion binding;GO:0003824//catalytic activity;GO:0046906//tetrapyrrole binding;GO:0043169//cation binding;GO:1901363//heterocyclic compound binding;GO:0005488//binding;GO:0097159//organic cyclic compound binding	-
Unigene036915	no	no	yes	no	no	no	no	no	no	no	no	yes	GO:0009987//cellular process;GO:0008152//metabolic process;GO:0044699//single-organism process;GO:0050896//response to stimulus;GO:0044710//single-organism metabolic process	GO:0005488//binding	-
Unigene036937	no	yes	no	no	no	no	no	no	no	no	no	no	GO:0006464//cellular protein modification process;GO:0009987//cellular process;GO:0019538//protein metabolic process;GO:0043170//macromolecule metabolic process;GO:0044260//cellular macromolecule metabolic process;GO:0036211//protein modification process;GO:0044238//primary metabolic process;GO:0044267//cellular protein metabolic process;GO:0071704//organic substance metabolic process;GO:0044237/…	GO:0016787//hydrolase activity;GO:0043169//cation binding;GO:0016788//hydrolase activity, acting on ester bonds;GO:0042578//phosphoric ester hydrolase activity;GO:0016791//phosphatase activity;GO:0003824//catalytic activity;GO:0043167//ion binding;GO:0005488//binding;GO:0004721//phosphoprotein phosphatase activity	-
Unigene036955	no	yes	no	no	no	no	no	no	yes	no	no	yes	GO:1901576//organic substance biosynthetic process;GO:0044237//cellular metabolic process;GO:0016070//RNA metabolic process;GO:0046483//heterocycle metabolic process;GO:0009987//cellular process;GO:0034641//cellular nitrogen compound metabolic process;GO:0034645//cellular macromolecule biosynthetic process;GO:0044260//cellular macromolecule metabolic process;GO:0006807//nitrogen compound metaboli…	GO:1901363//heterocyclic compound binding;GO:0003677//DNA binding;GO:0097159//organic cyclic compound binding;GO:0003676//nucleic acid binding;GO:0005488//binding	-
Unigene037036	no	yes	no	no	no	no	no	no	yes	no	no	no	-	-	GO:0044425//membrane part;GO:0031224//intrinsic component of membrane;GO:0016020//membrane
Unigene037065	no	yes	no	no	yes	no	no	yes	yes	no	no	no	GO:0050896//response to stimulus	-	-
Unigene037127	no	yes	yes	no	no	no	no	no	yes	no	no	no	-	GO:0046527//glucosyltransferase activity;GO:0035251//UDP-glucosyltransferase activity;GO:0003824//catalytic activity;GO:0016757//transferase activity, transferring glycosyl groups;GO:0016740//transferase activity;GO:0016758//transferase activity, transferring hexosyl groups;GO:0008194//UDP-glycosyltransferase activity	-
Unigene037288	no	yes	no	no	no	no	no	no	yes	no	no	no	GO:1901360//organic cyclic compound metabolic process;GO:0034645//cellular macromolecule biosynthetic process;GO:0009058//biosynthetic process;GO:0090304//nucleic acid metabolic process;GO:0010467//gene expression;GO:0034654//nucleobase-containing compound biosynthetic process;GO:0009987//cellular process;GO:0016070//RNA metabolic process;GO:0044237//cellular metabolic process;GO:0044238//primary…	-	-
Unigene037308	no	yes	no	no	no	no	no	no	yes	no	no	no	GO:0043170//macromolecule metabolic process;GO:0044237//cellular metabolic process;GO:0044271//cellular nitrogen compound biosynthetic process;GO:1901362//organic cyclic compound biosynthetic process;GO:0044238//primary metabolic process;GO:0016070//RNA metabolic process;GO:0019438//aromatic compound biosynthetic process;GO:0071704//organic substance metabolic process;GO:0006351//transcription, D…	GO:0003676//nucleic acid binding;GO:0005488//binding;GO:1901363//heterocyclic compound binding;GO:0097159//organic cyclic compound binding	GO:0044464//cell part;GO:0043229//intracellular organelle;GO:0043231//intracellular membrane-bounded organelle;GO:0005622//intracellular;GO:0043227//membrane-bounded organelle;GO:0044424//intracellular part;GO:0043226//organelle;GO:0005623//cell
Unigene037386	no	yes	no	no	no	no	no	no	no	no	no	no	GO:0044238//primary metabolic process;GO:0008152//metabolic process	GO:0016787//hydrolase activity;GO:0003824//catalytic activity	GO:0044425//membrane part;GO:0016020//membrane;GO:0031224//intrinsic component of membrane
Unigene037412	no	no	no	yes	no	no	no	no	no	no	no	no	-	GO:0005543//phospholipid binding;GO:0005488//binding;GO:0008289//lipid binding	-
Unigene037415	no	yes	no	no	no	no	no	no	yes	no	no	no	GO:0008152//metabolic process;GO:0044238//primary metabolic process;GO:0071704//organic substance metabolic process;GO:0019538//protein metabolic process;GO:0043170//macromolecule metabolic process	-	-
Unigene037432	no	yes	no	no	no	no	no	no	yes	no	no	no	-	-	GO:0031224//intrinsic component of membrane;GO:0016020//membrane;GO:0044425//membrane part
Unigene037477	no	no	no	yes	no	no	no	yes	no	no	no	yes	GO:0008152//metabolic process;GO:0044238//primary metabolic process	GO:0016787//hydrolase activity;GO:0003824//catalytic activity	-
Unigene037495	no	no	no	no	no	no	no	no	no	no	no	yes	GO:0009987//cellular process;GO:0019538//protein metabolic process;GO:0044260//cellular macromolecule metabolic process;GO:0044238//primary metabolic process;GO:0071704//organic substance metabolic process;GO:0008152//metabolic process;GO:0043412//macromolecule modification;GO:0044237//cellular metabolic process;GO:0043170//macromolecule metabolic process;GO:0006464//cellular protein modification…	GO:0004721//phosphoprotein phosphatase activity;GO:0003824//catalytic activity;GO:0005488//binding;GO:0016788//hydrolase activity, acting on ester bonds;GO:0016787//hydrolase activity;GO:0042578//phosphoric ester hydrolase activity;GO:0043167//ion binding;GO:0043169//cation binding;GO:0016791//phosphatase activity	-
Unigene037518	no	no	no	no	no	no	no	yes	yes	no	no	no	GO:0010608//posttranscriptional regulation of gene expression;GO:0043487//regulation of RNA stability;GO:0060255//regulation of macromolecule metabolic process;GO:0010468//regulation of gene expression;GO:0050789//regulation of biological process;GO:0065008//regulation of biological quality;GO:0065007//biological regulation;GO:0019222//regulation of metabolic process;GO:0043488//regulation of mRN…	-	GO:0016020//membrane;GO:0044444//cytoplasmic part;GO:0031224//intrinsic component of membrane;GO:0044464//cell part;GO:0044425//membrane part;GO:0005623//cell;GO:0005737//cytoplasm;GO:0043229//intracellular organelle;GO:0043231//intracellular membrane-bounded organelle;GO:0005622//intracellular;GO:0009536//plastid;GO:0043227//membrane-bounded organelle;GO:0044424//intracellular part;GO:0043226//o…
Unigene037525	no	yes	no	no	no	no	no	no	no	no	no	yes	GO:0033554//cellular response to stress;GO:0090304//nucleic acid metabolic process;GO:0008152//metabolic process;GO:0009987//cellular process;GO:0044237//cellular metabolic process;GO:0043170//macromolecule metabolic process;GO:0006974//cellular response to DNA damage stimulus;GO:0046483//heterocycle metabolic process;GO:1901360//organic cyclic compound metabolic process;GO:0006259//DNA metabolic…	GO:0043733//DNA-3-methylbase glycosylase activity;GO:0003905//alkylbase DNA N-glycosylase activity;GO:0016787//hydrolase activity;GO:0016799//hydrolase activity, hydrolyzing N-glycosyl compounds;GO:0016798//hydrolase activity, acting on glycosyl bonds;GO:0019104//DNA N-glycosylase activity;GO:0003824//catalytic activity	-
Unigene037527	no	yes	no	no	no	no	no	yes	yes	no	no	yes	GO:0006950//response to stress;GO:0046483//heterocycle metabolic process;GO:0090304//nucleic acid metabolic process;GO:0044237//cellular metabolic process;GO:0006974//cellular response to DNA damage stimulus;GO:0051716//cellular response to stimulus;GO:0006807//nitrogen compound metabolic process;GO:0044260//cellular macromolecule metabolic process;GO:0071704//organic substance metabolic process;…	GO:0016799//hydrolase activity, hydrolyzing N-glycosyl compounds;GO:0003824//catalytic activity;GO:0016798//hydrolase activity, acting on glycosyl bonds;GO:0016787//hydrolase activity;GO:0003905//alkylbase DNA N-glycosylase activity;GO:0019104//DNA N-glycosylase activity;GO:0043733//DNA-3-methylbase glycosylase activity	-
Unigene037528	no	no	yes	no	no	no	no	yes	no	no	no	no	-	-	GO:0044464//cell part;GO:0005623//cell
Unigene037602	no	yes	no	no	no	no	no	no	yes	no	no	no	GO:0044763//single-organism cellular process;GO:0006807//nitrogen compound metabolic process;GO:0019752//carboxylic acid metabolic process;GO:0044281//small molecule metabolic process;GO:0044699//single-organism process;GO:0006520//cellular amino acid metabolic process;GO:0006082//organic acid metabolic process;GO:0044238//primary metabolic process;GO:1901564//organonitrogen compound metabolic pr…	GO:0032550//purine ribonucleoside binding;GO:0097367//carbohydrate derivative binding;GO:0016211//ammonia ligase activity;GO:0016874//ligase activity;GO:0001883//purine nucleoside binding;GO:1901363//heterocyclic compound binding;GO:0097159//organic cyclic compound binding;GO:0001882//nucleoside binding;GO:0016879//ligase activity, forming carbon-nitrogen bonds;GO:0003824//catalytic activity;GO:0…	-
Unigene037608	no	yes	no	no	no	no	no	no	yes	no	no	no	GO:0008152//metabolic process	GO:0003824//catalytic activity;GO:0016740//transferase activity;GO:0005488//binding;GO:0016769//transferase activity, transferring nitrogenous groups;GO:0043168//anion binding;GO:0043167//ion binding	-
Unigene037652	no	yes	no	no	no	no	no	yes	yes	no	no	no	-	-	GO:0044425//membrane part;GO:0031224//intrinsic component of membrane;GO:0016020//membrane
Unigene037674	no	yes	no	no	no	no	no	no	no	no	no	no	GO:0009987//cellular process;GO:0044699//single-organism process;GO:0044763//single-organism cellular process;GO:0051179//localization;GO:0051234//establishment of localization	GO:0017111//nucleoside-triphosphatase activity;GO:0001883//purine nucleoside binding;GO:0097367//carbohydrate derivative binding;GO:0005215//transporter activity;GO:0015399//primary active transmembrane transporter activity;GO:1901363//heterocyclic compound binding;GO:0016787//hydrolase activity;GO:0036094//small molecule binding;GO:0022804//active transmembrane transporter activity;GO:0005488//b…	GO:0031224//intrinsic component of membrane;GO:0016020//membrane;GO:0044425//membrane part
Unigene037760	no	yes	no	no	no	no	no	no	no	no	no	no	-	-	GO:0044425//membrane part;GO:0031224//intrinsic component of membrane;GO:0016020//membrane
Unigene037796	no	yes	no	no	no	no	no	no	yes	no	no	no	GO:0008152//metabolic process;GO:0009987//cellular process;GO:0071704//organic substance metabolic process;GO:0043412//macromolecule modification;GO:0006464//cellular protein modification process;GO:0043170//macromolecule metabolic process;GO:0006793//phosphorus metabolic process;GO:0044267//cellular protein metabolic process;GO:0019538//protein metabolic process;GO:0044237//cellular metabolic pr…	GO:0016772//transferase activity, transferring phosphorus-containing groups;GO:0097367//carbohydrate derivative binding;GO:0003824//catalytic activity;GO:0001882//nucleoside binding;GO:0097159//organic cyclic compound binding;GO:1901363//heterocyclic compound binding;GO:0016773//phosphotransferase activity, alcohol group as acceptor;GO:0016740//transferase activity;GO:0016301//kinase activity;GO:…	-
Unigene037805	no	no	no	no	no	no	no	no	yes	no	no	no	GO:0044237//cellular metabolic process;GO:0006793//phosphorus metabolic process;GO:0043170//macromolecule metabolic process;GO:0044238//primary metabolic process;GO:0008152//metabolic process;GO:0019538//protein metabolic process;GO:0006464//cellular protein modification process;GO:0036211//protein modification process;GO:0044267//cellular protein metabolic process;GO:0044260//cellular macromolec…	GO:0016301//kinase activity;GO:0005488//binding;GO:0032549//ribonucleoside binding;GO:0097367//carbohydrate derivative binding;GO:1901363//heterocyclic compound binding;GO:0036094//small molecule binding;GO:0032550//purine ribonucleoside binding;GO:0097159//organic cyclic compound binding;GO:0016772//transferase activity, transferring phosphorus-containing groups;GO:0016740//transferase activity;…	GO:0016020//membrane;GO:0031224//intrinsic component of membrane;GO:0044425//membrane part
Unigene037818	no	yes	no	no	no	no	no	yes	yes	yes	no	yes	GO:0044699//single-organism process;GO:0008152//metabolic process;GO:0044710//single-organism metabolic process	GO:0003824//catalytic activity	GO:0031224//intrinsic component of membrane;GO:0016020//membrane;GO:0044425//membrane part
Unigene037878	no	no	no	no	no	no	no	yes	no	no	no	yes	GO:0044710//single-organism metabolic process;GO:0044699//single-organism process;GO:0008152//metabolic process	GO:0016638//oxidoreductase activity, acting on the CH-NH2 group of donors;GO:0016491//oxidoreductase activity;GO:0003824//catalytic activity	-
Unigene037879	no	no	yes	no	no	no	no	no	no	no	no	no	-	GO:0003824//catalytic activity;GO:0016740//transferase activity;GO:0016757//transferase activity, transferring glycosyl groups	-
Unigene037888	no	yes	no	no	no	no	no	yes	yes	no	no	no	GO:0043170//macromolecule metabolic process;GO:0034654//nucleobase-containing compound biosynthetic process;GO:0071704//organic substance metabolic process;GO:0006725//cellular aromatic compound metabolic process;GO:0010467//gene expression;GO:0097659//nucleic acid-templated transcription;GO:0018130//heterocycle biosynthetic process;GO:0006351//transcription, DNA-templated;GO:1901576//organic sub…	-	GO:0044424//intracellular part;GO:0043226//organelle;GO:0043227//membrane-bounded organelle;GO:0043231//intracellular membrane-bounded organelle;GO:0005623//cell;GO:0044464//cell part;GO:0043229//intracellular organelle;GO:0005622//intracellular
Unigene037927	no	yes	no	yes	no	no	no	no	yes	no	no	no	GO:0044238//primary metabolic process;GO:0008152//metabolic process	GO:0016787//hydrolase activity;GO:0005488//binding;GO:0003824//catalytic activity;GO:0016798//hydrolase activity, acting on glycosyl bonds	-
Unigene037942	no	no	no	no	no	no	no	no	no	no	no	yes	GO:0044260//cellular macromolecule metabolic process;GO:0044238//primary metabolic process;GO:0019538//protein metabolic process;GO:0008152//metabolic process;GO:0043412//macromolecule modification;GO:0071704//organic substance metabolic process;GO:0006464//cellular protein modification process;GO:0036211//protein modification process;GO:0043170//macromolecule metabolic process;GO:0044237//cellul…	GO:0016788//hydrolase activity, acting on ester bonds;GO:0005488//binding;GO:0016787//hydrolase activity;GO:0004721//phosphoprotein phosphatase activity;GO:0042578//phosphoric ester hydrolase activity;GO:0043167//ion binding;GO:0043169//cation binding;GO:0003824//catalytic activity;GO:0016791//phosphatase activity	GO:0044425//membrane part;GO:0016020//membrane;GO:0031224//intrinsic component of membrane
Unigene037954	no	yes	no	no	no	no	no	no	yes	no	no	no	GO:0044260//cellular macromolecule metabolic process;GO:0009987//cellular process;GO:0044267//cellular protein metabolic process;GO:0043170//macromolecule metabolic process;GO:0006464//cellular protein modification process;GO:0036211//protein modification process;GO:0044237//cellular metabolic process;GO:0043412//macromolecule modification;GO:0071704//organic substance metabolic process;GO:004423…	GO:0004721//phosphoprotein phosphatase activity;GO:0003824//catalytic activity;GO:0042578//phosphoric ester hydrolase activity;GO:0005488//binding;GO:0043169//cation binding;GO:0043167//ion binding;GO:0016788//hydrolase activity, acting on ester bonds;GO:0016787//hydrolase activity;GO:0016791//phosphatase activity	GO:0044425//membrane part;GO:0031224//intrinsic component of membrane;GO:0016020//membrane
Unigene037981	no	yes	no	no	no	no	no	no	yes	no	no	no	GO:0032501//multicellular organismal process;GO:0044707//single-multicellular organism process;GO:0007275//multicellular organism development;GO:0048856//anatomical structure development;GO:0044767//single-organism developmental process;GO:0009791//post-embryonic development;GO:0003006//developmental process involved in reproduction;GO:0032502//developmental process;GO:0022414//reproductive proce…	-	-
Unigene038015	no	yes	no	no	no	no	no	yes	no	no	no	no	GO:0044699//single-organism process;GO:0008152//metabolic process;GO:0044710//single-organism metabolic process	GO:0043169//cation binding;GO:0005488//binding;GO:0043167//ion binding	-
Unigene038018	no	yes	no	no	no	no	no	no	yes	no	no	no	GO:0008152//metabolic process;GO:0044699//single-organism process;GO:0044710//single-organism metabolic process	GO:0043169//cation binding;GO:1901363//heterocyclic compound binding;GO:0005488//binding;GO:0003824//catalytic activity;GO:0097159//organic cyclic compound binding;GO:0016491//oxidoreductase activity;GO:0043167//ion binding;GO:0046914//transition metal ion binding;GO:0046906//tetrapyrrole binding;GO:0046872//metal ion binding	GO:0031224//intrinsic component of membrane;GO:0044425//membrane part;GO:0016020//membrane
Unigene038020	no	yes	yes	no	no	no	no	no	no	no	no	no	GO:0006972//hyperosmotic response;GO:0060918//auxin transport;GO:0044237//cellular metabolic process;GO:0006464//cellular protein modification process;GO:0006970//response to osmotic stress;GO:0006796//phosphate-containing compound metabolic process;GO:0044267//cellular protein metabolic process;GO:0043170//macromolecule metabolic process;GO:0006950//response to stress;GO:0009914//hormone transpo…	GO:0004672//protein kinase activity;GO:0016773//phosphotransferase activity, alcohol group as acceptor;GO:0032550//purine ribonucleoside binding;GO:0016772//transferase activity, transferring phosphorus-containing groups;GO:0097159//organic cyclic compound binding;GO:0003824//catalytic activity;GO:0005488//binding;GO:0097367//carbohydrate derivative binding;GO:0001882//nucleoside binding;GO:00325…	-
Unigene038046	no	no	no	no	no	no	no	no	yes	no	no	no	GO:0009987//cellular process;GO:0036211//protein modification process;GO:0043170//macromolecule metabolic process;GO:0006793//phosphorus metabolic process;GO:0019538//protein metabolic process;GO:0071704//organic substance metabolic process;GO:0006796//phosphate-containing compound metabolic process;GO:0044237//cellular metabolic process;GO:0008152//metabolic process;GO:0043412//macromolecule mod…	GO:0016772//transferase activity, transferring phosphorus-containing groups;GO:0032549//ribonucleoside binding;GO:0001883//purine nucleoside binding;GO:0016301//kinase activity;GO:1901363//heterocyclic compound binding;GO:0005488//binding;GO:0003824//catalytic activity;GO:0016740//transferase activity;GO:0032550//purine ribonucleoside binding;GO:0097367//carbohydrate derivative binding;GO:0036094…	GO:0016020//membrane;GO:0031224//intrinsic component of membrane;GO:0044425//membrane part
Unigene038050	no	yes	no	no	no	no	no	no	no	no	no	no	GO:0009725//response to hormone;GO:0007389//pattern specification process;GO:0090567//reproductive shoot system development;GO:0009733//response to auxin;GO:0090066//regulation of anatomical structure size;GO:1902578//single-organism localization;GO:0048364//root development;GO:0051716//cellular response to stimulus;GO:0048608//reproductive structure development;GO:0009734//auxin-activated signal…	GO:0016462//pyrophosphatase activity;GO:0015562//efflux transmembrane transporter activity;GO:0016787//hydrolase activity;GO:0016817//hydrolase activity, acting on acid anhydrides;GO:0032549//ribonucleoside binding;GO:0097367//carbohydrate derivative binding;GO:1901363//heterocyclic compound binding;GO:0001883//purine nucleoside binding;GO:0001882//nucleoside binding;GO:0003824//catalytic activit…	GO:0044425//membrane part;GO:0016020//membrane;GO:0031224//intrinsic component of membrane
Unigene038085	no	yes	no	no	no	no	no	no	yes	no	no	no	-	GO:0003824//catalytic activity;GO:0016740//transferase activity;GO:0016746//transferase activity, transferring acyl groups	-
Unigene038114	no	no	no	no	no	no	no	yes	no	no	no	no	GO:0006091//generation of precursor metabolites and energy;GO:0055114//oxidation-reduction process;GO:0009767//photosynthetic electron transport chain;GO:0044710//single-organism metabolic process;GO:0009987//cellular process;GO:0044699//single-organism process;GO:0015979//photosynthesis;GO:0044763//single-organism cellular process;GO:0019684//photosynthesis, light reaction;GO:0008152//metabolic …	-	GO:0009536//plastid;GO:0031984//organelle subcompartment;GO:0005622//intracellular;GO:0005623//cell;GO:0044464//cell part;GO:0044424//intracellular part;GO:0043231//intracellular membrane-bounded organelle;GO:0031975//envelope;GO:0031967//organelle envelope;GO:0044422//organelle part;GO:0031976//plastid thylakoid;GO:0009526//plastid envelope;GO:0009534//chloroplast thylakoid;GO:0005737//cytoplasm…
Unigene038116	no	no	no	no	no	no	no	no	no	no	no	yes	GO:0006796//phosphate-containing compound metabolic process;GO:0009987//cellular process;GO:0006793//phosphorus metabolic process;GO:0008152//metabolic process;GO:0044237//cellular metabolic process	GO:0016301//kinase activity;GO:0016740//transferase activity;GO:0016773//phosphotransferase activity, alcohol group as acceptor;GO:0003824//catalytic activity;GO:0004672//protein kinase activity;GO:0016772//transferase activity, transferring phosphorus-containing groups	-
Unigene038241	no	yes	no	no	no	no	no	yes	yes	no	no	no	-	GO:0016810//hydrolase activity, acting on carbon-nitrogen (but not peptide) bonds;GO:0003824//catalytic activity;GO:0016787//hydrolase activity;GO:0008233//peptidase activity;GO:0016813//hydrolase activity, acting on carbon-nitrogen (but not peptide) bonds, in linear amidines;GO:0070011//peptidase activity, acting on L-amino acid peptides	-
Unigene038313	no	yes	no	no	no	no	no	no	no	no	no	no	GO:0006807//nitrogen compound metabolic process;GO:0009117//nucleotide metabolic process;GO:0019637//organophosphate metabolic process;GO:0072524//pyridine-containing compound metabolic process;GO:0046483//heterocycle metabolic process;GO:0006732//coenzyme metabolic process;GO:0071704//organic substance metabolic process;GO:0044281//small molecule metabolic process;GO:0055086//nucleobase-containi…	GO:0052689//carboxylic ester hydrolase activity;GO:0016787//hydrolase activity;GO:0003824//catalytic activity;GO:0016788//hydrolase activity, acting on ester bonds	-
Unigene038341	no	no	no	no	yes	no	no	yes	yes	no	no	no	GO:0019752//carboxylic acid metabolic process;GO:0071704//organic substance metabolic process;GO:0043436//oxoacid metabolic process;GO:0044699//single-organism process;GO:0032787//monocarboxylic acid metabolic process;GO:0006082//organic acid metabolic process;GO:0009987//cellular process;GO:0044763//single-organism cellular process;GO:0006796//phosphate-containing compound metabolic process;GO:0…	GO:0001883//purine nucleoside binding;GO:0097367//carbohydrate derivative binding;GO:0097159//organic cyclic compound binding;GO:0032550//purine ribonucleoside binding;GO:1901363//heterocyclic compound binding;GO:0016772//transferase activity, transferring phosphorus-containing groups;GO:0003824//catalytic activity;GO:0005488//binding;GO:0032549//ribonucleoside binding;GO:0036094//small molecule …	-
Unigene038400	no	yes	no	no	no	no	no	no	yes	no	no	no	GO:0044710//single-organism metabolic process;GO:0008152//metabolic process;GO:0044723//single-organism carbohydrate metabolic process;GO:0005996//monosaccharide metabolic process;GO:0044281//small molecule metabolic process;GO:0044699//single-organism process;GO:0019318//hexose metabolic process;GO:0005975//carbohydrate metabolic process;GO:0044238//primary metabolic process;GO:0071704//organic …	GO:0015923//mannosidase activity;GO:0005488//binding;GO:0043169//cation binding;GO:0004553//hydrolase activity, hydrolyzing O-glycosyl compounds;GO:0003824//catalytic activity;GO:0043167//ion binding;GO:0046914//transition metal ion binding;GO:0016798//hydrolase activity, acting on glycosyl bonds;GO:0016787//hydrolase activity;GO:0046872//metal ion binding	-
Unigene038421	no	yes	no	no	no	no	no	no	yes	no	no	no	-	GO:0003676//nucleic acid binding;GO:0005488//binding;GO:1901363//heterocyclic compound binding;GO:0097159//organic cyclic compound binding	GO:0005623//cell;GO:0044464//cell part;GO:0005622//intracellular;GO:0044424//intracellular part
Unigene038445	no	yes	no	no	no	no	no	yes	no	no	no	yes	-	GO:0005515//protein binding;GO:0005488//binding	-
Unigene038447	no	yes	no	no	no	no	no	no	yes	no	no	no	GO:0032989//cellular component morphogenesis;GO:0044260//cellular macromolecule metabolic process;GO:0008152//metabolic process;GO:0009725//response to hormone;GO:0044763//single-organism cellular process;GO:0006796//phosphate-containing compound metabolic process;GO:0048869//cellular developmental process;GO:0009653//anatomical structure morphogenesis;GO:0042221//response to chemical;GO:0050896/…	GO:0001883//purine nucleoside binding;GO:0036094//small molecule binding;GO:0001882//nucleoside binding;GO:0016740//transferase activity;GO:0097367//carbohydrate derivative binding;GO:0032550//purine ribonucleoside binding;GO:1901363//heterocyclic compound binding;GO:0016301//kinase activity;GO:0005488//binding;GO:0097159//organic cyclic compound binding;GO:0003824//catalytic activity;GO:0004672/…	GO:0044425//membrane part;GO:0031224//intrinsic component of membrane;GO:0016020//membrane
Unigene038449	no	yes	no	no	no	no	no	no	yes	no	no	no	GO:0008152//metabolic process;GO:0043436//oxoacid metabolic process;GO:0044710//single-organism metabolic process;GO:0044699//single-organism process;GO:0006082//organic acid metabolic process;GO:0009987//cellular process;GO:0044238//primary metabolic process;GO:0071704//organic substance metabolic process;GO:0044281//small molecule metabolic process;GO:0044763//single-organism cellular process;G…	GO:0016491//oxidoreductase activity;GO:0016614//oxidoreductase activity, acting on CH-OH group of donors;GO:0003824//catalytic activity;GO:0004457//lactate dehydrogenase activity	GO:0005623//cell;GO:0044424//intracellular part;GO:0005622//intracellular;GO:0044464//cell part
Unigene038455	no	no	no	no	no	no	no	yes	no	no	no	no	GO:0051179//localization;GO:0006810//transport;GO:0006811//ion transport;GO:0006812//cation transport;GO:0051234//establishment of localization	GO:0046914//transition metal ion binding;GO:0015075//ion transmembrane transporter activity;GO:0003824//catalytic activity;GO:0005215//transporter activity;GO:0008324//cation transmembrane transporter activity;GO:0043167//ion binding;GO:0043169//cation binding;GO:0005488//binding;GO:0022891//substrate-specific transmembrane transporter activity;GO:0022857//transmembrane transporter activity;GO:00…	GO:0016020//membrane;GO:0031224//intrinsic component of membrane;GO:0044425//membrane part
Unigene038510	no	yes	no	no	no	no	no	no	yes	no	no	no	GO:0019752//carboxylic acid metabolic process;GO:0071704//organic substance metabolic process;GO:0043436//oxoacid metabolic process;GO:0009987//cellular process;GO:0008152//metabolic process;GO:0044763//single-organism cellular process;GO:0044281//small molecule metabolic process;GO:0044710//single-organism metabolic process;GO:0044699//single-organism process;GO:0006082//organic acid metabolic p…	GO:1901363//heterocyclic compound binding;GO:0003824//catalytic activity;GO:1901265//nucleoside phosphate binding;GO:0043167//ion binding;GO:0016614//oxidoreductase activity, acting on CH-OH group of donors;GO:0005488//binding;GO:0000166//nucleotide binding;GO:0097159//organic cyclic compound binding;GO:0004470//malic enzyme activity;GO:0016491//oxidoreductase activity;GO:0043169//cation binding;…	-
Unigene038528	no	no	no	no	no	no	no	no	yes	no	no	no	GO:0007017//microtubule-based process;GO:0044699//single-organism process;GO:0044763//single-organism cellular process;GO:0009987//cellular process	GO:0003824//catalytic activity;GO:0097159//organic cyclic compound binding;GO:0097367//carbohydrate derivative binding;GO:0016818//hydrolase activity, acting on acid anhydrides, in phosphorus-containing anhydrides;GO:0016462//pyrophosphatase activity;GO:0016787//hydrolase activity;GO:0005488//binding;GO:0036094//small molecule binding;GO:0032549//ribonucleoside binding;GO:0005515//protein binding…	GO:0043232//intracellular non-membrane-bounded organelle;GO:0043228//non-membrane-bounded organelle;GO:0005622//intracellular;GO:0015630//microtubule cytoskeleton;GO:0043226//organelle;GO:0043229//intracellular organelle;GO:0044424//intracellular part;GO:0005856//cytoskeleton;GO:0044464//cell part;GO:0005623//cell
Unigene038583	no	yes	no	no	no	no	no	yes	yes	no	no	no	-	-	GO:0031224//intrinsic component of membrane;GO:0016020//membrane;GO:0044425//membrane part
Unigene038599	no	no	no	no	no	no	no	no	no	no	no	yes	-	-	GO:0031224//intrinsic component of membrane;GO:0016020//membrane;GO:0044425//membrane part
Unigene038600	no	no	no	no	no	no	no	no	yes	yes	no	yes	GO:0044710//single-organism metabolic process;GO:0008152//metabolic process;GO:0044699//single-organism process	GO:0003824//catalytic activity;GO:0043167//ion binding;GO:0005488//binding;GO:0016491//oxidoreductase activity;GO:0043169//cation binding	-
Unigene038642	no	yes	no	no	no	no	no	no	no	no	no	no	-	GO:0016757//transferase activity, transferring glycosyl groups;GO:0016740//transferase activity;GO:0003824//catalytic activity	-
Unigene038697	no	yes	no	no	no	no	no	yes	yes	no	no	no	-	GO:0097367//carbohydrate derivative binding;GO:0036094//small molecule binding;GO:0097159//organic cyclic compound binding;GO:0032549//ribonucleoside binding;GO:1901363//heterocyclic compound binding;GO:0032550//purine ribonucleoside binding;GO:0001883//purine nucleoside binding;GO:0001882//nucleoside binding;GO:0005488//binding	GO:0043227//membrane-bounded organelle;GO:0005622//intracellular;GO:0005623//cell;GO:0043226//organelle;GO:0043229//intracellular organelle;GO:0030312//external encapsulating structure;GO:0071944//cell periphery;GO:0016020//membrane;GO:0044424//intracellular part;GO:0044464//cell part;GO:0044444//cytoplasmic part;GO:0043231//intracellular membrane-bounded organelle;GO:0005737//cytoplasm;GO:000953…
Unigene038770	no	no	no	no	no	no	no	no	yes	no	no	no	-	GO:0036094//small molecule binding;GO:0032549//ribonucleoside binding;GO:0001883//purine nucleoside binding;GO:0032550//purine ribonucleoside binding;GO:0097159//organic cyclic compound binding;GO:1901363//heterocyclic compound binding;GO:0005488//binding;GO:0001882//nucleoside binding;GO:0097367//carbohydrate derivative binding	GO:0043229//intracellular organelle;GO:0043226//organelle;GO:0005737//cytoplasm;GO:0043231//intracellular membrane-bounded organelle;GO:0005622//intracellular;GO:0044444//cytoplasmic part;GO:0044464//cell part;GO:0009536//plastid;GO:0044424//intracellular part;GO:0005623//cell;GO:0043227//membrane-bounded organelle
Unigene038921	no	yes	no	no	no	no	no	no	no	no	no	no	GO:0008152//metabolic process;GO:0044710//single-organism metabolic process;GO:0044699//single-organism process	GO:0046872//metal ion binding;GO:0097159//organic cyclic compound binding;GO:0043167//ion binding;GO:0046914//transition metal ion binding;GO:0005488//binding;GO:0043169//cation binding;GO:0003824//catalytic activity;GO:0016491//oxidoreductase activity;GO:0046906//tetrapyrrole binding;GO:1901363//heterocyclic compound binding	GO:0031224//intrinsic component of membrane;GO:0016020//membrane;GO:0044425//membrane part
Unigene038924	no	yes	no	no	no	no	no	yes	yes	yes	no	yes	GO:0009628//response to abiotic stimulus;GO:0050896//response to stimulus;GO:0006950//response to stress	-	-
Unigene038971	no	no	no	no	no	no	no	no	yes	no	no	no	GO:0071704//organic substance metabolic process;GO:0044260//cellular macromolecule metabolic process;GO:0009987//cellular process;GO:0043170//macromolecule metabolic process;GO:0008152//metabolic process;GO:0044238//primary metabolic process;GO:0006793//phosphorus metabolic process;GO:0044237//cellular metabolic process;GO:0019538//protein metabolic process;GO:0036211//protein modification proces…	GO:0032549//ribonucleoside binding;GO:0036094//small molecule binding;GO:0001882//nucleoside binding;GO:0032550//purine ribonucleoside binding;GO:0016772//transferase activity, transferring phosphorus-containing groups;GO:0097367//carbohydrate derivative binding;GO:0097159//organic cyclic compound binding;GO:0016740//transferase activity;GO:0005488//binding;GO:0001883//purine nucleoside binding;G…	-
Unigene038973	no	yes	no	no	no	no	no	no	yes	no	no	no	-	-	GO:0044425//membrane part;GO:0031224//intrinsic component of membrane;GO:0016020//membrane
Unigene039022	no	yes	no	no	no	no	no	yes	yes	no	no	no	GO:0043170//macromolecule metabolic process;GO:1901360//organic cyclic compound metabolic process;GO:0044238//primary metabolic process;GO:0006139//nucleobase-containing compound metabolic process;GO:0009987//cellular process;GO:0090304//nucleic acid metabolic process;GO:1901576//organic substance biosynthetic process;GO:0044249//cellular biosynthetic process;GO:0018130//heterocycle biosynthetic …	-	-
Unigene039097	no	yes	no	no	no	no	no	no	no	no	no	no	-	GO:0005515//protein binding;GO:0005488//binding	-
Unigene039135	no	yes	no	no	no	no	no	no	yes	no	no	no	GO:0008152//metabolic process;GO:0044238//primary metabolic process	GO:0016787//hydrolase activity;GO:0003824//catalytic activity	-
Unigene039147	no	yes	no	no	yes	no	no	yes	yes	no	no	no	GO:0065007//biological regulation;GO:0044092//negative regulation of molecular function;GO:0065009//regulation of molecular function	-	-
Unigene039179	no	yes	no	no	no	no	no	no	no	no	no	no	GO:0044699//single-organism process;GO:0044710//single-organism metabolic process;GO:0008152//metabolic process	GO:0016491//oxidoreductase activity;GO:0097159//organic cyclic compound binding;GO:0005488//binding;GO:0043167//ion binding;GO:0043169//cation binding;GO:1901363//heterocyclic compound binding;GO:0046906//tetrapyrrole binding;GO:0003824//catalytic activity	GO:0031224//intrinsic component of membrane;GO:0016020//membrane;GO:0044425//membrane part
Unigene039240	no	no	no	no	no	no	no	no	no	no	yes	yes	GO:0044085//cellular component biogenesis;GO:0043170//macromolecule metabolic process;GO:0044262//cellular carbohydrate metabolic process;GO:0008152//metabolic process;GO:0005976//polysaccharide metabolic process;GO:0009987//cellular process;GO:0045229//external encapsulating structure organization;GO:0044264//cellular polysaccharide metabolic process;GO:0044237//cellular metabolic process;GO:007…	GO:0016758//transferase activity, transferring hexosyl groups;GO:0016740//transferase activity;GO:0003824//catalytic activity;GO:0016757//transferase activity, transferring glycosyl groups;GO:0016787//hydrolase activity	GO:0044464//cell part;GO:0071944//cell periphery;GO:0005576//extracellular region;GO:0030312//external encapsulating structure;GO:0005623//cell
Unigene039262	no	yes	no	no	no	no	no	no	yes	no	no	no	GO:0033036//macromolecule localization;GO:0051179//localization;GO:0010876//lipid localization	-	GO:0031224//intrinsic component of membrane;GO:0044425//membrane part;GO:0016020//membrane
Unigene039275	no	yes	no	no	no	no	no	no	yes	no	no	no	-	-	GO:0016020//membrane
Unigene039294	no	yes	no	no	no	no	no	yes	no	no	no	no	-	GO:0005488//binding;GO:0005515//protein binding	-
Unigene039332	no	no	no	no	no	no	no	no	yes	no	no	no	GO:0006810//transport;GO:0051234//establishment of localization;GO:0006811//ion transport;GO:0051179//localization;GO:0006820//anion transport	-	GO:0016020//membrane;GO:0031224//intrinsic component of membrane;GO:0044425//membrane part
Unigene039384	no	yes	no	no	no	no	no	no	yes	no	no	no	-	GO:0003824//catalytic activity;GO:0016853//isomerase activity	-
Unigene039505	no	yes	no	no	no	no	no	yes	yes	no	no	yes	GO:0009987//cellular process	GO:0003824//catalytic activity;GO:0016772//transferase activity, transferring phosphorus-containing groups;GO:0016740//transferase activity;GO:0016301//kinase activity	-
Unigene039544	no	yes	no	no	no	no	no	no	no	no	no	no	-	GO:0003824//catalytic activity;GO:0016757//transferase activity, transferring glycosyl groups;GO:0016740//transferase activity	-
Unigene039626	no	yes	no	no	no	no	no	yes	yes	no	no	no	GO:0071554//cell wall organization or biogenesis;GO:0065009//regulation of molecular function;GO:0044238//primary metabolic process;GO:0071840//cellular component organization or biogenesis;GO:0043170//macromolecule metabolic process;GO:0071555//cell wall organization;GO:0065007//biological regulation;GO:0016043//cellular component organization;GO:0009987//cellular process;GO:0000272//polysacchar…	GO:0052689//carboxylic ester hydrolase activity;GO:0016788//hydrolase activity, acting on ester bonds;GO:0003824//catalytic activity;GO:0016787//hydrolase activity	GO:0071944//cell periphery;GO:0005623//cell;GO:0044425//membrane part;GO:0031224//intrinsic component of membrane;GO:0030312//external encapsulating structure;GO:0044464//cell part;GO:0016020//membrane
Unigene039757	yes	no	yes	no	no	no	no	no	no	no	no	yes	GO:1901362//organic cyclic compound biosynthetic process;GO:0016070//RNA metabolic process;GO:0008152//metabolic process;GO:0044238//primary metabolic process;GO:0046483//heterocycle metabolic process;GO:0009059//macromolecule biosynthetic process;GO:0009987//cellular process;GO:0006725//cellular aromatic compound metabolic process;GO:0034654//nucleobase-containing compound biosynthetic process;G…	GO:0001071//nucleic acid binding transcription factor activity	GO:0005667//transcription factor complex;GO:0032991//macromolecular complex;GO:0043234//protein complex;GO:0044446//intracellular organelle part;GO:0005634//nucleus;GO:0005622//intracellular;GO:0044464//cell part;GO:0031224//intrinsic component of membrane;GO:0043231//intracellular membrane-bounded organelle;GO:0016020//membrane;GO:0043226//organelle;GO:0090575//RNA polymerase II transcription fa…
Unigene039797	no	no	no	no	no	no	no	yes	no	no	no	yes	GO:0008152//metabolic process;GO:0071704//organic substance metabolic process;GO:0019538//protein metabolic process;GO:0044238//primary metabolic process;GO:0043170//macromolecule metabolic process	GO:0016787//hydrolase activity;GO:0003824//catalytic activity	GO:0044425//membrane part;GO:0016020//membrane;GO:0031224//intrinsic component of membrane
Unigene039804	no	yes	no	no	no	no	no	yes	yes	no	no	no	GO:0006518//peptide metabolic process;GO:0043604//amide biosynthetic process;GO:0044238//primary metabolic process;GO:0044260//cellular macromolecule metabolic process;GO:0006725//cellular aromatic compound metabolic process;GO:0034645//cellular macromolecule biosynthetic process;GO:0090304//nucleic acid metabolic process;GO:0006139//nucleobase-containing compound metabolic process;GO:0043603//ce…	GO:0001883//purine nucleoside binding;GO:0005488//binding;GO:0016787//hydrolase activity;GO:0016788//hydrolase activity, acting on ester bonds;GO:0032549//ribonucleoside binding;GO:0097159//organic cyclic compound binding;GO:0032550//purine ribonucleoside binding;GO:0003824//catalytic activity;GO:0001882//nucleoside binding;GO:0016876//ligase activity, forming aminoacyl-tRNA and related compounds…	-
Unigene039826	no	no	no	no	no	no	no	no	yes	no	no	no	GO:0009987//cellular process;GO:0071704//organic substance metabolic process;GO:0044281//small molecule metabolic process;GO:0006082//organic acid metabolic process;GO:0043436//oxoacid metabolic process;GO:0008152//metabolic process;GO:0044699//single-organism process;GO:0044237//cellular metabolic process;GO:0044710//single-organism metabolic process;GO:0044763//single-organism cellular process	GO:0003824//catalytic activity;GO:0043167//ion binding;GO:0016829//lyase activity;GO:0016830//carbon-carbon lyase activity;GO:0005488//binding;GO:0043168//anion binding	GO:0044425//membrane part;GO:0031224//intrinsic component of membrane;GO:0016020//membrane
Unigene039827	no	no	no	no	no	no	no	no	yes	no	no	no	GO:0044763//single-organism cellular process;GO:0051179//localization;GO:0009987//cellular process;GO:0051234//establishment of localization;GO:0044699//single-organism process	GO:0003824//catalytic activity;GO:0022857//transmembrane transporter activity;GO:0032549//ribonucleoside binding;GO:0015405//P-P-bond-hydrolysis-driven transmembrane transporter activity;GO:0005488//binding;GO:0016818//hydrolase activity, acting on acid anhydrides, in phosphorus-containing anhydrides;GO:0022804//active transmembrane transporter activity;GO:0015399//primary active transmembrane tr…	GO:0044425//membrane part;GO:0016020//membrane;GO:0031224//intrinsic component of membrane
Unigene039918	no	no	yes	no	no	no	no	no	no	no	no	no	GO:0044699//single-organism process;GO:0044710//single-organism metabolic process;GO:0008152//metabolic process	GO:0003824//catalytic activity;GO:0097159//organic cyclic compound binding;GO:0005488//binding;GO:0046914//transition metal ion binding;GO:1901363//heterocyclic compound binding;GO:0046872//metal ion binding;GO:0043169//cation binding;GO:0046906//tetrapyrrole binding;GO:0016491//oxidoreductase activity;GO:0043167//ion binding	GO:0031224//intrinsic component of membrane;GO:0016020//membrane;GO:0044425//membrane part
Unigene039922	no	no	no	no	no	no	no	no	yes	no	no	no	GO:0033013//tetrapyrrole metabolic process;GO:0046483//heterocycle metabolic process;GO:0034641//cellular nitrogen compound metabolic process;GO:0051188//cofactor biosynthetic process;GO:1901576//organic substance biosynthetic process;GO:0006725//cellular aromatic compound metabolic process;GO:0009987//cellular process;GO:0006807//nitrogen compound metabolic process;GO:0044237//cellular metabolic…	GO:0016491//oxidoreductase activity;GO:0016627//oxidoreductase activity, acting on the CH-CH group of donors;GO:0003824//catalytic activity	-
Unigene039941	no	yes	no	no	no	no	no	no	yes	no	no	no	GO:0044238//primary metabolic process;GO:0008152//metabolic process	GO:0003824//catalytic activity;GO:0016787//hydrolase activity	-
Unigene039943	no	yes	no	no	no	no	no	yes	yes	no	no	no	GO:0008152//metabolic process	GO:0003824//catalytic activity;GO:0016772//transferase activity, transferring phosphorus-containing groups;GO:0016740//transferase activity	-
Unigene040015	no	yes	no	no	no	no	no	no	no	no	no	no	-	GO:0043167//ion binding;GO:0043169//cation binding;GO:0005488//binding	-
Unigene040064	no	no	yes	no	no	no	no	no	no	no	no	no	GO:0008152//metabolic process;GO:0044699//single-organism process;GO:0044710//single-organism metabolic process	-	-
Unigene040158	no	yes	yes	no	yes	no	no	yes	yes	no	no	yes	-	GO:0003824//catalytic activity	GO:0031224//intrinsic component of membrane;GO:0044425//membrane part;GO:0016020//membrane
Unigene040261	no	yes	no	no	no	no	no	yes	yes	no	no	no	GO:0044238//primary metabolic process;GO:0008152//metabolic process	GO:0003824//catalytic activity;GO:0005488//binding;GO:0016854//racemase and epimerase activity;GO:0016853//isomerase activity;GO:0048037//cofactor binding;GO:0016857//racemase and epimerase activity, acting on carbohydrates and derivatives	GO:0043231//intracellular membrane-bounded organelle;GO:0012505//endomembrane system;GO:0016020//membrane;GO:0043227//membrane-bounded organelle;GO:0044444//cytoplasmic part;GO:0005737//cytoplasm;GO:0044425//membrane part;GO:0043229//intracellular organelle;GO:0044424//intracellular part;GO:0031224//intrinsic component of membrane;GO:0043226//organelle;GO:0044464//cell part;GO:0005623//cell;GO:00…
Unigene040262	no	yes	no	no	no	no	no	yes	yes	no	no	yes	-	-	GO:0031224//intrinsic component of membrane;GO:0016020//membrane;GO:0044425//membrane part
Unigene040294	no	yes	no	no	no	no	no	yes	yes	no	no	no	GO:0044699//single-organism process;GO:0008152//metabolic process;GO:0044710//single-organism metabolic process	GO:0046906//tetrapyrrole binding;GO:0005488//binding;GO:0003824//catalytic activity;GO:0016491//oxidoreductase activity;GO:0046872//metal ion binding;GO:0097159//organic cyclic compound binding;GO:0046914//transition metal ion binding;GO:1901363//heterocyclic compound binding;GO:0043169//cation binding;GO:0043167//ion binding	GO:0016020//membrane;GO:0044425//membrane part;GO:0031224//intrinsic component of membrane
Unigene040303	no	yes	no	no	no	no	no	no	no	no	no	no	GO:0034641//cellular nitrogen compound metabolic process;GO:1901564//organonitrogen compound metabolic process;GO:0008152//metabolic process;GO:0006807//nitrogen compound metabolic process;GO:0044106//cellular amine metabolic process;GO:0006596//polyamine biosynthetic process;GO:0042401//cellular biogenic amine biosynthetic process;GO:0044271//cellular nitrogen compound biosynthetic process;GO:00…	GO:0016813//hydrolase activity, acting on carbon-nitrogen (but not peptide) bonds, in linear amidines;GO:0016787//hydrolase activity;GO:0003824//catalytic activity;GO:0016810//hydrolase activity, acting on carbon-nitrogen (but not peptide) bonds	-
Unigene040341	no	yes	no	no	no	no	no	no	no	no	no	no	GO:0010467//gene expression;GO:0043043//peptide biosynthetic process;GO:0006412//translation;GO:1901564//organonitrogen compound metabolic process;GO:0044260//cellular macromolecule metabolic process;GO:0043604//amide biosynthetic process;GO:0009987//cellular process;GO:0008152//metabolic process;GO:1901576//organic substance biosynthetic process;GO:1901566//organonitrogen compound biosynthetic p…	GO:0003676//nucleic acid binding;GO:0097159//organic cyclic compound binding;GO:0005488//binding;GO:0003723//RNA binding;GO:1901363//heterocyclic compound binding;GO:0008135//translation factor activity, RNA binding	-
Unigene040361	no	no	no	no	no	no	no	no	no	yes	no	yes	GO:0051234//establishment of localization;GO:0051179//localization	-	GO:0031224//intrinsic component of membrane;GO:0005623//cell;GO:0044464//cell part;GO:0016020//membrane;GO:0044425//membrane part
Unigene040425	no	yes	no	no	no	no	no	no	yes	no	no	no	GO:0006351//transcription, DNA-templated;GO:0044260//cellular macromolecule metabolic process;GO:0008152//metabolic process;GO:0032774//RNA biosynthetic process;GO:0071704//organic substance metabolic process;GO:1901576//organic substance biosynthetic process;GO:0043170//macromolecule metabolic process;GO:0006725//cellular aromatic compound metabolic process;GO:0006139//nucleobase-containing comp…	-	GO:0005622//intracellular;GO:0043227//membrane-bounded organelle;GO:0005623//cell;GO:0043231//intracellular membrane-bounded organelle;GO:0044424//intracellular part;GO:0043226//organelle;GO:0044464//cell part;GO:0043229//intracellular organelle
Unigene040427	no	yes	no	no	no	no	no	no	no	no	no	no	-	-	GO:0031224//intrinsic component of membrane;GO:0016020//membrane;GO:0044425//membrane part
Unigene040441	no	no	no	no	no	no	no	yes	no	no	no	yes	GO:0097659//nucleic acid-templated transcription;GO:0006807//nitrogen compound metabolic process;GO:0044260//cellular macromolecule metabolic process;GO:0071704//organic substance metabolic process;GO:0034654//nucleobase-containing compound biosynthetic process;GO:0009058//biosynthetic process;GO:0010467//gene expression;GO:1901576//organic substance biosynthetic process;GO:0034641//cellular nitr…	-	-
Unigene040473	no	no	no	no	no	no	no	no	no	no	no	yes	-	GO:0003824//catalytic activity;GO:0016757//transferase activity, transferring glycosyl groups;GO:0016740//transferase activity	-
Unigene040476	no	yes	no	no	no	no	no	no	yes	no	no	no	-	GO:0003824//catalytic activity;GO:0005488//binding;GO:0016746//transferase activity, transferring acyl groups;GO:0016740//transferase activity	-
Unigene040495	no	yes	no	no	no	no	no	yes	no	no	no	no	-	-	GO:0005622//intracellular;GO:0005623//cell;GO:0043226//organelle;GO:0044446//intracellular organelle part;GO:0009507//chloroplast;GO:0009579//thylakoid;GO:0031976//plastid thylakoid;GO:0043231//intracellular membrane-bounded organelle;GO:0005737//cytoplasm;GO:0043229//intracellular organelle;GO:0009536//plastid;GO:0044422//organelle part;GO:0009534//chloroplast thylakoid;GO:0044424//intracellular…
Unigene040592	no	yes	no	no	no	no	no	yes	yes	yes	no	yes	-	-	GO:0016020//membrane
Unigene040718	no	no	no	no	no	no	no	no	yes	no	no	no	GO:0044267//cellular protein metabolic process;GO:0043170//macromolecule metabolic process;GO:0006796//phosphate-containing compound metabolic process;GO:0043412//macromolecule modification;GO:0008152//metabolic process;GO:0044260//cellular macromolecule metabolic process;GO:0019538//protein metabolic process;GO:0006464//cellular protein modification process;GO:0071704//organic substance metaboli…	GO:0016740//transferase activity;GO:0032549//ribonucleoside binding;GO:0016773//phosphotransferase activity, alcohol group as acceptor;GO:0016301//kinase activity;GO:0001883//purine nucleoside binding;GO:0003824//catalytic activity;GO:0036094//small molecule binding;GO:0004672//protein kinase activity;GO:0005488//binding;GO:0097367//carbohydrate derivative binding;GO:1901363//heterocyclic compoun…	GO:0044425//membrane part;GO:0016020//membrane;GO:0031224//intrinsic component of membrane
Unigene040752	no	yes	no	no	no	no	no	no	yes	no	no	no	-	GO:0003824//catalytic activity	GO:0044425//membrane part;GO:0031224//intrinsic component of membrane;GO:0016020//membrane
Unigene040780	no	yes	no	no	no	no	no	yes	yes	no	no	no	-	-	GO:0044425//membrane part;GO:0031224//intrinsic component of membrane;GO:0016020//membrane
Unigene040817	no	yes	no	no	no	no	no	no	no	no	no	no	GO:0016043//cellular component organization;GO:0008152//metabolic process;GO:0032259//methylation;GO:0043170//macromolecule metabolic process;GO:0071704//organic substance metabolic process;GO:0043412//macromolecule modification;GO:0009987//cellular process;GO:0044237//cellular metabolic process;GO:0044267//cellular protein metabolic process;GO:0019538//protein metabolic process;GO:0016569//chrom…	GO:0046914//transition metal ion binding;GO:0016278//lysine N-methyltransferase activity;GO:0046872//metal ion binding;GO:0016279//protein-lysine N-methyltransferase activity;GO:0016741//transferase activity, transferring one-carbon groups;GO:0008276//protein methyltransferase activity;GO:0043169//cation binding;GO:0005488//binding;GO:0016740//transferase activity;GO:0008757//S-adenosylmethionine…	GO:0043228//non-membrane-bounded organelle;GO:0005623//cell;GO:0043229//intracellular organelle;GO:0043232//intracellular non-membrane-bounded organelle;GO:0044464//cell part;GO:0044424//intracellular part;GO:0005622//intracellular;GO:0043226//organelle
Unigene040948	no	yes	no	no	no	no	no	yes	yes	yes	no	yes	GO:0044238//primary metabolic process;GO:0008152//metabolic process	GO:0003824//catalytic activity	-
Unigene041122	no	yes	no	no	no	no	no	no	no	no	no	no	GO:0043170//macromolecule metabolic process;GO:0019538//protein metabolic process;GO:0043412//macromolecule modification;GO:0006793//phosphorus metabolic process;GO:0009987//cellular process;GO:0006464//cellular protein modification process;GO:0071704//organic substance metabolic process;GO:0044267//cellular protein metabolic process;GO:0008152//metabolic process;GO:0036211//protein modification …	GO:0005488//binding;GO:0001882//nucleoside binding;GO:0001883//purine nucleoside binding;GO:0016740//transferase activity;GO:0036094//small molecule binding;GO:0097159//organic cyclic compound binding;GO:0003824//catalytic activity;GO:0016772//transferase activity, transferring phosphorus-containing groups;GO:0032550//purine ribonucleoside binding;GO:0097367//carbohydrate derivative binding;GO:00…	-
Unigene041205	no	yes	no	no	no	no	no	no	yes	no	no	no	-	GO:0016787//hydrolase activity;GO:0003824//catalytic activity	-
Unigene041225	no	yes	no	no	no	no	no	no	yes	no	no	no	-	GO:0003824//catalytic activity	GO:0031224//intrinsic component of membrane;GO:0044425//membrane part;GO:0016020//membrane
Unigene041226	no	yes	no	no	yes	no	no	yes	yes	no	no	no	-	GO:0035251//UDP-glucosyltransferase activity;GO:0016758//transferase activity, transferring hexosyl groups;GO:0016740//transferase activity;GO:0008194//UDP-glycosyltransferase activity;GO:0016757//transferase activity, transferring glycosyl groups;GO:0003824//catalytic activity;GO:0046527//glucosyltransferase activity	-
Unigene041320	no	no	no	no	no	no	no	yes	no	no	no	yes	GO:0044237//cellular metabolic process;GO:0009987//cellular process;GO:0006793//phosphorus metabolic process;GO:0006796//phosphate-containing compound metabolic process;GO:0008152//metabolic process	-	-
Unigene041378	no	no	no	no	no	no	no	no	no	no	no	yes	-	GO:0036094//small molecule binding;GO:0005488//binding;GO:0019842//vitamin binding;GO:0016829//lyase activity;GO:0016830//carbon-carbon lyase activity;GO:0003824//catalytic activity	-
Unigene041386	no	yes	no	no	no	no	no	yes	yes	no	no	no	-	GO:0008289//lipid binding;GO:0005488//binding;GO:0005543//phospholipid binding	-
Unigene041393	no	yes	no	no	no	no	no	no	no	no	no	no	GO:0044237//cellular metabolic process;GO:0009987//cellular process;GO:0008152//metabolic process;GO:0044267//cellular protein metabolic process;GO:0044260//cellular macromolecule metabolic process;GO:0044238//primary metabolic process;GO:0006464//cellular protein modification process;GO:0043412//macromolecule modification;GO:0006796//phosphate-containing compound metabolic process;GO:0036211//pr…	GO:0001883//purine nucleoside binding;GO:0003824//catalytic activity;GO:0032550//purine ribonucleoside binding;GO:0001882//nucleoside binding;GO:1901363//heterocyclic compound binding;GO:0016740//transferase activity;GO:0097367//carbohydrate derivative binding;GO:0032549//ribonucleoside binding;GO:0097159//organic cyclic compound binding;GO:0016772//transferase activity, transferring phosphorus-c…	GO:0044425//membrane part;GO:0031224//intrinsic component of membrane;GO:0016020//membrane
Unigene041417	no	no	no	no	no	no	no	no	yes	no	no	no	GO:0071704//organic substance metabolic process;GO:0044255//cellular lipid metabolic process;GO:0006650//glycerophospholipid metabolic process;GO:0006793//phosphorus metabolic process;GO:0046486//glycerolipid metabolic process;GO:0009987//cellular process;GO:0008152//metabolic process;GO:0044238//primary metabolic process;GO:0006629//lipid metabolic process;GO:0044237//cellular metabolic process;…	GO:0016788//hydrolase activity, acting on ester bonds;GO:0003824//catalytic activity;GO:0042578//phosphoric ester hydrolase activity;GO:0016791//phosphatase activity;GO:0016787//hydrolase activity;GO:0052745//inositol phosphate phosphatase activity	GO:0044444//cytoplasmic part;GO:0044464//cell part;GO:0043227//membrane-bounded organelle;GO:0005623//cell;GO:0005622//intracellular;GO:0043231//intracellular membrane-bounded organelle;GO:0044424//intracellular part;GO:0005737//cytoplasm;GO:0043226//organelle;GO:0009536//plastid;GO:0043229//intracellular organelle
Unigene041571	no	yes	no	no	no	no	no	no	yes	no	no	no	GO:0008152//metabolic process;GO:0044710//single-organism metabolic process;GO:0044699//single-organism process	GO:0003824//catalytic activity	-
Unigene041593	no	yes	no	no	no	no	no	no	yes	no	no	no	GO:0009987//cellular process;GO:0071704//organic substance metabolic process;GO:0044260//cellular macromolecule metabolic process;GO:0044238//primary metabolic process;GO:0008152//metabolic process;GO:0044267//cellular protein metabolic process;GO:0043412//macromolecule modification;GO:0036211//protein modification process;GO:0006793//phosphorus metabolic process;GO:0044237//cellular metabolic pr…	GO:0016740//transferase activity;GO:0036094//small molecule binding;GO:0001882//nucleoside binding;GO:0097159//organic cyclic compound binding;GO:1901363//heterocyclic compound binding;GO:0005488//binding;GO:0032549//ribonucleoside binding;GO:0016772//transferase activity, transferring phosphorus-containing groups;GO:0097367//carbohydrate derivative binding;GO:0003824//catalytic activity;GO:00325…	GO:0031224//intrinsic component of membrane;GO:0044425//membrane part;GO:0016020//membrane
Unigene041790	no	no	no	no	no	no	no	no	yes	no	no	no	GO:0065007//biological regulation;GO:0044281//small molecule metabolic process;GO:0071704//organic substance metabolic process;GO:0009987//cellular process;GO:0044699//single-organism process;GO:0065008//regulation of biological quality;GO:0042592//homeostatic process;GO:0019725//cellular homeostasis;GO:0044763//single-organism cellular process;GO:0008152//metabolic process;GO:0018904//ether meta…	GO:0003824//catalytic activity;GO:0015036//disulfide oxidoreductase activity;GO:0016491//oxidoreductase activity;GO:0016667//oxidoreductase activity, acting on a sulfur group of donors	GO:0016020//membrane
Unigene041799	yes	no	yes	no	no	no	no	no	no	no	yes	no	GO:0009987//cellular process;GO:0006793//phosphorus metabolic process;GO:0008152//metabolic process;GO:0044237//cellular metabolic process;GO:0006796//phosphate-containing compound metabolic process	GO:0016301//kinase activity;GO:0016740//transferase activity;GO:0003824//catalytic activity;GO:0016772//transferase activity, transferring phosphorus-containing groups	GO:0016020//membrane
Unigene041805	no	yes	no	no	no	no	no	no	yes	no	no	no	GO:0006351//transcription, DNA-templated;GO:1901362//organic cyclic compound biosynthetic process;GO:0044238//primary metabolic process;GO:0009987//cellular process;GO:0032774//RNA biosynthetic process;GO:0034641//cellular nitrogen compound metabolic process;GO:0006139//nucleobase-containing compound metabolic process;GO:0008152//metabolic process;GO:0010467//gene expression;GO:0046483//heterocyc…	-	-
Unigene041830	no	yes	no	no	no	no	no	no	yes	no	no	no	-	GO:0003824//catalytic activity	-
Unigene041845	yes	yes	no	no	yes	no	no	no	no	no	no	no	GO:0044260//cellular macromolecule metabolic process;GO:1901576//organic substance biosynthetic process;GO:0009058//biosynthetic process;GO:0009987//cellular process;GO:1901362//organic cyclic compound biosynthetic process;GO:0034654//nucleobase-containing compound biosynthetic process;GO:0046483//heterocycle metabolic process;GO:0008152//metabolic process;GO:0090304//nucleic acid metabolic proce…	-	GO:0044464//cell part;GO:0032991//macromolecular complex;GO:0043231//intracellular membrane-bounded organelle;GO:0044424//intracellular part;GO:0043229//intracellular organelle;GO:0043227//membrane-bounded organelle;GO:0043226//organelle;GO:0005623//cell;GO:0005622//intracellular;GO:0044422//organelle part;GO:0044446//intracellular organelle part;GO:0043234//protein complex
Unigene041864	no	yes	no	no	no	no	no	no	no	no	no	no	GO:0006464//cellular protein modification process;GO:0007154//cell communication;GO:0008152//metabolic process;GO:0044238//primary metabolic process;GO:0044699//single-organism process;GO:0043412//macromolecule modification;GO:0044260//cellular macromolecule metabolic process;GO:0036211//protein modification process;GO:0019538//protein metabolic process;GO:0006793//phosphorus metabolic process;GO…	GO:0016740//transferase activity;GO:0003824//catalytic activity;GO:0016301//kinase activity;GO:0001883//purine nucleoside binding;GO:0016773//phosphotransferase activity, alcohol group as acceptor;GO:0097159//organic cyclic compound binding;GO:1901363//heterocyclic compound binding;GO:0001882//nucleoside binding;GO:0016772//transferase activity, transferring phosphorus-containing groups;GO:003254…	-
Unigene041885	no	no	no	no	no	no	no	no	no	no	no	yes	-	GO:0016740//transferase activity;GO:0016769//transferase activity, transferring nitrogenous groups;GO:0003824//catalytic activity;GO:0016829//lyase activity	-
Unigene042044	no	no	no	no	no	no	no	yes	no	yes	no	yes	-	GO:0003824//catalytic activity	GO:0044444//cytoplasmic part;GO:0005794//Golgi apparatus;GO:0044425//membrane part;GO:0005622//intracellular;GO:0012505//endomembrane system;GO:0016020//membrane;GO:0043229//intracellular organelle;GO:0031224//intrinsic component of membrane;GO:0043231//intracellular membrane-bounded organelle;GO:0005623//cell;GO:0005737//cytoplasm;GO:0044464//cell part;GO:0043226//organelle;GO:0043227//membrane-…
Unigene042172	no	yes	no	no	no	no	no	no	yes	no	no	no	GO:0008152//metabolic process	GO:0003824//catalytic activity	-
Unigene042293	no	yes	no	no	no	no	no	no	yes	no	no	no	GO:0044763//single-organism cellular process;GO:0006793//phosphorus metabolic process;GO:0044699//single-organism process;GO:0009987//cellular process;GO:0043436//oxoacid metabolic process;GO:0044237//cellular metabolic process;GO:0032787//monocarboxylic acid metabolic process;GO:0006082//organic acid metabolic process;GO:0019752//carboxylic acid metabolic process;GO:0006090//pyruvate metabolic p…	GO:0016740//transferase activity;GO:0043167//ion binding;GO:0005488//binding;GO:0046872//metal ion binding;GO:0016773//phosphotransferase activity, alcohol group as acceptor;GO:0043169//cation binding;GO:0031420//alkali metal ion binding;GO:0016772//transferase activity, transferring phosphorus-containing groups;GO:0003824//catalytic activity	-
Unigene042357	no	yes	no	no	no	no	no	yes	yes	no	no	yes	GO:0008152//metabolic process	GO:0005488//binding;GO:0043167//ion binding;GO:0043168//anion binding	-
Unigene042431	no	yes	yes	no	no	no	no	no	no	no	no	no	GO:0044238//primary metabolic process;GO:0008152//metabolic process	GO:0003824//catalytic activity;GO:0016787//hydrolase activity	-
Unigene042459	no	yes	no	no	no	no	no	no	no	no	no	no	GO:0008152//metabolic process;GO:0043170//macromolecule metabolic process;GO:0010467//gene expression;GO:0071704//organic substance metabolic process	-	GO:0032991//macromolecular complex;GO:1990904//ribonucleoprotein complex;GO:0030529//intracellular ribonucleoprotein complex;GO:0005623//cell;GO:0044424//intracellular part;GO:0005622//intracellular;GO:0044464//cell part
Unigene042530	no	yes	no	no	no	no	no	yes	yes	no	no	no	GO:0044710//single-organism metabolic process;GO:0008152//metabolic process;GO:0044699//single-organism process	GO:0043167//ion binding;GO:0005488//binding;GO:0043169//cation binding	-
Unigene042592	yes	no	yes	no	no	no	no	no	no	no	no	no	GO:0044238//primary metabolic process;GO:0044260//cellular macromolecule metabolic process;GO:0071103//DNA conformation change;GO:0008152//metabolic process;GO:0044237//cellular metabolic process;GO:0090304//nucleic acid metabolic process;GO:0051276//chromosome organization;GO:0046483//heterocycle metabolic process;GO:0043170//macromolecule metabolic process;GO:0032392//DNA geometric change;GO:00…	GO:0001882//nucleoside binding;GO:0016818//hydrolase activity, acting on acid anhydrides, in phosphorus-containing anhydrides;GO:0032550//purine ribonucleoside binding;GO:0005488//binding;GO:0097367//carbohydrate derivative binding;GO:0003676//nucleic acid binding;GO:0001883//purine nucleoside binding;GO:0016817//hydrolase activity, acting on acid anhydrides;GO:0004386//helicase activity;GO:00360…	GO:0043231//intracellular membrane-bounded organelle;GO:0005623//cell;GO:0043229//intracellular organelle;GO:0043227//membrane-bounded organelle;GO:0043234//protein complex;GO:0016020//membrane;GO:0005622//intracellular;GO:0032991//macromolecular complex;GO:0044425//membrane part;GO:0043226//organelle;GO:0044424//intracellular part;GO:0031224//intrinsic component of membrane;GO:0044464//cell part
Unigene042599	no	no	no	no	no	no	no	no	no	no	no	yes	GO:0044238//primary metabolic process;GO:0008152//metabolic process;GO:0044763//single-organism cellular process;GO:0009987//cellular process;GO:0044699//single-organism process;GO:0044267//cellular protein metabolic process;GO:0019538//protein metabolic process;GO:0006464//cellular protein modification process;GO:0007154//cell communication;GO:0071704//organic substance metabolic process;GO:0043…	GO:0001883//purine nucleoside binding;GO:0016772//transferase activity, transferring phosphorus-containing groups;GO:0036094//small molecule binding;GO:0016773//phosphotransferase activity, alcohol group as acceptor;GO:0032550//purine ribonucleoside binding;GO:0003824//catalytic activity;GO:0097159//organic cyclic compound binding;GO:0032549//ribonucleoside binding;GO:0001882//nucleoside binding;…	-
Unigene042603	no	no	no	no	no	no	no	no	no	no	no	yes	GO:0009987//cellular process;GO:0016032//viral process;GO:0044764//multi-organism cellular process;GO:0044419//interspecies interaction between organisms;GO:0044403//symbiosis, encompassing mutualism through parasitism;GO:0051704//multi-organism process	-	GO:0044425//membrane part;GO:0031224//intrinsic component of membrane;GO:0005623//cell;GO:0043227//membrane-bounded organelle;GO:0044424//intracellular part;GO:0005622//intracellular;GO:0043229//intracellular organelle;GO:0044464//cell part;GO:0044446//intracellular organelle part;GO:0044432//endoplasmic reticulum part;GO:0044422//organelle part;GO:0005783//endoplasmic reticulum;GO:0012505//endom…
Unigene042649	no	yes	no	no	no	no	no	no	yes	no	no	no	-	GO:0003824//catalytic activity;GO:0005488//binding;GO:0043167//ion binding;GO:0043169//cation binding	-
Unigene042708	no	no	yes	no	no	no	no	no	no	no	no	no	GO:0009987//cellular process	GO:0016817//hydrolase activity, acting on acid anhydrides;GO:0016787//hydrolase activity;GO:0016462//pyrophosphatase activity;GO:0004386//helicase activity;GO:0003824//catalytic activity;GO:0016818//hydrolase activity, acting on acid anhydrides, in phosphorus-containing anhydrides;GO:0017111//nucleoside-triphosphatase activity	-
Unigene042717	no	yes	no	no	no	no	no	no	no	no	no	no	GO:0044763//single-organism cellular process;GO:0044699//single-organism process;GO:0009987//cellular process;GO:0007017//microtubule-based process	GO:0032550//purine ribonucleoside binding;GO:0008092//cytoskeletal protein binding;GO:0005488//binding;GO:0003774//motor activity;GO:0016462//pyrophosphatase activity;GO:0015631//tubulin binding;GO:0001883//purine nucleoside binding;GO:0097159//organic cyclic compound binding;GO:0001882//nucleoside binding;GO:0016787//hydrolase activity;GO:0016817//hydrolase activity, acting on acid anhydrides;GO…	-
Unigene042814	no	yes	no	no	no	no	no	no	no	no	no	no	GO:0044271//cellular nitrogen compound biosynthetic process;GO:0044249//cellular biosynthetic process;GO:1901564//organonitrogen compound metabolic process;GO:0043603//cellular amide metabolic process;GO:0019538//protein metabolic process;GO:0043170//macromolecule metabolic process;GO:0006807//nitrogen compound metabolic process;GO:0034645//cellular macromolecule biosynthetic process;GO:0010467//…	GO:0005488//binding;GO:1901363//heterocyclic compound binding;GO:0097159//organic cyclic compound binding;GO:0003723//RNA binding;GO:0003676//nucleic acid binding;GO:0008135//translation factor activity, RNA binding	GO:0044464//cell part;GO:0044424//intracellular part;GO:0005622//intracellular;GO:0005623//cell;GO:0044444//cytoplasmic part;GO:0005737//cytoplasm
Unigene043026	no	no	no	no	no	no	no	no	no	no	no	yes	-	GO:0003824//catalytic activity	-
Unigene043167	no	no	no	no	no	no	no	no	yes	no	no	no	GO:0044237//cellular metabolic process;GO:0006793//phosphorus metabolic process;GO:0009987//cellular process;GO:0006796//phosphate-containing compound metabolic process;GO:0008152//metabolic process	-	-
Unigene043423	no	yes	no	no	no	no	no	yes	no	no	no	no	GO:0051179//localization;GO:0033036//macromolecule localization;GO:0010876//lipid localization	GO:0005488//binding	-
Unigene043485	yes	no	no	no	no	no	no	no	no	no	no	no	GO:0009987//cellular process;GO:0006810//transport;GO:0006811//ion transport;GO:0006812//cation transport;GO:0051234//establishment of localization;GO:0044699//single-organism process;GO:0044763//single-organism cellular process;GO:0051179//localization	GO:0005215//transporter activity;GO:0022892//substrate-specific transporter activity;GO:0022891//substrate-specific transmembrane transporter activity;GO:0022857//transmembrane transporter activity;GO:0015075//ion transmembrane transporter activity	GO:0031224//intrinsic component of membrane;GO:0016020//membrane;GO:0044425//membrane part
Unigene043501	no	yes	no	no	no	no	no	no	yes	no	no	no	GO:0009987//cellular process;GO:0006793//phosphorus metabolic process;GO:0008152//metabolic process;GO:0006796//phosphate-containing compound metabolic process;GO:0044237//cellular metabolic process	GO:0003824//catalytic activity;GO:0043167//ion binding;GO:0043169//cation binding;GO:0005488//binding	-
Unigene043508	no	yes	no	no	no	no	no	yes	no	no	no	no	GO:0043412//macromolecule modification;GO:0044260//cellular macromolecule metabolic process;GO:0006464//cellular protein modification process;GO:0009987//cellular process;GO:0044238//primary metabolic process;GO:0019538//protein metabolic process;GO:0006796//phosphate-containing compound metabolic process;GO:0036211//protein modification process;GO:0006793//phosphorus metabolic process;GO:0044237…	GO:0001882//nucleoside binding;GO:0004672//protein kinase activity;GO:0016773//phosphotransferase activity, alcohol group as acceptor;GO:0097159//organic cyclic compound binding;GO:0003824//catalytic activity;GO:0036094//small molecule binding;GO:0016772//transferase activity, transferring phosphorus-containing groups;GO:0016301//kinase activity;GO:1901363//heterocyclic compound binding;GO:003254…	GO:0016020//membrane;GO:0044425//membrane part;GO:0031224//intrinsic component of membrane
Unigene043529	no	yes	no	no	no	no	no	no	no	no	no	no	GO:0008152//metabolic process;GO:0044238//primary metabolic process	GO:0016787//hydrolase activity;GO:0016798//hydrolase activity, acting on glycosyl bonds;GO:0003824//catalytic activity;GO:0004553//hydrolase activity, hydrolyzing O-glycosyl compounds;GO:0015925//galactosidase activity	-
Unigene043530	no	no	no	no	no	no	no	no	yes	no	no	no	GO:0044238//primary metabolic process;GO:0008152//metabolic process	GO:0016787//hydrolase activity;GO:0016798//hydrolase activity, acting on glycosyl bonds;GO:0015925//galactosidase activity;GO:0003824//catalytic activity;GO:0004553//hydrolase activity, hydrolyzing O-glycosyl compounds	-
Unigene043606	no	yes	no	no	no	no	no	yes	yes	no	no	yes	-	-	GO:0016020//membrane;GO:0044425//membrane part;GO:0031224//intrinsic component of membrane
Unigene043743	no	yes	no	no	no	no	no	no	no	no	no	no	GO:0044699//single-organism process;GO:0009987//cellular process;GO:0044763//single-organism cellular process	GO:0032549//ribonucleoside binding;GO:0017111//nucleoside-triphosphatase activity;GO:0001882//nucleoside binding;GO:0016787//hydrolase activity;GO:0036094//small molecule binding;GO:0097367//carbohydrate derivative binding;GO:1901363//heterocyclic compound binding;GO:0097159//organic cyclic compound binding;GO:0003824//catalytic activity;GO:0032550//purine ribonucleoside binding;GO:0016462//pyrop…	GO:0005623//cell;GO:0044464//cell part;GO:0043228//non-membrane-bounded organelle;GO:0044424//intracellular part;GO:0043226//organelle;GO:0043232//intracellular non-membrane-bounded organelle;GO:0005856//cytoskeleton;GO:0005622//intracellular;GO:0015630//microtubule cytoskeleton;GO:0043229//intracellular organelle
Unigene043745	no	yes	no	no	no	no	no	no	yes	no	no	no	-	GO:0016740//transferase activity;GO:0003824//catalytic activity;GO:0016757//transferase activity, transferring glycosyl groups	-
Unigene043757	no	yes	no	no	yes	no	no	yes	yes	no	no	no	-	GO:0016831//carboxy-lyase activity;GO:0016829//lyase activity;GO:0003824//catalytic activity;GO:0016830//carbon-carbon lyase activity;GO:0036094//small molecule binding;GO:0019842//vitamin binding;GO:0005488//binding	-
Unigene043772	no	yes	yes	no	no	no	no	no	yes	no	no	no	-	GO:0003824//catalytic activity;GO:0016787//hydrolase activity	GO:0016020//membrane;GO:0044425//membrane part;GO:0031224//intrinsic component of membrane
Unigene043909	no	yes	no	no	no	no	no	yes	yes	no	no	no	GO:0019538//protein metabolic process;GO:0008152//metabolic process;GO:0006796//phosphate-containing compound metabolic process;GO:0044238//primary metabolic process;GO:0043170//macromolecule metabolic process;GO:0006464//cellular protein modification process;GO:0071704//organic substance metabolic process;GO:0036211//protein modification process;GO:0044237//cellular metabolic process;GO:0043412/…	GO:0016772//transferase activity, transferring phosphorus-containing groups;GO:0032549//ribonucleoside binding;GO:0036094//small molecule binding;GO:0097367//carbohydrate derivative binding;GO:0016740//transferase activity;GO:1901363//heterocyclic compound binding;GO:0005488//binding;GO:0001882//nucleoside binding;GO:0032550//purine ribonucleoside binding;GO:0097159//organic cyclic compound bindi…	GO:0044425//membrane part;GO:0031224//intrinsic component of membrane;GO:0016020//membrane
Unigene043989	no	no	no	no	no	no	no	no	no	no	no	yes	GO:0006796//phosphate-containing compound metabolic process;GO:0044260//cellular macromolecule metabolic process;GO:0044238//primary metabolic process;GO:0008152//metabolic process;GO:0036211//protein modification process;GO:0071704//organic substance metabolic process;GO:0006464//cellular protein modification process;GO:0006793//phosphorus metabolic process;GO:0019538//protein metabolic process;…	GO:0016740//transferase activity;GO:0032550//purine ribonucleoside binding;GO:0016773//phosphotransferase activity, alcohol group as acceptor;GO:1901363//heterocyclic compound binding;GO:0016772//transferase activity, transferring phosphorus-containing groups;GO:0004672//protein kinase activity;GO:0032549//ribonucleoside binding;GO:0001883//purine nucleoside binding;GO:0001882//nucleoside binding…	GO:0016020//membrane;GO:0044425//membrane part;GO:0031224//intrinsic component of membrane
Unigene044100	yes	no	no	no	no	no	no	no	no	no	no	no	-	-	GO:0009536//plastid;GO:0044446//intracellular organelle part;GO:0043227//membrane-bounded organelle;GO:0044435//plastid part;GO:0030529//intracellular ribonucleoprotein complex;GO:0005623//cell;GO:0043229//intracellular organelle;GO:0032991//macromolecular complex;GO:0044422//organelle part;GO:0043231//intracellular membrane-bounded organelle;GO:0043226//organelle;GO:0005622//intracellular;GO:000…
Unigene044289	no	no	no	no	no	no	no	no	no	no	no	yes	-	GO:0003824//catalytic activity	-
Unigene044307	no	yes	no	no	no	no	no	yes	yes	no	no	no	GO:0008152//metabolic process	GO:0003824//catalytic activity	GO:0031224//intrinsic component of membrane;GO:0044425//membrane part;GO:0016020//membrane
Unigene044426	no	yes	no	no	no	no	no	no	yes	no	no	no	-	GO:0005488//binding;GO:0043167//ion binding;GO:0043169//cation binding;GO:0003824//catalytic activity;GO:0005515//protein binding	-
Unigene044493	no	no	yes	no	no	no	no	no	no	no	no	no	-	GO:0003824//catalytic activity	GO:0016020//membrane;GO:0044425//membrane part;GO:0031224//intrinsic component of membrane
Unigene044515	no	yes	no	no	no	no	no	no	no	no	no	no	GO:0044267//cellular protein metabolic process;GO:0036211//protein modification process;GO:0043414//macromolecule methylation;GO:0043933//macromolecular complex subunit organization;GO:0008152//metabolic process;GO:0006325//chromatin organization;GO:0016571//histone methylation;GO:0044238//primary metabolic process;GO:0016043//cellular component organization;GO:0006464//cellular protein modificat…	GO:0005488//binding;GO:0016740//transferase activity;GO:0043167//ion binding;GO:0008170//N-methyltransferase activity;GO:0046872//metal ion binding;GO:0046914//transition metal ion binding;GO:0016741//transferase activity, transferring one-carbon groups;GO:0043169//cation binding;GO:0016278//lysine N-methyltransferase activity;GO:0005515//protein binding;GO:0008276//protein methyltransferase acti…	GO:0044424//intracellular part;GO:0044464//cell part;GO:0043226//organelle;GO:0005622//intracellular;GO:0005623//cell;GO:0043232//intracellular non-membrane-bounded organelle;GO:0043229//intracellular organelle;GO:0043228//non-membrane-bounded organelle
Unigene044551	no	no	no	no	no	no	no	yes	no	no	no	no	GO:0030162//regulation of proteolysis;GO:0044092//negative regulation of molecular function;GO:0010605//negative regulation of macromolecule metabolic process;GO:0031323//regulation of cellular metabolic process;GO:0051346//negative regulation of hydrolase activity;GO:0043086//negative regulation of catalytic activity;GO:0060255//regulation of macromolecule metabolic process;GO:0019222//regulatio…	GO:0098772//molecular function regulator;GO:0004857//enzyme inhibitor activity;GO:0030234//enzyme regulator activity	-
Unigene044694	no	yes	no	no	no	no	no	no	yes	no	no	no	GO:0071704//organic substance metabolic process;GO:0008152//metabolic process;GO:0009987//cellular process;GO:0044699//single-organism process;GO:0044238//primary metabolic process;GO:0006793//phosphorus metabolic process;GO:0019637//organophosphate metabolic process;GO:0044763//single-organism cellular process;GO:0006644//phospholipid metabolic process;GO:0044237//cellular metabolic process;GO:0…	GO:0016788//hydrolase activity, acting on ester bonds;GO:0046872//metal ion binding;GO:0005488//binding;GO:0016787//hydrolase activity;GO:0004620//phospholipase activity;GO:0043169//cation binding;GO:0043167//ion binding;GO:0016298//lipase activity;GO:0003824//catalytic activity	-
Unigene044728	no	no	yes	no	no	no	no	no	no	no	no	no	GO:0006139//nucleobase-containing compound metabolic process;GO:0043038//amino acid activation;GO:0034641//cellular nitrogen compound metabolic process;GO:0034645//cellular macromolecule biosynthetic process;GO:0043039//tRNA aminoacylation;GO:0008152//metabolic process;GO:0009059//macromolecule biosynthetic process;GO:0019538//protein metabolic process;GO:0043170//macromolecule metabolic process;…	GO:0005488//binding;GO:0036094//small molecule binding;GO:0032550//purine ribonucleoside binding;GO:0016874//ligase activity;GO:1901363//heterocyclic compound binding;GO:0032549//ribonucleoside binding;GO:0003824//catalytic activity;GO:0097159//organic cyclic compound binding;GO:0001883//purine nucleoside binding;GO:0001882//nucleoside binding;GO:0016876//ligase activity, forming aminoacyl-tRNA a…	GO:0005623//cell;GO:0044424//intracellular part;GO:0005622//intracellular;GO:0044464//cell part
Unigene044884	no	no	no	no	no	no	no	no	yes	no	no	no	GO:0044238//primary metabolic process;GO:0044699//single-organism process;GO:0008152//metabolic process;GO:0044710//single-organism metabolic process	GO:0016491//oxidoreductase activity;GO:0048037//cofactor binding;GO:0005488//binding;GO:0016614//oxidoreductase activity, acting on CH-OH group of donors;GO:0003824//catalytic activity	-
Unigene044963	no	yes	no	no	no	no	no	no	yes	no	no	no	GO:0070085//glycosylation;GO:0071704//organic substance metabolic process;GO:0009987//cellular process;GO:0005975//carbohydrate metabolic process;GO:0010191//mucilage metabolic process;GO:0044238//primary metabolic process;GO:0044699//single-organism process;GO:0044710//single-organism metabolic process;GO:0044723//single-organism carbohydrate metabolic process;GO:0008152//metabolic process;GO:00…	GO:0000030//mannosyltransferase activity;GO:0003824//catalytic activity;GO:0016740//transferase activity;GO:0019187//beta-1,4-mannosyltransferase activity;GO:0016758//transferase activity, transferring hexosyl groups;GO:0016757//transferase activity, transferring glycosyl groups	GO:0005623//cell;GO:0043231//intracellular membrane-bounded organelle;GO:0043229//intracellular organelle;GO:0031224//intrinsic component of membrane;GO:0044424//intracellular part;GO:0005622//intracellular;GO:0043227//membrane-bounded organelle;GO:0016020//membrane;GO:0043226//organelle;GO:0044425//membrane part;GO:0044464//cell part
Unigene045012	no	yes	no	no	no	no	no	yes	yes	no	no	yes	GO:0071704//organic substance metabolic process;GO:0008152//metabolic process;GO:0044699//single-organism process;GO:0044710//single-organism metabolic process	GO:0003824//catalytic activity;GO:1901363//heterocyclic compound binding;GO:1901265//nucleoside phosphate binding;GO:0016491//oxidoreductase activity;GO:0016614//oxidoreductase activity, acting on CH-OH group of donors;GO:0005488//binding;GO:0097159//organic cyclic compound binding;GO:0036094//small molecule binding;GO:0000166//nucleotide binding	-
Unigene045018	no	yes	no	no	no	no	no	yes	yes	no	no	no	GO:0008152//metabolic process;GO:0009987//cellular process;GO:0006796//phosphate-containing compound metabolic process;GO:0044237//cellular metabolic process;GO:0006793//phosphorus metabolic process	GO:0005488//binding;GO:0003824//catalytic activity;GO:0016773//phosphotransferase activity, alcohol group as acceptor;GO:0016301//kinase activity;GO:0016740//transferase activity;GO:0004672//protein kinase activity;GO:0016772//transferase activity, transferring phosphorus-containing groups	GO:0016020//membrane
Unigene045022	no	yes	no	no	no	no	no	no	yes	no	no	no	GO:0008152//metabolic process;GO:0044699//single-organism process;GO:0044710//single-organism metabolic process	GO:1901363//heterocyclic compound binding;GO:0016614//oxidoreductase activity, acting on CH-OH group of donors;GO:0097159//organic cyclic compound binding;GO:0016491//oxidoreductase activity;GO:0000166//nucleotide binding;GO:0003824//catalytic activity;GO:0016899//oxidoreductase activity, acting on the CH-OH group of donors, oxygen as acceptor;GO:0005488//binding;GO:1901265//nucleoside phosphate …	-
Unigene045221	no	yes	no	no	no	no	no	no	no	no	no	no	-	-	GO:0016020//membrane;GO:0031224//intrinsic component of membrane;GO:0044425//membrane part
Unigene045356	no	no	yes	no	no	no	no	no	no	no	no	yes	GO:0043170//macromolecule metabolic process;GO:0008152//metabolic process;GO:0019538//protein metabolic process;GO:0044238//primary metabolic process;GO:0071704//organic substance metabolic process	GO:0016787//hydrolase activity;GO:0070011//peptidase activity, acting on L-amino acid peptides;GO:0003824//catalytic activity;GO:0008233//peptidase activity	-
Unigene045420	no	yes	no	no	no	no	no	no	no	no	no	no	GO:0044238//primary metabolic process;GO:0071704//organic substance metabolic process;GO:0009987//cellular process;GO:0043170//macromolecule metabolic process;GO:0006796//phosphate-containing compound metabolic process;GO:0016310//phosphorylation;GO:0036211//protein modification process;GO:0006468//protein phosphorylation;GO:0019538//protein metabolic process;GO:0044267//cellular protein metaboli…	GO:0004672//protein kinase activity;GO:0016301//kinase activity;GO:0097159//organic cyclic compound binding;GO:0097367//carbohydrate derivative binding;GO:0005488//binding;GO:0001883//purine nucleoside binding;GO:0032550//purine ribonucleoside binding;GO:0016740//transferase activity;GO:0003824//catalytic activity;GO:0032549//ribonucleoside binding;GO:0016772//transferase activity, transferring p…	GO:0044425//membrane part;GO:0016020//membrane;GO:0031224//intrinsic component of membrane
Unigene045437	no	yes	no	no	no	no	no	no	yes	no	no	no	GO:0051179//localization;GO:0051234//establishment of localization	GO:0005215//transporter activity;GO:0022857//transmembrane transporter activity	GO:0016020//membrane
Unigene045468	no	no	no	no	no	no	no	no	yes	no	no	no	-	-	GO:0016020//membrane;GO:0031224//intrinsic component of membrane;GO:0044425//membrane part
Unigene045591	no	yes	no	no	no	no	no	no	yes	no	no	no	GO:0005996//monosaccharide metabolic process;GO:0044238//primary metabolic process;GO:0019318//hexose metabolic process;GO:0044699//single-organism process;GO:0044710//single-organism metabolic process;GO:0044281//small molecule metabolic process;GO:0005975//carbohydrate metabolic process;GO:0071704//organic substance metabolic process;GO:0044723//single-organism carbohydrate metabolic process;GO…	GO:0046872//metal ion binding;GO:0016787//hydrolase activity;GO:0043167//ion binding;GO:0043169//cation binding;GO:0005488//binding;GO:0003824//catalytic activity;GO:0015923//mannosidase activity;GO:0004553//hydrolase activity, hydrolyzing O-glycosyl compounds;GO:0016798//hydrolase activity, acting on glycosyl bonds;GO:0046914//transition metal ion binding	GO:0005618//cell wall;GO:0044437//vacuolar part;GO:0044464//cell part;GO:0005623//cell;GO:0043226//organelle;GO:0005622//intracellular;GO:0044446//intracellular organelle part;GO:0043229//intracellular organelle;GO:0005737//cytoplasm;GO:0044444//cytoplasmic part;GO:0005576//extracellular region;GO:0043227//membrane-bounded organelle;GO:0044424//intracellular part;GO:0005773//vacuole;GO:0043231//i…
Unigene045595	no	yes	no	no	no	no	no	yes	yes	no	no	no	GO:0044260//cellular macromolecule metabolic process;GO:0043412//macromolecule modification;GO:0043170//macromolecule metabolic process;GO:0006464//cellular protein modification process;GO:0008152//metabolic process;GO:0044238//primary metabolic process;GO:0006793//phosphorus metabolic process;GO:0071704//organic substance metabolic process;GO:0006796//phosphate-containing compound metabolic proc…	GO:0001882//nucleoside binding;GO:0032550//purine ribonucleoside binding;GO:0016740//transferase activity;GO:0005488//binding;GO:0036094//small molecule binding;GO:1901363//heterocyclic compound binding;GO:0032549//ribonucleoside binding;GO:0001883//purine nucleoside binding;GO:0097367//carbohydrate derivative binding;GO:0003824//catalytic activity;GO:0097159//organic cyclic compound binding;GO:0…	GO:0044425//membrane part;GO:0031224//intrinsic component of membrane;GO:0016020//membrane
Unigene045604	no	yes	no	no	no	no	no	no	no	no	no	no	GO:0042440//pigment metabolic process;GO:0044699//single-organism process;GO:0008152//metabolic process;GO:0044710//single-organism metabolic process	GO:0043169//cation binding;GO:0043167//ion binding;GO:0003824//catalytic activity;GO:0005488//binding	-
Unigene045647	no	no	no	no	no	no	no	no	yes	no	no	no	-	-	GO:0005623//cell;GO:0012505//endomembrane system;GO:0044464//cell part;GO:0044425//membrane part;GO:0016020//membrane;GO:0042175//nuclear outer membrane-endoplasmic reticulum membrane network;GO:0031224//intrinsic component of membrane
Unigene045651	no	yes	no	no	no	no	no	no	yes	no	no	no	-	-	GO:0005623//cell;GO:0005622//intracellular;GO:0044424//intracellular part;GO:0044464//cell part
Unigene045668	no	yes	no	no	no	no	no	no	no	no	no	no	-	GO:0003824//catalytic activity	-
Unigene045685	no	no	no	no	no	no	no	no	yes	no	no	no	GO:0008152//metabolic process	GO:0003824//catalytic activity	GO:0016020//membrane;GO:0044425//membrane part;GO:0031224//intrinsic component of membrane
Unigene045922	no	no	no	no	no	no	no	no	yes	no	no	no	GO:0030001//metal ion transport;GO:0072511//divalent inorganic cation transport;GO:0051234//establishment of localization;GO:0006811//ion transport;GO:0051179//localization;GO:0006810//transport;GO:0070838//divalent metal ion transport;GO:0006812//cation transport;GO:0006816//calcium ion transport	GO:0032549//ribonucleoside binding;GO:0043492//ATPase activity, coupled to movement of substances;GO:0015405//P-P-bond-hydrolysis-driven transmembrane transporter activity;GO:0042626//ATPase activity, coupled to transmembrane movement of substances;GO:0008324//cation transmembrane transporter activity;GO:1901363//heterocyclic compound binding;GO:0097159//organic cyclic compound binding;GO:0005488…	GO:0044425//membrane part;GO:0016020//membrane;GO:0031224//intrinsic component of membrane
Unigene045945	no	yes	no	no	no	no	no	no	no	no	no	no	GO:0036211//protein modification process;GO:0043170//macromolecule metabolic process;GO:0019538//protein metabolic process;GO:0044238//primary metabolic process;GO:0006793//phosphorus metabolic process;GO:0006796//phosphate-containing compound metabolic process;GO:0044237//cellular metabolic process;GO:0044267//cellular protein metabolic process;GO:0071704//organic substance metabolic process;GO:…	GO:0097159//organic cyclic compound binding;GO:0032549//ribonucleoside binding;GO:1901363//heterocyclic compound binding;GO:0016772//transferase activity, transferring phosphorus-containing groups;GO:0036094//small molecule binding;GO:0032550//purine ribonucleoside binding;GO:0016301//kinase activity;GO:0016773//phosphotransferase activity, alcohol group as acceptor;GO:0001883//purine nucleoside …	GO:0044425//membrane part;GO:0016020//membrane;GO:0031224//intrinsic component of membrane
Unigene046039	no	yes	no	no	no	no	no	no	no	no	no	no	GO:0044699//single-organism process;GO:0008152//metabolic process;GO:0044710//single-organism metabolic process	GO:0003824//catalytic activity	-
Unigene046170	no	yes	no	no	no	no	no	no	yes	no	no	no	GO:0009058//biosynthetic process;GO:0044763//single-organism cellular process;GO:1901605//alpha-amino acid metabolic process;GO:0044281//small molecule metabolic process;GO:0044237//cellular metabolic process;GO:0071704//organic substance metabolic process;GO:0006730//one-carbon metabolic process;GO:0008152//metabolic process;GO:1901564//organonitrogen compound metabolic process;GO:0006807//nitro…	GO:0003676//nucleic acid binding;GO:0003727//single-stranded RNA binding;GO:0005488//binding;GO:0003723//RNA binding;GO:0043168//anion binding;GO:0016740//transferase activity;GO:1901363//heterocyclic compound binding;GO:0016741//transferase activity, transferring one-carbon groups;GO:0003824//catalytic activity;GO:0008187//poly-pyrimidine tract binding;GO:0043167//ion binding;GO:0016742//hydroxy…	GO:0043231//intracellular membrane-bounded organelle;GO:0005622//intracellular;GO:0031967//organelle envelope;GO:0009507//chloroplast;GO:0005829//cytosol;GO:0016020//membrane;GO:0044464//cell part;GO:0043229//intracellular organelle;GO:0044446//intracellular organelle part;GO:0043226//organelle;GO:0044422//organelle part;GO:0044424//intracellular part;GO:0009526//plastid envelope;GO:0031975//enve…
Unigene046212	no	yes	no	no	no	no	no	no	no	no	no	no	GO:0044763//single-organism cellular process;GO:0009987//cellular process;GO:0044699//single-organism process	-	-
Unigene046278	no	yes	no	no	no	no	no	no	no	no	no	no	GO:0008152//metabolic process;GO:0044238//primary metabolic process	GO:0016798//hydrolase activity, acting on glycosyl bonds;GO:0016787//hydrolase activity;GO:0004553//hydrolase activity, hydrolyzing O-glycosyl compounds;GO:0003824//catalytic activity;GO:0015925//galactosidase activity;GO:0005488//binding	-
Unigene046293	no	no	no	no	no	no	no	yes	yes	no	no	no	GO:0044237//cellular metabolic process;GO:0034654//nucleobase-containing compound biosynthetic process;GO:0009987//cellular process;GO:0044699//single-organism process;GO:0006139//nucleobase-containing compound metabolic process;GO:1901360//organic cyclic compound metabolic process;GO:0097659//nucleic acid-templated transcription;GO:0009719//response to endogenous stimulus;GO:0042221//response to…	-	-
Unigene046314	no	yes	no	no	no	no	no	yes	yes	no	no	yes	GO:0008152//metabolic process;GO:0044710//single-organism metabolic process;GO:0044699//single-organism process;GO:0042221//response to chemical;GO:0042743//hydrogen peroxide metabolic process;GO:0044237//cellular metabolic process;GO:0098754//detoxification;GO:0009987//cellular process;GO:0050896//response to stimulus;GO:1990748//cellular detoxification;GO:0006950//response to stress;GO:0009636/…	GO:0043169//cation binding;GO:1901363//heterocyclic compound binding;GO:0043167//ion binding;GO:0003824//catalytic activity;GO:0097159//organic cyclic compound binding;GO:0005488//binding;GO:0046906//tetrapyrrole binding	-
Unigene046395	no	no	yes	yes	no	no	no	no	no	yes	no	no	-	GO:0001883//purine nucleoside binding;GO:0032550//purine ribonucleoside binding;GO:0001882//nucleoside binding;GO:0032549//ribonucleoside binding;GO:0097367//carbohydrate derivative binding;GO:0036094//small molecule binding;GO:0097159//organic cyclic compound binding;GO:0005488//binding;GO:1901363//heterocyclic compound binding	-
Unigene046466	no	no	no	no	no	no	no	no	yes	no	no	no	GO:0006807//nitrogen compound metabolic process;GO:0034645//cellular macromolecule biosynthetic process;GO:0009987//cellular process;GO:0018130//heterocycle biosynthetic process;GO:0043170//macromolecule metabolic process;GO:0097659//nucleic acid-templated transcription;GO:0034654//nucleobase-containing compound biosynthetic process;GO:0006139//nucleobase-containing compound metabolic process;GO:…	GO:0001071//nucleic acid binding transcription factor activity	GO:0005622//intracellular;GO:0043227//membrane-bounded organelle;GO:0005623//cell;GO:0044464//cell part;GO:0043231//intracellular membrane-bounded organelle;GO:0016020//membrane;GO:0043226//organelle;GO:0044424//intracellular part;GO:0043229//intracellular organelle
Unigene046510	no	yes	no	no	no	no	no	yes	yes	no	no	yes	GO:0006810//transport;GO:0051179//localization;GO:0051234//establishment of localization;GO:0006820//anion transport;GO:0006811//ion transport	-	GO:0016020//membrane;GO:0044425//membrane part;GO:0031224//intrinsic component of membrane
Unigene046539	no	no	no	yes	no	no	no	no	no	no	no	no	GO:0005976//polysaccharide metabolic process;GO:0009987//cellular process;GO:0016043//cellular component organization;GO:0071704//organic substance metabolic process;GO:0044260//cellular macromolecule metabolic process;GO:0044262//cellular carbohydrate metabolic process;GO:0044238//primary metabolic process;GO:0044264//cellular polysaccharide metabolic process;GO:0071840//cellular component organ…	GO:0016757//transferase activity, transferring glycosyl groups;GO:0046527//glucosyltransferase activity;GO:0016758//transferase activity, transferring hexosyl groups;GO:0016740//transferase activity;GO:0003824//catalytic activity;GO:0016759//cellulose synthase activity	GO:0044425//membrane part;GO:0031224//intrinsic component of membrane;GO:0016020//membrane
Unigene046578	no	no	no	no	no	no	no	no	yes	no	no	no	GO:0044699//single-organism process;GO:0044710//single-organism metabolic process;GO:0008152//metabolic process	GO:0003824//catalytic activity	-
Unigene046631	yes	no	yes	no	no	no	no	no	no	no	no	no	GO:0009987//cellular process;GO:0051179//localization;GO:0033036//macromolecule localization;GO:0051234//establishment of localization;GO:0008104//protein localization	-	GO:0005737//cytoplasm;GO:0005622//intracellular;GO:0005623//cell;GO:0044464//cell part;GO:0044444//cytoplasmic part;GO:0044424//intracellular part
Unigene046704	no	yes	no	no	no	no	no	no	no	no	no	no	GO:0006810//transport;GO:0022414//reproductive process;GO:0032501//multicellular organismal process;GO:0008104//protein localization;GO:0045184//establishment of protein localization;GO:0046907//intracellular transport;GO:0071806//protein transmembrane transport;GO:0017038//protein import;GO:0065002//intracellular protein transmembrane transport;GO:1902582//single-organism intracellular transport…	-	GO:0005737//cytoplasm;GO:0044444//cytoplasmic part;GO:0009507//chloroplast;GO:0031090//organelle membrane;GO:0009536//plastid;GO:0009534//chloroplast thylakoid;GO:0044424//intracellular part;GO:0044446//intracellular organelle part;GO:0044434//chloroplast part;GO:0043231//intracellular membrane-bounded organelle;GO:0031967//organelle envelope;GO:0031984//organelle subcompartment;GO:0043229//intra…
Unigene046715	no	yes	no	no	no	no	no	no	no	no	no	no	-	GO:0003824//catalytic activity	GO:0044425//membrane part;GO:0016020//membrane;GO:0031224//intrinsic component of membrane
Unigene046845	no	yes	no	no	no	no	no	yes	yes	no	no	no	GO:0065008//regulation of biological quality;GO:0008152//metabolic process;GO:0044710//single-organism metabolic process;GO:0044699//single-organism process;GO:0019725//cellular homeostasis;GO:0009987//cellular process;GO:0044763//single-organism cellular process;GO:0065007//biological regulation;GO:0042592//homeostatic process	GO:0016667//oxidoreductase activity, acting on a sulfur group of donors;GO:0015036//disulfide oxidoreductase activity;GO:0016491//oxidoreductase activity;GO:0003824//catalytic activity	-
Unigene046908	no	yes	no	no	no	no	no	yes	yes	no	no	no	-	-	GO:0005622//intracellular;GO:0005623//cell;GO:0044464//cell part;GO:0005737//cytoplasm;GO:0044444//cytoplasmic part;GO:0044424//intracellular part
Unigene046953	no	no	no	no	no	no	no	no	yes	no	no	no	GO:0008152//metabolic process	GO:0016741//transferase activity, transferring one-carbon groups;GO:0003824//catalytic activity;GO:0016740//transferase activity	-
Unigene046955	no	yes	no	no	no	no	no	no	no	no	no	no	GO:0006793//phosphorus metabolic process;GO:0043170//macromolecule metabolic process;GO:0036211//protein modification process;GO:0006464//cellular protein modification process;GO:0043412//macromolecule modification;GO:0044238//primary metabolic process;GO:0006796//phosphate-containing compound metabolic process;GO:0044267//cellular protein metabolic process;GO:0019538//protein metabolic process;G…	GO:0005488//binding;GO:0032550//purine ribonucleoside binding;GO:0001883//purine nucleoside binding;GO:1901363//heterocyclic compound binding;GO:0032549//ribonucleoside binding;GO:0001882//nucleoside binding;GO:0097159//organic cyclic compound binding;GO:0003824//catalytic activity;GO:0016772//transferase activity, transferring phosphorus-containing groups;GO:0036094//small molecule binding;GO:00…	GO:0016020//membrane;GO:0031224//intrinsic component of membrane;GO:0044425//membrane part
Unigene046969	no	yes	no	no	no	no	no	no	yes	no	no	no	GO:0044699//single-organism process;GO:0044710//single-organism metabolic process;GO:0008152//metabolic process	GO:0003824//catalytic activity;GO:0097159//organic cyclic compound binding;GO:0046914//transition metal ion binding;GO:1901363//heterocyclic compound binding;GO:0043167//ion binding;GO:0046872//metal ion binding;GO:0016491//oxidoreductase activity;GO:0043169//cation binding;GO:0005488//binding;GO:0046906//tetrapyrrole binding	GO:0016020//membrane;GO:0031224//intrinsic component of membrane;GO:0044425//membrane part
Unigene046970	no	yes	no	no	no	no	no	no	no	no	no	no	-	GO:0016810//hydrolase activity, acting on carbon-nitrogen (but not peptide) bonds;GO:0003824//catalytic activity;GO:0016787//hydrolase activity	GO:0016020//membrane;GO:0044425//membrane part;GO:0031224//intrinsic component of membrane
Unigene046988	no	no	no	no	no	no	no	yes	no	no	no	no	-	GO:0016788//hydrolase activity, acting on ester bonds;GO:0016787//hydrolase activity;GO:0016790//thiolester hydrolase activity;GO:0016289//CoA hydrolase activity;GO:0003824//catalytic activity	-
Unigene047027	no	yes	no	no	no	no	no	no	no	no	no	no	GO:0044710//single-organism metabolic process;GO:0044699//single-organism process;GO:0008152//metabolic process	GO:0097159//organic cyclic compound binding;GO:1901363//heterocyclic compound binding;GO:0003824//catalytic activity;GO:1901265//nucleoside phosphate binding;GO:0036094//small molecule binding;GO:0000166//nucleotide binding;GO:0016705//oxidoreductase activity, acting on paired donors, with incorporation or reduction of molecular oxygen;GO:0016709//oxidoreductase activity, acting on paired donors,…	GO:0044425//membrane part;GO:0031224//intrinsic component of membrane;GO:0016020//membrane
Unigene047165	yes	no	no	no	no	no	no	no	no	no	no	no	GO:0043170//macromolecule metabolic process;GO:0071704//organic substance metabolic process;GO:0008152//metabolic process;GO:0019538//protein metabolic process;GO:0044238//primary metabolic process	GO:0016787//hydrolase activity;GO:0003824//catalytic activity	-
Unigene047281	no	no	no	no	no	no	no	no	yes	no	no	no	GO:1901576//organic substance biosynthetic process;GO:0034641//cellular nitrogen compound metabolic process;GO:0032774//RNA biosynthetic process;GO:1901362//organic cyclic compound biosynthetic process;GO:0034654//nucleobase-containing compound biosynthetic process;GO:0006725//cellular aromatic compound metabolic process;GO:0009058//biosynthetic process;GO:0034645//cellular macromolecule biosynth…	-	-
Unigene047333	no	no	no	no	no	no	no	no	yes	no	no	no	-	GO:0003824//catalytic activity;GO:0016787//hydrolase activity	-
Unigene047531	no	no	no	no	no	no	no	no	yes	no	no	no	GO:0044238//primary metabolic process;GO:0008152//metabolic process	GO:0003824//catalytic activity;GO:0015925//galactosidase activity;GO:0016798//hydrolase activity, acting on glycosyl bonds;GO:0016787//hydrolase activity;GO:0004553//hydrolase activity, hydrolyzing O-glycosyl compounds	-
Unigene047608	no	no	no	no	no	no	no	no	no	no	no	yes	-	GO:0005488//binding;GO:0043167//ion binding;GO:0043169//cation binding	-
Unigene047656	no	no	no	no	no	no	no	no	yes	yes	no	no	-	GO:0003824//catalytic activity;GO:0016740//transferase activity	GO:0031224//intrinsic component of membrane;GO:0044425//membrane part;GO:0016020//membrane
Unigene047724	no	no	no	no	no	no	no	no	yes	no	no	no	-	GO:0097159//organic cyclic compound binding;GO:0003676//nucleic acid binding;GO:0005515//protein binding;GO:1901363//heterocyclic compound binding;GO:0005488//binding;GO:0046983//protein dimerization activity	GO:0043228//non-membrane-bounded organelle;GO:0005623//cell;GO:0005622//intracellular;GO:0043229//intracellular organelle;GO:0043232//intracellular non-membrane-bounded organelle;GO:0043231//intracellular membrane-bounded organelle;GO:0043226//organelle;GO:0044464//cell part;GO:0043227//membrane-bounded organelle;GO:0044424//intracellular part
Unigene047800	no	yes	no	no	no	no	no	no	yes	no	no	no	GO:0008152//metabolic process	GO:0016740//transferase activity;GO:0016741//transferase activity, transferring one-carbon groups;GO:0003824//catalytic activity	GO:0043231//intracellular membrane-bounded organelle;GO:0044464//cell part;GO:0043226//organelle;GO:0043229//intracellular organelle;GO:0005622//intracellular;GO:0005623//cell;GO:0044424//intracellular part;GO:0043227//membrane-bounded organelle
Unigene047871	no	no	no	no	no	no	no	yes	no	no	no	yes	GO:0051234//establishment of localization;GO:0051179//localization	-	GO:0005623//cell;GO:0005737//cytoplasm;GO:0044464//cell part;GO:0044424//intracellular part;GO:0016020//membrane;GO:0043229//intracellular organelle;GO:0044425//membrane part;GO:0005622//intracellular;GO:0043226//organelle;GO:0031224//intrinsic component of membrane;GO:0043227//membrane-bounded organelle;GO:0044444//cytoplasmic part;GO:0043231//intracellular membrane-bounded organelle
Unigene047885	no	yes	no	no	no	no	no	no	no	no	no	no	GO:0019439//aromatic compound catabolic process;GO:0006807//nitrogen compound metabolic process;GO:0006778//porphyrin-containing compound metabolic process;GO:0051186//cofactor metabolic process;GO:0009056//catabolic process;GO:0044699//single-organism process;GO:0044270//cellular nitrogen compound catabolic process;GO:0046483//heterocycle metabolic process;GO:0033015//tetrapyrrole catabolic proc…	GO:0003824//catalytic activity;GO:0016614//oxidoreductase activity, acting on CH-OH group of donors;GO:0016616//oxidoreductase activity, acting on the CH-OH group of donors, NAD or NADP as acceptor;GO:0016491//oxidoreductase activity	GO:0031224//intrinsic component of membrane;GO:0016020//membrane;GO:0044425//membrane part
Unigene048131	no	no	no	yes	no	no	no	no	no	no	no	no	GO:0008152//metabolic process;GO:0006793//phosphorus metabolic process;GO:0044237//cellular metabolic process;GO:0006796//phosphate-containing compound metabolic process;GO:0009987//cellular process	-	-
Unigene048229	no	yes	no	no	no	no	no	no	yes	no	no	no	GO:0071704//organic substance metabolic process;GO:0032787//monocarboxylic acid metabolic process;GO:0044237//cellular metabolic process;GO:0044699//single-organism process;GO:0044255//cellular lipid metabolic process;GO:0008152//metabolic process;GO:0044281//small molecule metabolic process;GO:0044710//single-organism metabolic process;GO:0006082//organic acid metabolic process;GO:0043436//oxoac…	GO:0003824//catalytic activity	GO:0031224//intrinsic component of membrane;GO:0044425//membrane part;GO:0016020//membrane
Unigene048272	no	yes	no	no	no	no	no	no	no	no	no	no	GO:0006418//tRNA aminoacylation for protein translation;GO:0009889//regulation of biosynthetic process;GO:0044699//single-organism process;GO:0010468//regulation of gene expression;GO:0043604//amide biosynthetic process;GO:0090304//nucleic acid metabolic process;GO:1901576//organic substance biosynthetic process;GO:0051171//regulation of nitrogen compound metabolic process;GO:0019752//carboxylic …	GO:0016787//hydrolase activity;GO:0016876//ligase activity, forming aminoacyl-tRNA and related compounds;GO:0032550//purine ribonucleoside binding;GO:0001882//nucleoside binding;GO:0003824//catalytic activity;GO:0052689//carboxylic ester hydrolase activity;GO:0004812//aminoacyl-tRNA ligase activity;GO:0001883//purine nucleoside binding;GO:0097159//organic cyclic compound binding;GO:0005488//bindi…	GO:0005622//intracellular;GO:0044424//intracellular part;GO:0044464//cell part;GO:0005623//cell
Unigene048371	no	no	yes	no	yes	no	no	no	no	yes	no	no	GO:0008152//metabolic process	GO:0003824//catalytic activity	GO:0031224//intrinsic component of membrane;GO:0044425//membrane part;GO:0016020//membrane
Unigene048388	no	yes	no	no	no	no	no	no	no	no	no	no	-	GO:0005488//binding;GO:0043169//cation binding;GO:0043167//ion binding	GO:0044425//membrane part;GO:0016020//membrane;GO:0031224//intrinsic component of membrane
Unigene048393	no	yes	no	no	no	no	no	no	yes	no	no	no	GO:0009987//cellular process;GO:0044237//cellular metabolic process;GO:0006793//phosphorus metabolic process;GO:0006464//cellular protein modification process;GO:0043170//macromolecule metabolic process;GO:0008152//metabolic process;GO:0044238//primary metabolic process;GO:0036211//protein modification process;GO:0006796//phosphate-containing compound metabolic process;GO:0044267//cellular protei…	GO:0001882//nucleoside binding;GO:0032549//ribonucleoside binding;GO:0001883//purine nucleoside binding;GO:1901363//heterocyclic compound binding;GO:0097367//carbohydrate derivative binding;GO:0036094//small molecule binding;GO:0016740//transferase activity;GO:0097159//organic cyclic compound binding;GO:0016301//kinase activity;GO:0032550//purine ribonucleoside binding;GO:0004672//protein kinase …	GO:0044425//membrane part;GO:0016020//membrane;GO:0031224//intrinsic component of membrane
Unigene048400	no	no	no	no	no	no	no	no	no	no	no	yes	GO:0019538//protein metabolic process;GO:0043170//macromolecule metabolic process;GO:0043412//macromolecule modification;GO:0071704//organic substance metabolic process;GO:0044237//cellular metabolic process;GO:0009987//cellular process;GO:0036211//protein modification process;GO:0044267//cellular protein metabolic process;GO:0006464//cellular protein modification process;GO:0008152//metabolic pr…	GO:0016788//hydrolase activity, acting on ester bonds;GO:0042578//phosphoric ester hydrolase activity;GO:0043169//cation binding;GO:0016791//phosphatase activity;GO:0005488//binding;GO:0004721//phosphoprotein phosphatase activity;GO:0043167//ion binding;GO:0016787//hydrolase activity;GO:0003824//catalytic activity	-
Unigene048438	no	yes	no	no	no	no	no	no	yes	no	no	no	GO:0034641//cellular nitrogen compound metabolic process;GO:0006807//nitrogen compound metabolic process;GO:0009225//nucleotide-sugar metabolic process;GO:0044237//cellular metabolic process;GO:0008152//metabolic process;GO:1901135//carbohydrate derivative metabolic process;GO:0044238//primary metabolic process;GO:0009987//cellular process;GO:0071704//organic substance metabolic process;GO:000672…	GO:0016740//transferase activity;GO:0016772//transferase activity, transferring phosphorus-containing groups;GO:0003824//catalytic activity;GO:0016779//nucleotidyltransferase activity	-
Unigene048479	no	yes	no	no	no	no	no	yes	yes	no	no	no	GO:0044237//cellular metabolic process;GO:0016043//cellular component organization;GO:0090304//nucleic acid metabolic process;GO:0043170//macromolecule metabolic process;GO:0044238//primary metabolic process;GO:0008152//metabolic process;GO:0006807//nitrogen compound metabolic process;GO:0051276//chromosome organization;GO:0071704//organic substance metabolic process;GO:0006725//cellular aromatic…	GO:0001882//nucleoside binding;GO:0032549//ribonucleoside binding;GO:0017111//nucleoside-triphosphatase activity;GO:0016817//hydrolase activity, acting on acid anhydrides;GO:0016462//pyrophosphatase activity;GO:0001883//purine nucleoside binding;GO:0097367//carbohydrate derivative binding;GO:0005488//binding;GO:0032550//purine ribonucleoside binding;GO:0016818//hydrolase activity, acting on acid …	GO:0032991//macromolecular complex;GO:0044424//intracellular part;GO:0005623//cell;GO:0043234//protein complex;GO:0044464//cell part;GO:0005622//intracellular;GO:0043227//membrane-bounded organelle;GO:0043226//organelle;GO:0043231//intracellular membrane-bounded organelle;GO:0043229//intracellular organelle
Unigene048488	no	yes	no	no	yes	no	no	no	yes	no	no	no	GO:0008152//metabolic process	-	-
Unigene048512	no	yes	no	no	no	no	no	no	yes	no	no	no	GO:0051179//localization;GO:0015031//protein transport;GO:0071702//organic substance transport;GO:0006810//transport;GO:0033036//macromolecule localization;GO:0051234//establishment of localization;GO:0008104//protein localization;GO:0045184//establishment of protein localization	-	GO:0044433//cytoplasmic vesicle part;GO:0030665//clathrin-coated vesicle membrane;GO:0097708//intracellular vesicle;GO:0043226//organelle;GO:0044425//membrane part;GO:0030662//coated vesicle membrane;GO:0012506//vesicle membrane;GO:0005623//cell;GO:0005794//Golgi apparatus;GO:0044422//organelle part;GO:0030133//transport vesicle;GO:0030140//trans-Golgi network transport vesicle;GO:0016023//cytopl…
Unigene048553	no	no	no	no	no	no	no	no	yes	no	no	no	GO:0051179//localization;GO:0051234//establishment of localization;GO:0009987//cellular process;GO:0006810//transport;GO:0006811//ion transport;GO:0044699//single-organism process;GO:0044763//single-organism cellular process	-	GO:0031224//intrinsic component of membrane;GO:0016020//membrane;GO:0044425//membrane part
Unigene048580	no	no	no	no	no	no	no	yes	yes	no	no	yes	GO:0010467//gene expression;GO:1901362//organic cyclic compound biosynthetic process;GO:0032774//RNA biosynthetic process;GO:0018130//heterocycle biosynthetic process;GO:1901576//organic substance biosynthetic process;GO:0019438//aromatic compound biosynthetic process;GO:0009987//cellular process;GO:0044260//cellular macromolecule metabolic process;GO:0044237//cellular metabolic process;GO:004317…	-	-
Unigene048616	no	yes	no	no	no	no	no	yes	yes	no	no	no	-	-	GO:0016020//membrane
Unigene048770	no	no	no	no	no	no	no	no	no	no	no	yes	GO:0044699//single-organism process;GO:0008152//metabolic process;GO:0044710//single-organism metabolic process	-	-
Unigene048816	no	no	no	no	no	no	no	no	no	no	no	yes	-	GO:0003824//catalytic activity	-
Unigene048972	yes	no	yes	no	no	no	no	no	no	no	no	no	GO:0006464//cellular protein modification process;GO:0019538//protein metabolic process;GO:0044238//primary metabolic process;GO:0043170//macromolecule metabolic process;GO:0044260//cellular macromolecule metabolic process;GO:0009987//cellular process;GO:0044267//cellular protein metabolic process;GO:0044237//cellular metabolic process;GO:0071704//organic substance metabolic process;GO:0036211//p…	GO:0016791//phosphatase activity;GO:0016788//hydrolase activity, acting on ester bonds;GO:0016787//hydrolase activity;GO:0004721//phosphoprotein phosphatase activity;GO:0005488//binding;GO:0043167//ion binding;GO:0043169//cation binding;GO:0003824//catalytic activity;GO:0042578//phosphoric ester hydrolase activity	-
Unigene048990	no	yes	no	no	no	no	no	no	yes	no	no	no	GO:0006796//phosphate-containing compound metabolic process;GO:0019538//protein metabolic process;GO:0008152//metabolic process;GO:0044237//cellular metabolic process;GO:0044260//cellular macromolecule metabolic process;GO:0044238//primary metabolic process;GO:0071704//organic substance metabolic process;GO:0044267//cellular protein metabolic process;GO:0036211//protein modification process;GO:00…	GO:0016740//transferase activity;GO:0001882//nucleoside binding;GO:0036094//small molecule binding;GO:0016772//transferase activity, transferring phosphorus-containing groups;GO:0097367//carbohydrate derivative binding;GO:0001883//purine nucleoside binding;GO:0005488//binding;GO:0032550//purine ribonucleoside binding;GO:0003824//catalytic activity;GO:0097159//organic cyclic compound binding;GO:19…	GO:0044425//membrane part;GO:0016020//membrane;GO:0031224//intrinsic component of membrane
Unigene049034	no	yes	no	no	no	no	no	no	no	no	no	no	GO:0008152//metabolic process;GO:0044238//primary metabolic process	GO:0003824//catalytic activity;GO:0016787//hydrolase activity	-
Unigene049099	no	yes	no	no	no	no	no	yes	no	no	no	no	GO:0044699//single-organism process;GO:0008152//metabolic process;GO:0044710//single-organism metabolic process	GO:0016491//oxidoreductase activity;GO:0005488//binding;GO:0046906//tetrapyrrole binding;GO:0097159//organic cyclic compound binding;GO:0043169//cation binding;GO:0046914//transition metal ion binding;GO:0003824//catalytic activity;GO:0043167//ion binding;GO:0046872//metal ion binding;GO:1901363//heterocyclic compound binding	GO:0031224//intrinsic component of membrane;GO:0016020//membrane;GO:0044425//membrane part
Unigene049193	no	no	no	no	no	no	no	yes	no	no	no	no	GO:0033036//macromolecule localization;GO:0070727//cellular macromolecule localization;GO:0051179//localization;GO:0051641//cellular localization;GO:0008104//protein localization;GO:0034613//cellular protein localization	-	GO:0031224//intrinsic component of membrane;GO:0044425//membrane part;GO:0016020//membrane
Unigene049299	no	yes	no	no	no	no	no	no	no	no	no	no	GO:0006807//nitrogen compound metabolic process;GO:0043412//macromolecule modification;GO:0006725//cellular aromatic compound metabolic process;GO:0006305//DNA alkylation;GO:0006950//response to stress;GO:0090304//nucleic acid metabolic process;GO:0008152//metabolic process;GO:0009987//cellular process;GO:0044238//primary metabolic process;GO:0043170//macromolecule metabolic process;GO:0034641//c…	GO:0016741//transferase activity, transferring one-carbon groups;GO:0016740//transferase activity;GO:0008757//S-adenosylmethionine-dependent methyltransferase activity;GO:0003824//catalytic activity;GO:0008168//methyltransferase activity	GO:0044464//cell part;GO:0043227//membrane-bounded organelle;GO:0044424//intracellular part;GO:0043231//intracellular membrane-bounded organelle;GO:0005622//intracellular;GO:0005623//cell;GO:0043226//organelle;GO:0043229//intracellular organelle
Unigene049352	no	yes	no	no	no	no	no	no	yes	no	no	no	GO:0008152//metabolic process;GO:0044710//single-organism metabolic process;GO:0044699//single-organism process	GO:0016627//oxidoreductase activity, acting on the CH-CH group of donors;GO:0016628//oxidoreductase activity, acting on the CH-CH group of donors, NAD or NADP as acceptor;GO:0016491//oxidoreductase activity;GO:0003824//catalytic activity	GO:0044425//membrane part;GO:0031224//intrinsic component of membrane;GO:0016020//membrane
Unigene049359	no	yes	no	no	no	no	no	no	yes	no	no	no	-	-	GO:0016020//membrane;GO:0044425//membrane part;GO:0031224//intrinsic component of membrane
Unigene049568	no	yes	no	no	no	no	no	no	yes	no	no	no	GO:0044237//cellular metabolic process;GO:0044238//primary metabolic process;GO:0006139//nucleobase-containing compound metabolic process;GO:0044281//small molecule metabolic process;GO:0044707//single-multicellular organism process;GO:1901360//organic cyclic compound metabolic process;GO:0044699//single-organism process;GO:0044710//single-organism metabolic process;GO:0006807//nitrogen compound …	GO:0003824//catalytic activity	GO:0005622//intracellular;GO:0005737//cytoplasm;GO:0044464//cell part;GO:0044424//intracellular part;GO:0044444//cytoplasmic part;GO:0005623//cell
Unigene049607	no	yes	no	no	no	no	no	no	no	no	no	no	GO:0009987//cellular process;GO:0044237//cellular metabolic process;GO:0071704//organic substance metabolic process;GO:0044710//single-organism metabolic process;GO:0009698//phenylpropanoid metabolic process;GO:0019748//secondary metabolic process;GO:0006725//cellular aromatic compound metabolic process;GO:0044699//single-organism process;GO:1901360//organic cyclic compound metabolic process;GO:0…	GO:0003824//catalytic activity;GO:0016682//oxidoreductase activity, acting on diphenols and related substances as donors, oxygen as acceptor;GO:0005488//binding;GO:0016679//oxidoreductase activity, acting on diphenols and related substances as donors;GO:0043167//ion binding;GO:0016491//oxidoreductase activity;GO:0043169//cation binding	GO:0005576//extracellular region
Unigene049608	no	yes	no	no	no	no	no	yes	yes	no	no	yes	GO:0009987//cellular process;GO:0008152//metabolic process;GO:0006631//fatty acid metabolic process;GO:0044238//primary metabolic process;GO:0006082//organic acid metabolic process;GO:0016053//organic acid biosynthetic process;GO:0044699//single-organism process;GO:0008610//lipid biosynthetic process;GO:0046394//carboxylic acid biosynthetic process;GO:0044710//single-organism metabolic process;GO…	GO:0003824//catalytic activity;GO:0016491//oxidoreductase activity;GO:0005488//binding;GO:0016701//oxidoreductase activity, acting on single donors with incorporation of molecular oxygen;GO:0043167//ion binding;GO:0043169//cation binding	-
Unigene049610	no	yes	no	no	no	no	no	no	yes	yes	no	no	GO:0008152//metabolic process	GO:0016741//transferase activity, transferring one-carbon groups;GO:0016740//transferase activity;GO:0003824//catalytic activity	GO:0016020//membrane;GO:0044425//membrane part;GO:0031224//intrinsic component of membrane
Unigene049662	no	no	yes	no	no	no	no	no	no	no	no	no	-	GO:0005488//binding;GO:0005515//protein binding	GO:0044444//cytoplasmic part;GO:0043231//intracellular membrane-bounded organelle;GO:0044422//organelle part;GO:0044446//intracellular organelle part;GO:0005623//cell;GO:0043226//organelle;GO:0044464//cell part;GO:0043227//membrane-bounded organelle;GO:0005622//intracellular;GO:0043229//intracellular organelle;GO:0005737//cytoplasm;GO:0009536//plastid;GO:0005739//mitochondrion;GO:0044424//intrace…
Unigene049819	no	yes	no	no	no	no	no	no	yes	no	no	no	GO:0009987//cellular process;GO:0044699//single-organism process;GO:0008219//cell death;GO:0044763//single-organism cellular process	-	-
Unigene049937	no	no	no	no	no	no	no	no	no	yes	no	no	GO:0009987//cellular process;GO:0050896//response to stimulus	GO:0005515//protein binding;GO:0005488//binding	-
Unigene050097	no	no	no	no	no	no	no	no	no	no	no	yes	-	GO:0043167//ion binding;GO:0005488//binding;GO:0043169//cation binding	GO:0031224//intrinsic component of membrane;GO:0044425//membrane part;GO:0016020//membrane
Unigene050098	no	no	no	no	yes	no	no	yes	yes	no	yes	no	-	GO:0043167//ion binding;GO:0005488//binding;GO:0043169//cation binding	GO:0016020//membrane;GO:0031224//intrinsic component of membrane;GO:0044425//membrane part
Unigene050117	no	yes	no	no	no	no	no	no	yes	no	no	no	-	-	GO:0044425//membrane part;GO:0031224//intrinsic component of membrane;GO:0016020//membrane
Unigene050161	no	yes	no	no	no	no	no	no	no	no	no	no	-	GO:0003824//catalytic activity	-
Unigene050262	no	yes	no	no	no	no	no	no	yes	no	no	no	GO:0009987//cellular process	GO:0005488//binding;GO:0005515//protein binding	GO:0043226//organelle;GO:0043231//intracellular membrane-bounded organelle;GO:0005623//cell;GO:0043227//membrane-bounded organelle;GO:0044424//intracellular part;GO:0044464//cell part;GO:0043229//intracellular organelle;GO:0005622//intracellular
Unigene050282	no	yes	no	no	no	no	no	yes	yes	no	no	no	GO:0008152//metabolic process;GO:0032787//monocarboxylic acid metabolic process;GO:0043436//oxoacid metabolic process;GO:0044238//primary metabolic process;GO:0019752//carboxylic acid metabolic process;GO:0044237//cellular metabolic process;GO:0044255//cellular lipid metabolic process;GO:0009987//cellular process;GO:0006082//organic acid metabolic process;GO:0044710//single-organism metabolic pro…	GO:0016491//oxidoreductase activity;GO:0016705//oxidoreductase activity, acting on paired donors, with incorporation or reduction of molecular oxygen;GO:0016717//oxidoreductase activity, acting on paired donors, with oxidation of a pair of donors resulting in the reduction of molecular oxygen to two molecules of water;GO:0003824//catalytic activity	GO:0005737//cytoplasm;GO:0044444//cytoplasmic part;GO:0044424//intracellular part;GO:0009536//plastid;GO:0043227//membrane-bounded organelle;GO:0005623//cell;GO:0043226//organelle;GO:0043229//intracellular organelle;GO:0005622//intracellular;GO:0043231//intracellular membrane-bounded organelle;GO:0044464//cell part
Unigene050313	no	no	no	no	no	no	no	no	no	no	no	yes	GO:0044260//cellular macromolecule metabolic process;GO:0045229//external encapsulating structure organization;GO:0008152//metabolic process;GO:0044237//cellular metabolic process;GO:0016043//cellular component organization;GO:0044264//cellular polysaccharide metabolic process;GO:0044042//glucan metabolic process;GO:0071704//organic substance metabolic process;GO:0044262//cellular carbohydrate me…	GO:0016787//hydrolase activity;GO:0016757//transferase activity, transferring glycosyl groups;GO:0016740//transferase activity;GO:0016758//transferase activity, transferring hexosyl groups;GO:0003824//catalytic activity	GO:0071944//cell periphery;GO:0044464//cell part;GO:0005623//cell;GO:0030312//external encapsulating structure;GO:0005576//extracellular region
Unigene050483	no	yes	no	no	no	no	no	no	yes	no	no	no	-	GO:0003824//catalytic activity;GO:0043169//cation binding;GO:0043167//ion binding;GO:0005488//binding	-
Unigene050535	no	yes	no	no	no	no	no	no	yes	no	no	no	GO:0044267//cellular protein metabolic process;GO:0006464//cellular protein modification process;GO:0043170//macromolecule metabolic process;GO:0036211//protein modification process;GO:0006796//phosphate-containing compound metabolic process;GO:0071704//organic substance metabolic process;GO:0044238//primary metabolic process;GO:0043412//macromolecule modification;GO:0006793//phosphorus metabolic…	GO:0042578//phosphoric ester hydrolase activity;GO:0016788//hydrolase activity, acting on ester bonds;GO:0003824//catalytic activity;GO:0004721//phosphoprotein phosphatase activity;GO:0016787//hydrolase activity;GO:0016791//phosphatase activity	-
Unigene050568	no	no	no	no	no	no	no	no	yes	no	no	no	-	-	GO:0016020//membrane
Unigene050619	no	no	no	no	no	no	no	no	yes	no	no	yes	-	GO:0005488//binding;GO:0046914//transition metal ion binding;GO:0043169//cation binding;GO:0046872//metal ion binding;GO:0043167//ion binding	-
Unigene050906	no	no	no	no	no	no	no	yes	no	no	no	no	GO:0044710//single-organism metabolic process;GO:0044763//single-organism cellular process;GO:0009767//photosynthetic electron transport chain;GO:0019538//protein metabolic process;GO:0009987//cellular process;GO:0015979//photosynthesis;GO:0044237//cellular metabolic process;GO:0044267//cellular protein metabolic process;GO:0071704//organic substance metabolic process;GO:0044238//primary metaboli…	GO:0005488//binding;GO:0097159//organic cyclic compound binding;GO:0046906//tetrapyrrole binding;GO:1901363//heterocyclic compound binding;GO:0009055//electron carrier activity	GO:0044434//chloroplast part;GO:0005622//intracellular;GO:0009507//chloroplast;GO:0005737//cytoplasm;GO:0031224//intrinsic component of membrane;GO:0044424//intracellular part;GO:0016020//membrane;GO:0043234//protein complex;GO:0044425//membrane part;GO:0044435//plastid part;GO:0044446//intracellular organelle part;GO:0009579//thylakoid;GO:0009534//chloroplast thylakoid;GO:0009521//photosystem;GO…
Unigene051082	no	yes	no	no	no	no	no	no	no	no	no	no	GO:0044238//primary metabolic process;GO:0019538//protein metabolic process;GO:0044267//cellular protein metabolic process;GO:0006464//cellular protein modification process;GO:0043170//macromolecule metabolic process;GO:0036211//protein modification process;GO:0044237//cellular metabolic process;GO:0006508//proteolysis;GO:0044260//cellular macromolecule metabolic process;GO:0071704//organic subst…	GO:0003824//catalytic activity;GO:0019783//ubiquitin-like protein-specific protease activity;GO:0070011//peptidase activity, acting on L-amino acid peptides;GO:0008233//peptidase activity;GO:0008234//cysteine-type peptidase activity;GO:0016787//hydrolase activity	-
Unigene051087	no	yes	yes	no	yes	no	no	no	yes	no	no	no	-	-	GO:0044425//membrane part;GO:0031224//intrinsic component of membrane;GO:0016020//membrane
Unigene051114	no	yes	no	no	no	no	no	no	yes	no	no	no	GO:1901615//organic hydroxy compound metabolic process;GO:0044283//small molecule biosynthetic process;GO:0043647//inositol phosphate metabolic process;GO:0006020//inositol metabolic process;GO:0044710//single-organism metabolic process;GO:0090407//organophosphate biosynthetic process;GO:0044763//single-organism cellular process;GO:0006793//phosphorus metabolic process;GO:0009987//cellular proces…	GO:0001882//nucleoside binding;GO:0043169//cation binding;GO:0046872//metal ion binding;GO:0003824//catalytic activity;GO:0016301//kinase activity;GO:0051766//inositol trisphosphate kinase activity;GO:0097159//organic cyclic compound binding;GO:0001883//purine nucleoside binding;GO:0032549//ribonucleoside binding;GO:0016740//transferase activity;GO:0043167//ion binding;GO:0016773//phosphotransfer…	GO:0005622//intracellular;GO:0044444//cytoplasmic part;GO:0044424//intracellular part;GO:0005623//cell;GO:0005737//cytoplasm;GO:0044464//cell part
Unigene051138	no	no	yes	no	no	no	no	no	no	no	no	yes	-	GO:0005488//binding;GO:0043167//ion binding	GO:0043229//intracellular organelle;GO:0043231//intracellular membrane-bounded organelle;GO:0005622//intracellular;GO:0005737//cytoplasm;GO:0044444//cytoplasmic part;GO:0044464//cell part;GO:0043227//membrane-bounded organelle;GO:0043226//organelle;GO:0005623//cell;GO:0044424//intracellular part
Unigene051229	no	yes	no	no	no	no	no	no	yes	no	no	no	GO:0032787//monocarboxylic acid metabolic process;GO:0009205//purine ribonucleoside triphosphate metabolic process;GO:1901575//organic substance catabolic process;GO:1901564//organonitrogen compound metabolic process;GO:0044710//single-organism metabolic process;GO:0046128//purine ribonucleoside metabolic process;GO:0006793//phosphorus metabolic process;GO:0046483//heterocycle metabolic process;G…	GO:0032550//purine ribonucleoside binding;GO:0036094//small molecule binding;GO:0032549//ribonucleoside binding;GO:0001882//nucleoside binding;GO:0008443//phosphofructokinase activity;GO:0097367//carbohydrate derivative binding;GO:0016301//kinase activity;GO:0016773//phosphotransferase activity, alcohol group as acceptor;GO:0016740//transferase activity;GO:0019200//carbohydrate kinase activity;GO…	GO:0005622//intracellular;GO:0044424//intracellular part;GO:0044464//cell part;GO:0005623//cell
Unigene051321	yes	yes	no	no	no	no	no	yes	no	no	no	no	-	GO:0003824//catalytic activity;GO:0016787//hydrolase activity	GO:0016020//membrane;GO:0044425//membrane part;GO:0031224//intrinsic component of membrane
Unigene051336	no	no	no	no	no	no	no	no	yes	no	no	no	GO:0044237//cellular metabolic process;GO:0006950//response to stress;GO:0009987//cellular process;GO:0044699//single-organism process;GO:0098754//detoxification;GO:0042221//response to chemical;GO:0009636//response to toxic substance;GO:0008152//metabolic process;GO:0042743//hydrogen peroxide metabolic process;GO:1990748//cellular detoxification;GO:0072593//reactive oxygen species metabolic proc…	GO:0046906//tetrapyrrole binding;GO:0003824//catalytic activity;GO:0043167//ion binding;GO:0005488//binding;GO:0097159//organic cyclic compound binding;GO:1901363//heterocyclic compound binding;GO:0043169//cation binding	-
Unigene051349	no	yes	yes	no	no	no	no	yes	yes	no	no	no	GO:0044237//cellular metabolic process;GO:0006796//phosphate-containing compound metabolic process;GO:0009987//cellular process;GO:0006950//response to stress;GO:0050896//response to stimulus;GO:0008152//metabolic process;GO:0006793//phosphorus metabolic process	GO:0016740//transferase activity;GO:0016772//transferase activity, transferring phosphorus-containing groups;GO:0003824//catalytic activity	-
Unigene051353	no	yes	no	no	no	no	no	yes	yes	no	no	no	GO:0006396//RNA processing;GO:0090304//nucleic acid metabolic process;GO:0008152//metabolic process;GO:0006807//nitrogen compound metabolic process;GO:0016070//RNA metabolic process;GO:0071704//organic substance metabolic process;GO:0009987//cellular process;GO:1901360//organic cyclic compound metabolic process;GO:0043170//macromolecule metabolic process;GO:0034641//cellular nitrogen compound met…	GO:0005488//binding;GO:0097159//organic cyclic compound binding	GO:0044423//virion part;GO:0019012//virion
Unigene051362	no	no	yes	no	no	no	no	no	no	no	no	no	GO:0044710//single-organism metabolic process;GO:0008152//metabolic process;GO:0044699//single-organism process	GO:0016903//oxidoreductase activity, acting on the aldehyde or oxo group of donors;GO:0016491//oxidoreductase activity;GO:0003824//catalytic activity	-
Unigene051365	no	yes	no	no	no	no	no	yes	yes	no	no	no	GO:0008152//metabolic process;GO:0044699//single-organism process;GO:0044710//single-organism metabolic process	GO:0003824//catalytic activity;GO:0016491//oxidoreductase activity	-
Unigene051432	no	no	no	no	no	no	no	no	yes	no	no	no	GO:0006082//organic acid metabolic process;GO:0044237//cellular metabolic process;GO:0044281//small molecule metabolic process;GO:1901564//organonitrogen compound metabolic process;GO:0006790//sulfur compound metabolic process;GO:0008152//metabolic process;GO:0044699//single-organism process;GO:0006807//nitrogen compound metabolic process;GO:0009987//cellular process;GO:0071704//organic substance…	GO:0003824//catalytic activity	-
Unigene051440	yes	no	no	no	no	no	no	no	no	no	no	no	-	GO:0031406//carboxylic acid binding;GO:0005488//binding;GO:0043168//anion binding;GO:0043167//ion binding	-
Unigene051446	no	no	no	yes	no	no	no	no	no	no	no	yes	-	GO:0005488//binding;GO:0043167//ion binding;GO:0043169//cation binding	-
Unigene051449	no	yes	no	no	no	no	no	yes	yes	no	no	yes	GO:0008152//metabolic process;GO:0044238//primary metabolic process	GO:0005488//binding;GO:0048037//cofactor binding;GO:0003824//catalytic activity;GO:0016853//isomerase activity;GO:0016854//racemase and epimerase activity	GO:0016020//membrane;GO:0044425//membrane part;GO:0031224//intrinsic component of membrane
Unigene051570	yes	no	no	no	no	no	no	no	no	no	no	no	GO:0044260//cellular macromolecule metabolic process;GO:0044237//cellular metabolic process;GO:0043412//macromolecule modification;GO:0071704//organic substance metabolic process;GO:0043170//macromolecule metabolic process;GO:0009987//cellular process;GO:0008152//metabolic process;GO:0006793//phosphorus metabolic process;GO:0006464//cellular protein modification process;GO:0044238//primary metabo…	GO:1901363//heterocyclic compound binding;GO:0001882//nucleoside binding;GO:0016740//transferase activity;GO:0003824//catalytic activity;GO:0016772//transferase activity, transferring phosphorus-containing groups;GO:0097159//organic cyclic compound binding;GO:0097367//carbohydrate derivative binding;GO:0001883//purine nucleoside binding;GO:0032549//ribonucleoside binding;GO:0005488//binding;GO:00…	GO:0031224//intrinsic component of membrane;GO:0016020//membrane;GO:0044425//membrane part
Unigene051670	no	yes	no	no	no	no	no	no	no	no	no	no	GO:1901576//organic substance biosynthetic process;GO:0071495//cellular response to endogenous stimulus;GO:0044249//cellular biosynthetic process;GO:0007165//signal transduction;GO:0032774//RNA biosynthetic process;GO:0050789//regulation of biological process;GO:0006351//transcription, DNA-templated;GO:0009725//response to hormone;GO:0016070//RNA metabolic process;GO:0090304//nucleic acid metabol…	-	GO:0044464//cell part;GO:0044424//intracellular part;GO:0043229//intracellular organelle;GO:0005622//intracellular;GO:0005623//cell;GO:0043231//intracellular membrane-bounded organelle;GO:0043227//membrane-bounded organelle;GO:0043226//organelle
Unigene051751	no	yes	no	no	no	no	no	no	yes	no	no	no	GO:0044710//single-organism metabolic process;GO:0044699//single-organism process;GO:0006259//DNA metabolic process;GO:0071704//organic substance metabolic process;GO:1901360//organic cyclic compound metabolic process;GO:0043170//macromolecule metabolic process;GO:0044237//cellular metabolic process;GO:0006139//nucleobase-containing compound metabolic process;GO:0044260//cellular macromolecule me…	GO:0036094//small molecule binding;GO:0097159//organic cyclic compound binding;GO:0005488//binding;GO:0032550//purine ribonucleoside binding;GO:0003824//catalytic activity;GO:1901363//heterocyclic compound binding;GO:0032549//ribonucleoside binding;GO:0001883//purine nucleoside binding;GO:0001882//nucleoside binding;GO:0097367//carbohydrate derivative binding	-
Unigene051766	no	no	no	no	no	no	no	no	yes	no	no	no	-	GO:1901363//heterocyclic compound binding;GO:0005488//binding;GO:0003676//nucleic acid binding;GO:0046983//protein dimerization activity;GO:0005515//protein binding;GO:0097159//organic cyclic compound binding	GO:0043232//intracellular non-membrane-bounded organelle;GO:0043229//intracellular organelle;GO:0043227//membrane-bounded organelle;GO:0043228//non-membrane-bounded organelle;GO:0043226//organelle;GO:0005623//cell;GO:0043231//intracellular membrane-bounded organelle;GO:0044424//intracellular part;GO:0005622//intracellular;GO:0044464//cell part
Unigene051767	no	no	no	no	no	no	no	no	yes	no	no	no	-	GO:0097159//organic cyclic compound binding;GO:1901363//heterocyclic compound binding;GO:0005488//binding;GO:0046983//protein dimerization activity;GO:0003676//nucleic acid binding;GO:0005515//protein binding	GO:0044424//intracellular part;GO:0043232//intracellular non-membrane-bounded organelle;GO:0043227//membrane-bounded organelle;GO:0043226//organelle;GO:0043229//intracellular organelle;GO:0043228//non-membrane-bounded organelle;GO:0044464//cell part;GO:0005622//intracellular;GO:0005623//cell;GO:0043231//intracellular membrane-bounded organelle
Unigene051769	no	no	no	no	no	no	no	no	yes	no	no	no	-	GO:0005488//binding;GO:0005515//protein binding;GO:0046983//protein dimerization activity;GO:0097159//organic cyclic compound binding;GO:0003676//nucleic acid binding;GO:1901363//heterocyclic compound binding	GO:0044464//cell part;GO:0043228//non-membrane-bounded organelle;GO:0044424//intracellular part;GO:0043227//membrane-bounded organelle;GO:0043232//intracellular non-membrane-bounded organelle;GO:0005622//intracellular;GO:0005623//cell;GO:0043226//organelle;GO:0043231//intracellular membrane-bounded organelle;GO:0043229//intracellular organelle
Unigene051879	no	yes	no	no	no	no	no	yes	yes	no	no	no	-	-	GO:0031224//intrinsic component of membrane;GO:0044425//membrane part;GO:0016020//membrane
Unigene051881	no	yes	no	no	no	no	no	yes	yes	no	no	no	-	-	GO:0044425//membrane part;GO:0031224//intrinsic component of membrane;GO:0016020//membrane
Unigene052049	no	no	no	no	no	no	no	no	yes	no	no	no	GO:0006082//organic acid metabolic process;GO:1901605//alpha-amino acid metabolic process;GO:0044710//single-organism metabolic process;GO:0071704//organic substance metabolic process;GO:0043436//oxoacid metabolic process;GO:0006544//glycine metabolic process;GO:0044237//cellular metabolic process;GO:0006520//cellular amino acid metabolic process;GO:0008152//metabolic process;GO:0009987//cellular…	GO:0003824//catalytic activity;GO:0016740//transferase activity;GO:0016769//transferase activity, transferring nitrogenous groups	-
Unigene052064	no	no	no	no	no	no	no	no	no	no	no	yes	-	GO:0003676//nucleic acid binding;GO:1901363//heterocyclic compound binding;GO:0005515//protein binding;GO:0046983//protein dimerization activity;GO:0005488//binding;GO:0097159//organic cyclic compound binding	GO:0044424//intracellular part;GO:0005623//cell;GO:0043229//intracellular organelle;GO:0043226//organelle;GO:0043232//intracellular non-membrane-bounded organelle;GO:0043227//membrane-bounded organelle;GO:0043231//intracellular membrane-bounded organelle;GO:0043228//non-membrane-bounded organelle;GO:0044464//cell part;GO:0005622//intracellular
Unigene052065	no	no	no	no	no	no	no	no	no	no	no	yes	-	GO:0003676//nucleic acid binding;GO:1901363//heterocyclic compound binding;GO:0005488//binding;GO:0097159//organic cyclic compound binding;GO:0046983//protein dimerization activity;GO:0005515//protein binding	GO:0005622//intracellular;GO:0044424//intracellular part;GO:0043226//organelle;GO:0005623//cell;GO:0043231//intracellular membrane-bounded organelle;GO:0043228//non-membrane-bounded organelle;GO:0043229//intracellular organelle;GO:0044464//cell part;GO:0043232//intracellular non-membrane-bounded organelle;GO:0043227//membrane-bounded organelle
Unigene052066	no	no	no	no	no	no	no	no	no	no	no	yes	-	GO:0005488//binding;GO:0046983//protein dimerization activity;GO:0003676//nucleic acid binding;GO:0005515//protein binding;GO:1901363//heterocyclic compound binding;GO:0097159//organic cyclic compound binding	GO:0044424//intracellular part;GO:0005622//intracellular;GO:0043231//intracellular membrane-bounded organelle;GO:0043232//intracellular non-membrane-bounded organelle;GO:0043227//membrane-bounded organelle;GO:0043229//intracellular organelle;GO:0043228//non-membrane-bounded organelle;GO:0043226//organelle;GO:0044464//cell part;GO:0005623//cell
Unigene052248	no	yes	no	no	no	no	no	yes	yes	no	no	no	GO:1901360//organic cyclic compound metabolic process;GO:0008152//metabolic process;GO:0044238//primary metabolic process;GO:0006996//organelle organization;GO:0043170//macromolecule metabolic process;GO:0006725//cellular aromatic compound metabolic process;GO:0009987//cellular process;GO:0051276//chromosome organization;GO:0071103//DNA conformation change;GO:0006139//nucleobase-containing compou…	GO:0016462//pyrophosphatase activity;GO:0004386//helicase activity;GO:1990837//sequence-specific double-stranded DNA binding;GO:0044877//macromolecular complex binding;GO:0043565//sequence-specific DNA binding;GO:0016787//hydrolase activity;GO:0032549//ribonucleoside binding;GO:0032550//purine ribonucleoside binding;GO:0005488//binding;GO:0036094//small molecule binding;GO:0003677//DNA binding;GO…	GO:0043231//intracellular membrane-bounded organelle;GO:0005622//intracellular;GO:0043226//organelle;GO:0043227//membrane-bounded organelle;GO:0032991//macromolecular complex;GO:0043229//intracellular organelle;GO:0043234//protein complex;GO:0005623//cell;GO:0044464//cell part;GO:0044424//intracellular part
Unigene052355	no	yes	no	no	no	no	no	yes	yes	no	no	yes	GO:0009987//cellular process;GO:0044723//single-organism carbohydrate metabolic process;GO:0044238//primary metabolic process;GO:0044281//small molecule metabolic process;GO:0008152//metabolic process;GO:0044710//single-organism metabolic process;GO:0044763//single-organism cellular process;GO:0044699//single-organism process;GO:0006066//alcohol metabolic process;GO:0044262//cellular carbohydrate…	GO:0016491//oxidoreductase activity;GO:0016701//oxidoreductase activity, acting on single donors with incorporation of molecular oxygen;GO:0003824//catalytic activity	GO:0044424//intracellular part;GO:0005623//cell;GO:0005622//intracellular;GO:0044464//cell part
Unigene052463	no	no	yes	no	no	no	no	no	no	no	no	no	-	GO:0043167//ion binding;GO:0005488//binding	GO:0005623//cell;GO:0044464//cell part
Unigene052470	no	yes	no	no	no	no	no	no	yes	no	no	no	GO:0051179//localization;GO:0051234//establishment of localization	GO:0016462//pyrophosphatase activity;GO:0003824//catalytic activity;GO:0016818//hydrolase activity, acting on acid anhydrides, in phosphorus-containing anhydrides;GO:0016787//hydrolase activity;GO:0016817//hydrolase activity, acting on acid anhydrides;GO:0017111//nucleoside-triphosphatase activity	GO:0016020//membrane
Unigene052563	no	yes	no	no	no	no	no	no	no	no	no	no	GO:0044699//single-organism process;GO:0044710//single-organism metabolic process;GO:0008152//metabolic process	GO:0003824//catalytic activity	GO:0016020//membrane;GO:0044425//membrane part;GO:0031224//intrinsic component of membrane
Unigene052649	no	yes	no	no	no	no	no	no	no	no	no	no	GO:0071704//organic substance metabolic process;GO:0006796//phosphate-containing compound metabolic process;GO:0044267//cellular protein metabolic process;GO:0044238//primary metabolic process;GO:0036211//protein modification process;GO:0019538//protein metabolic process;GO:0008152//metabolic process;GO:0044237//cellular metabolic process;GO:0006464//cellular protein modification process;GO:00099…	GO:0001882//nucleoside binding;GO:0097367//carbohydrate derivative binding;GO:0016772//transferase activity, transferring phosphorus-containing groups;GO:0005488//binding;GO:0032549//ribonucleoside binding;GO:0036094//small molecule binding;GO:0016740//transferase activity;GO:0032550//purine ribonucleoside binding;GO:0001883//purine nucleoside binding;GO:0003824//catalytic activity;GO:0097159//or…	GO:0016020//membrane;GO:0044425//membrane part;GO:0031224//intrinsic component of membrane
Unigene052750	no	yes	no	no	no	no	no	no	yes	no	no	no	GO:0006790//sulfur compound metabolic process;GO:0044237//cellular metabolic process;GO:0008152//metabolic process;GO:0009987//cellular process	GO:0016741//transferase activity, transferring one-carbon groups;GO:0016740//transferase activity;GO:0003824//catalytic activity	-
Unigene052799	no	no	no	no	no	no	no	no	no	no	no	yes	-	GO:0003824//catalytic activity;GO:0016740//transferase activity	-
Unigene052841	no	yes	no	no	no	no	no	no	yes	no	no	no	GO:0044237//cellular metabolic process;GO:0006464//cellular protein modification process;GO:0019538//protein metabolic process;GO:0044267//cellular protein metabolic process;GO:0043412//macromolecule modification;GO:0071704//organic substance metabolic process;GO:0036211//protein modification process;GO:0044238//primary metabolic process;GO:0044260//cellular macromolecule metabolic process;GO:000…	GO:0016301//kinase activity;GO:0005488//binding;GO:0032549//ribonucleoside binding;GO:1901363//heterocyclic compound binding;GO:0036094//small molecule binding;GO:0016740//transferase activity;GO:0001883//purine nucleoside binding;GO:0032550//purine ribonucleoside binding;GO:0001882//nucleoside binding;GO:0016772//transferase activity, transferring phosphorus-containing groups;GO:0003824//catalyt…	GO:0044425//membrane part;GO:0016020//membrane;GO:0031224//intrinsic component of membrane
Unigene052859	no	no	no	yes	no	no	no	no	no	no	no	no	GO:0008152//metabolic process;GO:0044699//single-organism process;GO:0044710//single-organism metabolic process	GO:0048037//cofactor binding;GO:0003824//catalytic activity;GO:0005488//binding	-
Unigene052889	no	yes	no	no	no	no	no	no	no	no	no	no	GO:0044238//primary metabolic process;GO:0008152//metabolic process	GO:0003824//catalytic activity;GO:0016787//hydrolase activity	-
Unigene052943	no	no	no	no	no	no	no	yes	no	no	no	no	GO:0044699//single-organism process	GO:0043167//ion binding;GO:0046872//metal ion binding;GO:0005488//binding;GO:0043169//cation binding	-
Unigene053023	no	yes	no	no	no	no	no	no	no	yes	no	no	GO:0044699//single-organism process;GO:0008152//metabolic process;GO:0044710//single-organism metabolic process	GO:0003824//catalytic activity	-
Unigene053148	no	no	yes	no	no	no	no	no	no	no	no	no	GO:0008152//metabolic process;GO:0044238//primary metabolic process	GO:0003824//catalytic activity;GO:0016798//hydrolase activity, acting on glycosyl bonds;GO:0016787//hydrolase activity	-
Unigene053364	no	yes	no	no	no	no	no	yes	yes	no	no	no	GO:0071822//protein complex subunit organization;GO:0071840//cellular component organization or biogenesis;GO:0034728//nucleosome organization;GO:0006325//chromatin organization;GO:0071824//protein-DNA complex subunit organization;GO:0016043//cellular component organization;GO:0009987//cellular process;GO:0043933//macromolecular complex subunit organization	GO:0003676//nucleic acid binding;GO:0097159//organic cyclic compound binding;GO:1901363//heterocyclic compound binding;GO:0005488//binding	GO:0043227//membrane-bounded organelle;GO:0043226//organelle;GO:0005622//intracellular;GO:0043232//intracellular non-membrane-bounded organelle;GO:0005623//cell;GO:0044424//intracellular part;GO:0044464//cell part;GO:0043228//non-membrane-bounded organelle;GO:0043229//intracellular organelle;GO:0043231//intracellular membrane-bounded organelle
Unigene053365	no	no	no	no	no	no	no	yes	yes	no	no	no	GO:0071840//cellular component organization or biogenesis;GO:0006325//chromatin organization;GO:0009987//cellular process;GO:0071824//protein-DNA complex subunit organization;GO:0043933//macromolecular complex subunit organization;GO:0034728//nucleosome organization;GO:0071822//protein complex subunit organization;GO:0016043//cellular component organization	GO:0005488//binding;GO:1901363//heterocyclic compound binding;GO:0003676//nucleic acid binding;GO:0097159//organic cyclic compound binding	GO:0043231//intracellular membrane-bounded organelle;GO:0005622//intracellular;GO:0044446//intracellular organelle part;GO:0043228//non-membrane-bounded organelle;GO:0044464//cell part;GO:0043233//organelle lumen;GO:0044422//organelle part;GO:0031974//membrane-enclosed lumen;GO:0043227//membrane-bounded organelle;GO:0005623//cell;GO:0031981//nuclear lumen;GO:0044428//nuclear part;GO:0043229//intr…
Unigene053470	no	yes	no	no	no	no	no	no	no	no	no	no	GO:0008152//metabolic process;GO:0044699//single-organism process;GO:0044710//single-organism metabolic process	GO:0016491//oxidoreductase activity;GO:0043167//ion binding;GO:1901363//heterocyclic compound binding;GO:0043169//cation binding;GO:0005488//binding;GO:0046914//transition metal ion binding;GO:0046872//metal ion binding;GO:0046906//tetrapyrrole binding;GO:0097159//organic cyclic compound binding;GO:0003824//catalytic activity	GO:0044425//membrane part;GO:0016020//membrane;GO:0031224//intrinsic component of membrane
Unigene053471	no	yes	no	no	no	no	no	no	no	no	no	no	GO:0044699//single-organism process;GO:0044710//single-organism metabolic process;GO:0008152//metabolic process	GO:0046872//metal ion binding;GO:1901363//heterocyclic compound binding;GO:0016491//oxidoreductase activity;GO:0043167//ion binding;GO:0005488//binding;GO:0097159//organic cyclic compound binding;GO:0046906//tetrapyrrole binding;GO:0046914//transition metal ion binding;GO:0003824//catalytic activity;GO:0043169//cation binding	GO:0031224//intrinsic component of membrane;GO:0016020//membrane;GO:0044425//membrane part
Unigene053476	no	no	no	no	no	no	no	yes	no	yes	no	yes	GO:0044237//cellular metabolic process;GO:0005975//carbohydrate metabolic process;GO:0071704//organic substance metabolic process;GO:0043170//macromolecule metabolic process;GO:0030243//cellulose metabolic process;GO:0034641//cellular nitrogen compound metabolic process;GO:0051273//beta-glucan metabolic process;GO:0044238//primary metabolic process;GO:0044260//cellular macromolecule metabolic pro…	GO:0016853//isomerase activity;GO:0016866//intramolecular transferase activity;GO:0003824//catalytic activity	GO:0030054//cell junction;GO:0044464//cell part;GO:0005737//cytoplasm;GO:0044444//cytoplasmic part;GO:0044424//intracellular part;GO:0005911//cell-cell junction;GO:0005623//cell;GO:0005622//intracellular
Unigene053485	no	no	no	no	no	no	no	no	yes	no	no	no	GO:0044238//primary metabolic process;GO:0008152//metabolic process	GO:0016853//isomerase activity;GO:0048037//cofactor binding;GO:0005488//binding;GO:0003824//catalytic activity;GO:0016854//racemase and epimerase activity	GO:0005737//cytoplasm;GO:0031224//intrinsic component of membrane;GO:0005622//intracellular;GO:0044425//membrane part;GO:0044464//cell part;GO:0012505//endomembrane system;GO:0044424//intracellular part;GO:0016020//membrane;GO:0043226//organelle;GO:0005623//cell;GO:0005794//Golgi apparatus;GO:0043229//intracellular organelle;GO:0043231//intracellular membrane-bounded organelle;GO:0005773//vacuole…
Unigene053519	no	yes	no	no	no	no	no	no	yes	no	no	no	GO:0008152//metabolic process;GO:0044238//primary metabolic process	GO:0005488//binding;GO:0016853//isomerase activity;GO:0043167//ion binding;GO:0016866//intramolecular transferase activity;GO:0043169//cation binding;GO:0003824//catalytic activity	-
Unigene053520	no	yes	no	no	no	no	no	yes	yes	no	no	no	GO:0090304//nucleic acid metabolic process;GO:0008152//metabolic process;GO:0006725//cellular aromatic compound metabolic process;GO:0009987//cellular process;GO:0006259//DNA metabolic process;GO:0044237//cellular metabolic process;GO:0006305//DNA alkylation;GO:0034641//cellular nitrogen compound metabolic process;GO:0032776//DNA methylation on cytosine;GO:0006304//DNA modification;GO:0006306//DN…	GO:0003824//catalytic activity;GO:0008757//S-adenosylmethionine-dependent methyltransferase activity;GO:0008168//methyltransferase activity;GO:0016741//transferase activity, transferring one-carbon groups;GO:0016740//transferase activity	-
Unigene053570	no	yes	no	no	no	no	no	no	yes	no	no	no	-	GO:0003824//catalytic activity	-
Unigene053672	no	yes	no	no	no	no	no	no	yes	no	no	no	-	-	GO:0016020//membrane
Unigene053767	no	yes	no	no	yes	no	no	yes	yes	no	no	no	-	-	GO:0016020//membrane;GO:0031224//intrinsic component of membrane;GO:0044425//membrane part
Unigene053823	no	yes	no	no	no	no	no	no	no	no	no	no	GO:0044238//primary metabolic process;GO:0008152//metabolic process;GO:0043170//macromolecule metabolic process;GO:0019538//protein metabolic process;GO:0071704//organic substance metabolic process	GO:0008236//serine-type peptidase activity;GO:0008233//peptidase activity;GO:0017171//serine hydrolase activity;GO:0003824//catalytic activity;GO:0070011//peptidase activity, acting on L-amino acid peptides;GO:0016787//hydrolase activity	-
Unigene053928	no	no	no	yes	no	no	no	no	no	yes	no	no	GO:0009987//cellular process;GO:0044699//single-organism process;GO:0044763//single-organism cellular process;GO:0007017//microtubule-based process	GO:0003774//motor activity;GO:0003824//catalytic activity;GO:0001882//nucleoside binding;GO:1901363//heterocyclic compound binding;GO:0016787//hydrolase activity;GO:0097159//organic cyclic compound binding;GO:0008092//cytoskeletal protein binding;GO:0016462//pyrophosphatase activity;GO:0016818//hydrolase activity, acting on acid anhydrides, in phosphorus-containing anhydrides;GO:0016817//hydrolas…	GO:0005856//cytoskeleton;GO:0044424//intracellular part;GO:0043229//intracellular organelle;GO:0044464//cell part;GO:0043226//organelle;GO:0043228//non-membrane-bounded organelle;GO:0043232//intracellular non-membrane-bounded organelle;GO:0005623//cell;GO:0005622//intracellular;GO:0015630//microtubule cytoskeleton
Unigene053991	no	no	no	no	no	no	no	no	no	no	no	yes	GO:0008152//metabolic process	GO:0003824//catalytic activity	GO:0016020//membrane;GO:0044425//membrane part;GO:0031224//intrinsic component of membrane
Unigene053994	no	yes	no	no	no	no	no	no	no	no	no	no	GO:0008152//metabolic process	GO:0003824//catalytic activity	GO:0016020//membrane;GO:0031224//intrinsic component of membrane;GO:0044425//membrane part
Unigene054140	no	yes	no	no	no	no	no	no	yes	no	no	no	GO:0071704//organic substance metabolic process;GO:0006807//nitrogen compound metabolic process;GO:0008152//metabolic process;GO:0006766//vitamin metabolic process;GO:0046483//heterocycle metabolic process;GO:0009987//cellular process;GO:1901360//organic cyclic compound metabolic process;GO:0006767//water-soluble vitamin metabolic process;GO:0044237//cellular metabolic process;GO:0044281//small m…	GO:0003824//catalytic activity;GO:0016830//carbon-carbon lyase activity;GO:0016829//lyase activity	-
Unigene054205	no	yes	no	no	no	no	no	no	yes	no	no	no	GO:0044699//single-organism process;GO:0008152//metabolic process;GO:0044710//single-organism metabolic process	GO:0016491//oxidoreductase activity;GO:0016903//oxidoreductase activity, acting on the aldehyde or oxo group of donors;GO:0003824//catalytic activity	GO:0005622//intracellular;GO:0043227//membrane-bounded organelle;GO:0044424//intracellular part;GO:0005623//cell;GO:0043231//intracellular membrane-bounded organelle;GO:0043226//organelle;GO:0043229//intracellular organelle;GO:0044464//cell part
Unigene054310	no	yes	no	no	no	no	no	no	no	no	no	no	GO:0043170//macromolecule metabolic process;GO:0036211//protein modification process;GO:0019538//protein metabolic process;GO:0043412//macromolecule modification;GO:0006796//phosphate-containing compound metabolic process;GO:0044267//cellular protein metabolic process;GO:0008152//metabolic process;GO:0071704//organic substance metabolic process;GO:0044237//cellular metabolic process;GO:0044238//p…	GO:0001883//purine nucleoside binding;GO:0016773//phosphotransferase activity, alcohol group as acceptor;GO:0001882//nucleoside binding;GO:0016301//kinase activity;GO:0003824//catalytic activity;GO:0032549//ribonucleoside binding;GO:0032550//purine ribonucleoside binding;GO:0036094//small molecule binding;GO:0005488//binding;GO:0016740//transferase activity;GO:0004672//protein kinase activity;GO:…	GO:0031224//intrinsic component of membrane;GO:0044425//membrane part;GO:0016020//membrane
Unigene054311	no	yes	no	no	no	no	no	no	no	no	no	no	GO:0071704//organic substance metabolic process;GO:0044237//cellular metabolic process;GO:0008152//metabolic process;GO:0009987//cellular process;GO:0036211//protein modification process;GO:0006793//phosphorus metabolic process;GO:0043170//macromolecule metabolic process;GO:0044238//primary metabolic process;GO:0044260//cellular macromolecule metabolic process;GO:0006464//cellular protein modific…	GO:0016740//transferase activity;GO:0001883//purine nucleoside binding;GO:0036094//small molecule binding;GO:0032549//ribonucleoside binding;GO:0016772//transferase activity, transferring phosphorus-containing groups;GO:1901363//heterocyclic compound binding;GO:0001882//nucleoside binding;GO:0003824//catalytic activity;GO:0005488//binding;GO:0032550//purine ribonucleoside binding;GO:0097367//carb…	-
Unigene054383	no	no	no	no	yes	no	no	yes	yes	no	no	no	-	GO:0001882//nucleoside binding;GO:0016818//hydrolase activity, acting on acid anhydrides, in phosphorus-containing anhydrides;GO:0097367//carbohydrate derivative binding;GO:0016817//hydrolase activity, acting on acid anhydrides;GO:0003824//catalytic activity;GO:0097159//organic cyclic compound binding;GO:1901363//heterocyclic compound binding;GO:0005488//binding;GO:0016787//hydrolase activity;GO:…	GO:0005622//intracellular;GO:0044444//cytoplasmic part;GO:0016020//membrane;GO:0044424//intracellular part;GO:0005737//cytoplasm;GO:0005773//vacuole;GO:0044464//cell part;GO:0005623//cell;GO:0043231//intracellular membrane-bounded organelle;GO:0043227//membrane-bounded organelle;GO:0044422//organelle part;GO:0044437//vacuolar part;GO:0043229//intracellular organelle;GO:0044446//intracellular orga…
Unigene054503	yes	no	no	no	no	no	no	no	no	no	no	no	GO:0044763//single-organism cellular process;GO:0044699//single-organism process;GO:0009987//cellular process	-	GO:0044425//membrane part;GO:0016020//membrane;GO:0031224//intrinsic component of membrane
Unigene054507	yes	no	no	no	no	no	no	no	no	no	no	no	GO:0044763//single-organism cellular process;GO:0044699//single-organism process;GO:0009987//cellular process	-	GO:0044425//membrane part;GO:0016020//membrane;GO:0031224//intrinsic component of membrane
Unigene054635	no	yes	no	no	no	no	no	no	yes	no	no	no	GO:0036211//protein modification process;GO:0071704//organic substance metabolic process;GO:0044267//cellular protein metabolic process;GO:0006464//cellular protein modification process;GO:0008152//metabolic process;GO:0044237//cellular metabolic process;GO:0006796//phosphate-containing compound metabolic process;GO:0019538//protein metabolic process;GO:0043412//macromolecule modification;GO:0006…	GO:0032549//ribonucleoside binding;GO:0016773//phosphotransferase activity, alcohol group as acceptor;GO:0016740//transferase activity;GO:0016301//kinase activity;GO:0003824//catalytic activity;GO:0097159//organic cyclic compound binding;GO:0097367//carbohydrate derivative binding;GO:0032550//purine ribonucleoside binding;GO:0001882//nucleoside binding;GO:0005488//binding;GO:0005057//receptor sig…	GO:0005623//cell;GO:0044464//cell part
Unigene054717	yes	yes	no	no	no	no	no	no	yes	no	yes	yes	GO:0050896//response to stimulus	-	-
Unigene054880	no	yes	no	no	no	no	no	yes	yes	no	no	no	-	GO:0005488//binding;GO:0003824//catalytic activity;GO:0036094//small molecule binding;GO:0032550//purine ribonucleoside binding;GO:0001882//nucleoside binding;GO:0001883//purine nucleoside binding;GO:0097367//carbohydrate derivative binding;GO:1901363//heterocyclic compound binding;GO:0032549//ribonucleoside binding;GO:0097159//organic cyclic compound binding	-
Unigene054886	yes	no	no	yes	no	no	no	no	no	no	no	no	-	GO:0005488//binding	-
Unigene055032	no	yes	no	no	no	no	no	no	yes	no	no	no	-	GO:0032550//purine ribonucleoside binding;GO:0043167//ion binding;GO:1901363//heterocyclic compound binding;GO:0001883//purine nucleoside binding;GO:0097367//carbohydrate derivative binding;GO:0032549//ribonucleoside binding;GO:0043169//cation binding;GO:0097159//organic cyclic compound binding;GO:0046914//transition metal ion binding;GO:0046872//metal ion binding;GO:0001882//nucleoside binding;G…	-
Unigene055062	no	yes	no	no	no	no	no	no	yes	no	no	no	GO:0044267//cellular protein metabolic process;GO:0043170//macromolecule metabolic process;GO:0044237//cellular metabolic process;GO:0008152//metabolic process;GO:0044260//cellular macromolecule metabolic process;GO:0019538//protein metabolic process;GO:0006796//phosphate-containing compound metabolic process;GO:0071704//organic substance metabolic process;GO:0006464//cellular protein modificatio…	GO:0005488//binding;GO:0016773//phosphotransferase activity, alcohol group as acceptor;GO:0004672//protein kinase activity;GO:0097367//carbohydrate derivative binding;GO:0016301//kinase activity;GO:0001882//nucleoside binding;GO:0016740//transferase activity;GO:0097159//organic cyclic compound binding;GO:0032550//purine ribonucleoside binding;GO:0016772//transferase activity, transferring phospho…	-
Unigene055113	no	no	no	yes	no	no	no	no	no	no	no	no	GO:0071840//cellular component organization or biogenesis;GO:0009987//cellular process;GO:0016043//cellular component organization	-	-
Unigene055204	yes	no	no	no	no	no	no	no	no	no	no	no	-	GO:0016757//transferase activity, transferring glycosyl groups;GO:0016740//transferase activity;GO:0003824//catalytic activity	-
Unigene055265	no	yes	no	no	no	no	no	no	yes	no	no	no	GO:0044281//small molecule metabolic process;GO:0044237//cellular metabolic process;GO:0044710//single-organism metabolic process;GO:0009987//cellular process;GO:0071704//organic substance metabolic process;GO:0008152//metabolic process;GO:0044699//single-organism process;GO:0044238//primary metabolic process;GO:0006551//leucine metabolic process;GO:1901564//organonitrogen compound metabolic proc…	GO:0046912//transferase activity, transferring acyl groups, acyl groups converted into alkyl on transfer;GO:0016740//transferase activity;GO:0003824//catalytic activity;GO:0016746//transferase activity, transferring acyl groups	-
Unigene055271	no	yes	no	no	no	no	no	yes	no	no	no	no	GO:0044237//cellular metabolic process;GO:0006807//nitrogen compound metabolic process;GO:0006725//cellular aromatic compound metabolic process;GO:0044271//cellular nitrogen compound biosynthetic process;GO:0008152//metabolic process;GO:0034654//nucleobase-containing compound biosynthetic process;GO:0009987//cellular process;GO:0016070//RNA metabolic process;GO:0043170//macromolecule metabolic pr…	GO:0005488//binding;GO:1901363//heterocyclic compound binding;GO:0001071//nucleic acid binding transcription factor activity;GO:0003676//nucleic acid binding;GO:0003677//DNA binding;GO:0097159//organic cyclic compound binding	GO:0044424//intracellular part;GO:0005623//cell;GO:0043226//organelle;GO:0044464//cell part;GO:0005622//intracellular;GO:0043229//intracellular organelle;GO:0043231//intracellular membrane-bounded organelle;GO:0043227//membrane-bounded organelle
Unigene055356	no	yes	no	no	no	no	no	no	yes	no	no	no	GO:0008152//metabolic process;GO:0044281//small molecule metabolic process;GO:0044237//cellular metabolic process;GO:0006082//organic acid metabolic process;GO:0019752//carboxylic acid metabolic process;GO:0043436//oxoacid metabolic process;GO:0009987//cellular process;GO:0006101//citrate metabolic process;GO:0044710//single-organism metabolic process;GO:0044699//single-organism process;GO:007235…	GO:0016829//lyase activity;GO:0003824//catalytic activity;GO:0016830//carbon-carbon lyase activity;GO:0016831//carboxy-lyase activity;GO:0004611//phosphoenolpyruvate carboxykinase activity	GO:0005737//cytoplasm;GO:0005622//intracellular;GO:0005623//cell;GO:0044464//cell part;GO:0044424//intracellular part
Unigene055372	yes	yes	no	no	no	no	no	no	no	no	no	yes	GO:0018130//heterocycle biosynthetic process;GO:0051716//cellular response to stimulus;GO:0044237//cellular metabolic process;GO:0044763//single-organism cellular process;GO:0006766//vitamin metabolic process;GO:0033554//cellular response to stress;GO:0034641//cellular nitrogen compound metabolic process;GO:0006772//thiamine metabolic process;GO:0042723//thiamine-containing compound metabolic pro…	GO:0043167//ion binding;GO:0043169//cation binding;GO:0046872//metal ion binding;GO:0005515//protein binding;GO:0046983//protein dimerization activity;GO:0003824//catalytic activity;GO:0005488//binding;GO:0046914//transition metal ion binding	GO:0009532//plastid stroma;GO:0043227//membrane-bounded organelle;GO:0005623//cell;GO:0044422//organelle part;GO:0043226//organelle;GO:0044464//cell part;GO:0044446//intracellular organelle part;GO:0009526//plastid envelope;GO:0044424//intracellular part;GO:0043229//intracellular organelle;GO:0044444//cytoplasmic part;GO:0009536//plastid;GO:0005622//intracellular;GO:0005737//cytoplasm;GO:0031967/…
Unigene055375	no	yes	no	no	no	no	no	no	no	no	no	no	GO:0008104//protein localization;GO:0071702//organic substance transport;GO:0051179//localization;GO:0051234//establishment of localization;GO:0006810//transport;GO:0045184//establishment of protein localization;GO:0033036//macromolecule localization;GO:0015031//protein transport	GO:0022884//macromolecule transmembrane transporter activity;GO:0022857//transmembrane transporter activity;GO:0022892//substrate-specific transporter activity;GO:0008565//protein transporter activity;GO:0022891//substrate-specific transmembrane transporter activity;GO:0008320//protein transmembrane transporter activity;GO:0005215//transporter activity	GO:0016020//membrane;GO:0044425//membrane part;GO:0031224//intrinsic component of membrane
Unigene055433	no	no	no	no	no	no	no	no	no	no	no	yes	GO:0019752//carboxylic acid metabolic process;GO:0009987//cellular process;GO:0044281//small molecule metabolic process;GO:0006629//lipid metabolic process;GO:0044763//single-organism cellular process;GO:0044710//single-organism metabolic process;GO:0006082//organic acid metabolic process;GO:0044699//single-organism process;GO:0044237//cellular metabolic process;GO:0044255//cellular lipid metabol…	GO:0016746//transferase activity, transferring acyl groups;GO:0003824//catalytic activity;GO:0016740//transferase activity	GO:0031224//intrinsic component of membrane;GO:0016020//membrane;GO:0044425//membrane part
Unigene055435	no	yes	no	no	no	no	no	no	yes	no	no	no	GO:0032787//monocarboxylic acid metabolic process;GO:0044238//primary metabolic process;GO:0006631//fatty acid metabolic process;GO:0009987//cellular process;GO:0044763//single-organism cellular process;GO:0006629//lipid metabolic process;GO:0008152//metabolic process;GO:0044255//cellular lipid metabolic process;GO:0044699//single-organism process;GO:0044710//single-organism metabolic process;GO:…	GO:0016746//transferase activity, transferring acyl groups;GO:0003824//catalytic activity;GO:0016740//transferase activity	GO:0044464//cell part;GO:0044425//membrane part;GO:0044424//intracellular part;GO:0016020//membrane;GO:0005622//intracellular;GO:0005623//cell;GO:0031224//intrinsic component of membrane;GO:0043227//membrane-bounded organelle;GO:0043226//organelle;GO:0043229//intracellular organelle;GO:0043231//intracellular membrane-bounded organelle
Unigene055436	no	yes	no	no	no	no	no	no	yes	no	no	no	GO:0008152//metabolic process;GO:0006082//organic acid metabolic process;GO:0044237//cellular metabolic process;GO:0071704//organic substance metabolic process;GO:0044281//small molecule metabolic process;GO:0044238//primary metabolic process;GO:0009987//cellular process;GO:0032787//monocarboxylic acid metabolic process;GO:0006631//fatty acid metabolic process;GO:0044255//cellular lipid metabolic…	GO:0016746//transferase activity, transferring acyl groups;GO:0003824//catalytic activity;GO:0016740//transferase activity	GO:0044424//intracellular part;GO:0044425//membrane part;GO:0043229//intracellular organelle;GO:0044464//cell part;GO:0031224//intrinsic component of membrane;GO:0043226//organelle;GO:0016020//membrane;GO:0043227//membrane-bounded organelle;GO:0005622//intracellular;GO:0043231//intracellular membrane-bounded organelle;GO:0005623//cell
Unigene055452	no	no	no	no	no	no	no	no	no	no	no	yes	-	GO:0043167//ion binding;GO:0005488//binding;GO:0043169//cation binding	GO:0005911//cell-cell junction;GO:0030054//cell junction
Unigene055529	no	yes	no	no	no	no	no	no	no	no	no	no	-	GO:0043167//ion binding;GO:0043169//cation binding;GO:0005488//binding;GO:0003824//catalytic activity	-
Unigene055647	no	no	no	no	no	no	no	no	no	no	no	yes	GO:0071704//organic substance metabolic process;GO:0044264//cellular polysaccharide metabolic process;GO:0044238//primary metabolic process;GO:0045229//external encapsulating structure organization;GO:0099402//plant organ development;GO:0016043//cellular component organization;GO:0022622//root system development;GO:0008152//metabolic process;GO:0071555//cell wall organization;GO:0044237//cellular…	GO:0016740//transferase activity;GO:0016757//transferase activity, transferring glycosyl groups;GO:0003824//catalytic activity;GO:0016758//transferase activity, transferring hexosyl groups;GO:0046527//glucosyltransferase activity;GO:0016787//hydrolase activity	GO:0005576//extracellular region;GO:0030312//external encapsulating structure;GO:0005623//cell;GO:0016020//membrane;GO:0031224//intrinsic component of membrane;GO:0071944//cell periphery;GO:0044425//membrane part;GO:0044464//cell part
Unigene055648	no	no	no	no	no	no	no	yes	no	no	no	yes	GO:0044237//cellular metabolic process;GO:0016043//cellular component organization;GO:0008152//metabolic process;GO:0044085//cellular component biogenesis;GO:0005975//carbohydrate metabolic process;GO:0071840//cellular component organization or biogenesis;GO:0006073//cellular glucan metabolic process;GO:0044264//cellular polysaccharide metabolic process;GO:0043170//macromolecule metabolic process…	GO:0016740//transferase activity;GO:0003824//catalytic activity;GO:0016757//transferase activity, transferring glycosyl groups;GO:0016787//hydrolase activity;GO:0016758//transferase activity, transferring hexosyl groups	GO:0044464//cell part;GO:0071944//cell periphery;GO:0005576//extracellular region;GO:0005623//cell;GO:0030312//external encapsulating structure
Unigene055665	no	yes	no	no	no	no	no	no	no	no	no	no	GO:0006266//DNA ligation;GO:0006807//nitrogen compound metabolic process;GO:0071704//organic substance metabolic process;GO:0009987//cellular process;GO:0008152//metabolic process;GO:0006259//DNA metabolic process;GO:0051716//cellular response to stimulus;GO:0044237//cellular metabolic process;GO:0033554//cellular response to stress;GO:0046483//heterocycle metabolic process;GO:0034641//cellular n…	GO:0003824//catalytic activity;GO:0016874//ligase activity;GO:0003909//DNA ligase activity;GO:0001883//purine nucleoside binding;GO:0097159//organic cyclic compound binding;GO:0005488//binding;GO:0003676//nucleic acid binding;GO:0016886//ligase activity, forming phosphoric ester bonds;GO:0097367//carbohydrate derivative binding;GO:1901363//heterocyclic compound binding;GO:0032549//ribonucleoside …	-
Unigene055668	no	yes	no	no	no	no	no	yes	yes	no	no	no	GO:0044267//cellular protein metabolic process;GO:0044260//cellular macromolecule metabolic process;GO:0043170//macromolecule metabolic process;GO:0006464//cellular protein modification process;GO:0019538//protein metabolic process;GO:0036211//protein modification process;GO:0043412//macromolecule modification;GO:0044237//cellular metabolic process;GO:0044238//primary metabolic process;GO:0071704…	GO:0005488//binding;GO:0097367//carbohydrate derivative binding;GO:0032550//purine ribonucleoside binding;GO:0001882//nucleoside binding;GO:0036094//small molecule binding;GO:0097159//organic cyclic compound binding;GO:1901363//heterocyclic compound binding;GO:0032549//ribonucleoside binding;GO:0001883//purine nucleoside binding	GO:0016020//membrane;GO:0031224//intrinsic component of membrane;GO:0044425//membrane part
Unigene055731	no	yes	no	no	no	no	no	yes	yes	no	no	no	-	GO:0005488//binding;GO:0043167//ion binding;GO:0043169//cation binding	GO:0031224//intrinsic component of membrane;GO:0044425//membrane part;GO:0016020//membrane
Unigene055740	no	no	no	no	no	no	no	no	yes	no	no	no	GO:0032774//RNA biosynthetic process;GO:0016070//RNA metabolic process;GO:0009987//cellular process;GO:0009059//macromolecule biosynthetic process;GO:1901576//organic substance biosynthetic process;GO:0034654//nucleobase-containing compound biosynthetic process;GO:0046483//heterocycle metabolic process;GO:0019438//aromatic compound biosynthetic process;GO:0034645//cellular macromolecule biosynthe…	GO:0003677//DNA binding;GO:0097159//organic cyclic compound binding;GO:0003676//nucleic acid binding;GO:0005488//binding;GO:1901363//heterocyclic compound binding	-
Unigene055941	no	yes	no	no	no	no	no	no	no	no	no	no	-	GO:0032550//purine ribonucleoside binding;GO:0005488//binding;GO:0097367//carbohydrate derivative binding;GO:0097159//organic cyclic compound binding;GO:0032549//ribonucleoside binding;GO:1901363//heterocyclic compound binding;GO:0036094//small molecule binding;GO:0001883//purine nucleoside binding;GO:0001882//nucleoside binding	GO:0030054//cell junction;GO:0043231//intracellular membrane-bounded organelle;GO:0005622//intracellular;GO:0005623//cell;GO:0044424//intracellular part;GO:0043227//membrane-bounded organelle;GO:0005911//cell-cell junction;GO:0043229//intracellular organelle;GO:0044464//cell part;GO:0043226//organelle;GO:0016020//membrane
Unigene055950	no	no	no	no	no	no	no	no	yes	no	no	no	-	GO:0097367//carbohydrate derivative binding;GO:0005488//binding;GO:0001882//nucleoside binding;GO:1901363//heterocyclic compound binding;GO:0036094//small molecule binding;GO:0001883//purine nucleoside binding;GO:0032550//purine ribonucleoside binding;GO:0097159//organic cyclic compound binding;GO:0032549//ribonucleoside binding	-
Unigene056319	no	yes	no	yes	no	no	no	no	yes	no	no	no	GO:0016043//cellular component organization;GO:0009987//cellular process;GO:0071555//cell wall organization;GO:0071554//cell wall organization or biogenesis;GO:0045229//external encapsulating structure organization;GO:0071840//cellular component organization or biogenesis	-	-
Unigene056405	no	no	no	no	yes	no	no	no	yes	no	no	no	GO:0032787//monocarboxylic acid metabolic process;GO:0071704//organic substance metabolic process;GO:0044699//single-organism process;GO:0044763//single-organism cellular process;GO:0009987//cellular process;GO:0019752//carboxylic acid metabolic process;GO:0006082//organic acid metabolic process;GO:0044710//single-organism metabolic process;GO:0044281//small molecule metabolic process;GO:0043436/…	GO:0003824//catalytic activity;GO:0043169//cation binding;GO:0016836//hydro-lyase activity;GO:0005488//binding;GO:0016835//carbon-oxygen lyase activity;GO:0016829//lyase activity;GO:0043167//ion binding;GO:0046872//metal ion binding	-
Unigene056408	no	yes	no	no	yes	no	no	yes	yes	no	no	no	GO:0043436//oxoacid metabolic process;GO:0032787//monocarboxylic acid metabolic process;GO:0044237//cellular metabolic process;GO:0044281//small molecule metabolic process;GO:0009987//cellular process;GO:0019752//carboxylic acid metabolic process;GO:0008152//metabolic process;GO:0044710//single-organism metabolic process;GO:0044763//single-organism cellular process;GO:0044699//single-organism pro…	GO:0005488//binding;GO:0043167//ion binding;GO:0046872//metal ion binding;GO:0016829//lyase activity;GO:0043169//cation binding;GO:0003824//catalytic activity;GO:0016836//hydro-lyase activity;GO:0016835//carbon-oxygen lyase activity	-
Unigene056415	no	no	yes	no	no	no	no	no	no	no	no	no	-	GO:0008233//peptidase activity;GO:0003824//catalytic activity;GO:0070011//peptidase activity, acting on L-amino acid peptides;GO:0016787//hydrolase activity	-
Unigene056853	no	yes	no	no	no	no	no	no	yes	no	no	no	GO:0071704//organic substance metabolic process;GO:0044699//single-organism process;GO:0005996//monosaccharide metabolic process;GO:0044710//single-organism metabolic process;GO:0044281//small molecule metabolic process;GO:0005975//carbohydrate metabolic process;GO:0008152//metabolic process;GO:0019318//hexose metabolic process;GO:0044723//single-organism carbohydrate metabolic process;GO:0044238…	GO:0046872//metal ion binding;GO:0004553//hydrolase activity, hydrolyzing O-glycosyl compounds;GO:0003824//catalytic activity;GO:0015923//mannosidase activity;GO:0043169//cation binding;GO:0016798//hydrolase activity, acting on glycosyl bonds;GO:0046914//transition metal ion binding;GO:0016787//hydrolase activity;GO:0043167//ion binding;GO:0005488//binding	-
Unigene056883	no	no	yes	no	yes	no	no	no	yes	no	no	no	GO:0006793//phosphorus metabolic process;GO:0044237//cellular metabolic process;GO:0006796//phosphate-containing compound metabolic process;GO:0008152//metabolic process;GO:0071704//organic substance metabolic process;GO:0016310//phosphorylation;GO:0009987//cellular process	-	-
Unigene056913	no	yes	no	no	no	no	no	no	yes	no	no	no	GO:0044260//cellular macromolecule metabolic process;GO:0009987//cellular process;GO:0043170//macromolecule metabolic process;GO:0036211//protein modification process;GO:0044267//cellular protein metabolic process;GO:0019538//protein metabolic process;GO:0006796//phosphate-containing compound metabolic process;GO:0044237//cellular metabolic process;GO:0071704//organic substance metabolic process;…	GO:1901363//heterocyclic compound binding;GO:0097367//carbohydrate derivative binding;GO:0016301//kinase activity;GO:0032550//purine ribonucleoside binding;GO:0003824//catalytic activity;GO:0001882//nucleoside binding;GO:0036094//small molecule binding;GO:0005488//binding;GO:0032549//ribonucleoside binding;GO:0016772//transferase activity, transferring phosphorus-containing groups;GO:0097159//org…	GO:0016020//membrane;GO:0031224//intrinsic component of membrane;GO:0044425//membrane part
Unigene056932	no	yes	no	no	no	no	no	yes	yes	no	no	no	GO:0051234//establishment of localization;GO:0044699//single-organism process;GO:0051179//localization;GO:0044765//single-organism transport;GO:0044700//single organism signaling;GO:0007165//signal transduction;GO:0050789//regulation of biological process;GO:0044763//single-organism cellular process;GO:0006810//transport;GO:0065007//biological regulation;GO:1902578//single-organism localization;G…	-	GO:0044425//membrane part;GO:0031224//intrinsic component of membrane;GO:0016020//membrane
Unigene056973	no	yes	no	no	no	no	no	no	yes	no	no	no	GO:0051179//localization;GO:0051234//establishment of localization	-	GO:0016020//membrane;GO:0031224//intrinsic component of membrane;GO:0044425//membrane part
Unigene057115	no	yes	no	no	no	no	no	no	yes	no	no	no	GO:0006807//nitrogen compound metabolic process;GO:0034654//nucleobase-containing compound biosynthetic process;GO:0044249//cellular biosynthetic process;GO:0034645//cellular macromolecule biosynthetic process;GO:0009058//biosynthetic process;GO:0044237//cellular metabolic process;GO:1901576//organic substance biosynthetic process;GO:0009987//cellular process;GO:0090304//nucleic acid metabolic pr…	-	-
Unigene057154	no	yes	no	no	no	no	no	no	yes	no	no	yes	-	GO:0042578//phosphoric ester hydrolase activity;GO:0003824//catalytic activity;GO:0016787//hydrolase activity;GO:0016788//hydrolase activity, acting on ester bonds;GO:0008081//phosphoric diester hydrolase activity	-
Unigene057239	yes	no	no	no	no	no	no	no	no	no	no	no	GO:0097659//nucleic acid-templated transcription;GO:0010467//gene expression;GO:0044260//cellular macromolecule metabolic process;GO:0018130//heterocycle biosynthetic process;GO:0016070//RNA metabolic process;GO:0006725//cellular aromatic compound metabolic process;GO:0009987//cellular process;GO:0090304//nucleic acid metabolic process;GO:0008152//metabolic process;GO:0009059//macromolecule biosy…	-	GO:0016020//membrane
Unigene057247	no	yes	no	no	no	no	no	no	yes	no	no	no	-	GO:0016772//transferase activity, transferring phosphorus-containing groups;GO:0003824//catalytic activity;GO:0016740//transferase activity	-
Unigene057358	no	no	no	no	no	no	no	no	no	no	no	yes	GO:0044238//primary metabolic process;GO:0008152//metabolic process	GO:0015925//galactosidase activity;GO:0016787//hydrolase activity;GO:0003824//catalytic activity;GO:0004553//hydrolase activity, hydrolyzing O-glycosyl compounds;GO:0016798//hydrolase activity, acting on glycosyl bonds	-
Unigene057442	no	yes	no	no	no	no	no	yes	yes	no	no	yes	GO:0009226//nucleotide-sugar biosynthetic process;GO:0008152//metabolic process;GO:0006725//cellular aromatic compound metabolic process;GO:0044271//cellular nitrogen compound biosynthetic process;GO:0044249//cellular biosynthetic process;GO:1901360//organic cyclic compound metabolic process;GO:1901137//carbohydrate derivative biosynthetic process;GO:0006139//nucleobase-containing compound metabo…	GO:0003824//catalytic activity	GO:0005622//intracellular;GO:0044424//intracellular part;GO:0005623//cell;GO:0044464//cell part
Unigene057481	no	yes	no	no	no	no	no	no	yes	no	no	no	-	GO:0005488//binding;GO:0031406//carboxylic acid binding;GO:0043168//anion binding;GO:0043167//ion binding	GO:0044446//intracellular organelle part;GO:0009507//chloroplast;GO:0005623//cell;GO:0044435//plastid part;GO:0043229//intracellular organelle;GO:0044464//cell part;GO:0009534//chloroplast thylakoid;GO:0044434//chloroplast part;GO:0005737//cytoplasm;GO:0044444//cytoplasmic part;GO:0009579//thylakoid;GO:0043231//intracellular membrane-bounded organelle;GO:0043227//membrane-bounded organelle;GO:000…
Unigene057588	no	yes	no	no	no	no	no	yes	yes	no	no	yes	GO:0044710//single-organism metabolic process;GO:0008152//metabolic process;GO:0044699//single-organism process	GO:0003824//catalytic activity	-
Unigene057691	yes	yes	yes	yes	no	no	no	no	no	no	no	no	-	-	GO:0009536//plastid;GO:0043227//membrane-bounded organelle;GO:0044422//organelle part;GO:0044446//intracellular organelle part;GO:0043231//intracellular membrane-bounded organelle;GO:0005622//intracellular;GO:0044435//plastid part;GO:0005623//cell;GO:0044444//cytoplasmic part;GO:0044464//cell part;GO:0044424//intracellular part;GO:0043226//organelle;GO:0005737//cytoplasm;GO:0043229//intracellular…
Unigene057708	no	no	yes	no	no	no	no	no	no	no	no	no	-	GO:0016740//transferase activity;GO:0016772//transferase activity, transferring phosphorus-containing groups;GO:0003824//catalytic activity	-
Unigene057782	no	no	no	no	no	no	no	no	no	no	no	yes	-	-	GO:0031224//intrinsic component of membrane;GO:0016020//membrane;GO:0044425//membrane part
Unigene058112	no	yes	no	no	no	no	no	no	no	no	no	no	GO:0008152//metabolic process	GO:0008168//methyltransferase activity;GO:0005515//protein binding;GO:0016740//transferase activity;GO:0003824//catalytic activity;GO:0005488//binding;GO:0016741//transferase activity, transferring one-carbon groups	-
Unigene058163	no	no	no	no	no	no	no	no	yes	no	no	no	-	GO:0008194//UDP-glycosyltransferase activity;GO:0035251//UDP-glucosyltransferase activity;GO:0016740//transferase activity;GO:0046527//glucosyltransferase activity;GO:0016757//transferase activity, transferring glycosyl groups;GO:0016758//transferase activity, transferring hexosyl groups;GO:0003824//catalytic activity	-
Unigene058168	no	no	no	no	no	no	no	no	yes	no	no	no	-	GO:0016757//transferase activity, transferring glycosyl groups;GO:0016740//transferase activity;GO:0008194//UDP-glycosyltransferase activity;GO:0035251//UDP-glucosyltransferase activity;GO:0016758//transferase activity, transferring hexosyl groups;GO:0046527//glucosyltransferase activity;GO:0003824//catalytic activity	-
Unigene058271	no	no	yes	no	no	no	no	no	no	no	no	no	GO:0046483//heterocycle metabolic process;GO:0044238//primary metabolic process;GO:0090304//nucleic acid metabolic process;GO:0034641//cellular nitrogen compound metabolic process;GO:0006725//cellular aromatic compound metabolic process;GO:0043170//macromolecule metabolic process;GO:1901360//organic cyclic compound metabolic process;GO:0009987//cellular process;GO:0006259//DNA metabolic process;G…	GO:0032550//purine ribonucleoside binding;GO:0032549//ribonucleoside binding;GO:1901363//heterocyclic compound binding;GO:0097367//carbohydrate derivative binding;GO:0097159//organic cyclic compound binding;GO:0001882//nucleoside binding;GO:0005488//binding;GO:0036094//small molecule binding;GO:0001883//purine nucleoside binding	-
Unigene058311	no	yes	no	no	no	no	no	no	no	no	no	no	GO:0051234//establishment of localization;GO:0051179//localization	GO:0097159//organic cyclic compound binding;GO:0001883//purine nucleoside binding;GO:1901363//heterocyclic compound binding;GO:0032549//ribonucleoside binding;GO:0016818//hydrolase activity, acting on acid anhydrides, in phosphorus-containing anhydrides;GO:0003824//catalytic activity;GO:0032550//purine ribonucleoside binding;GO:0036094//small molecule binding;GO:0017111//nucleoside-triphosphatase…	GO:0031224//intrinsic component of membrane;GO:0016020//membrane;GO:0044425//membrane part
Unigene058352	no	yes	no	no	no	no	no	no	no	no	no	no	GO:0009987//cellular process;GO:0009059//macromolecule biosynthetic process;GO:0009101//glycoprotein biosynthetic process;GO:1901576//organic substance biosynthetic process;GO:0051707//response to other organism;GO:0071704//organic substance metabolic process;GO:0006486//protein glycosylation;GO:0043207//response to external biotic stimulus;GO:0009617//response to bacterium;GO:0034645//cellular m…	-	GO:0005622//intracellular;GO:0005623//cell;GO:0043231//intracellular membrane-bounded organelle;GO:0043227//membrane-bounded organelle;GO:0044424//intracellular part;GO:0043229//intracellular organelle;GO:0043226//organelle;GO:0044464//cell part
Unigene058461	no	no	no	no	no	no	no	no	no	no	yes	no	GO:0044710//single-organism metabolic process;GO:0008152//metabolic process;GO:0044699//single-organism process	GO:0003824//catalytic activity;GO:0046906//tetrapyrrole binding;GO:0097159//organic cyclic compound binding;GO:0016491//oxidoreductase activity;GO:0046872//metal ion binding;GO:0005488//binding;GO:0046914//transition metal ion binding;GO:0043169//cation binding;GO:0043167//ion binding;GO:1901363//heterocyclic compound binding	GO:0031224//intrinsic component of membrane;GO:0016020//membrane;GO:0044425//membrane part
Unigene058608	no	yes	no	no	no	no	no	no	yes	no	no	no	GO:0044238//primary metabolic process;GO:0008152//metabolic process	GO:0003824//catalytic activity	GO:0031224//intrinsic component of membrane;GO:0044425//membrane part;GO:0016020//membrane
Unigene058656	no	yes	no	no	no	no	no	no	yes	no	no	no	GO:0044699//single-organism process;GO:0008152//metabolic process;GO:0044710//single-organism metabolic process	GO:0046872//metal ion binding;GO:0046906//tetrapyrrole binding;GO:0005488//binding;GO:0046914//transition metal ion binding;GO:0016491//oxidoreductase activity;GO:1901363//heterocyclic compound binding;GO:0003824//catalytic activity;GO:0097159//organic cyclic compound binding;GO:0043169//cation binding;GO:0043167//ion binding	GO:0016020//membrane;GO:0031224//intrinsic component of membrane;GO:0044425//membrane part
Unigene058754	no	no	yes	no	no	no	no	no	no	no	no	no	-	GO:0005515//protein binding;GO:0046983//protein dimerization activity;GO:0005488//binding	-
Unigene058755	yes	no	no	no	no	no	no	no	no	no	yes	no	-	GO:0005515//protein binding;GO:0005488//binding;GO:0046983//protein dimerization activity	-
[truncated: 386 more rows]
