# Supplementary material for: Transcriptome profile analysis of two Vicia faba cultivars with contrasting salinity tolerance during seed germination
Source: Sci Rep. 2020 Apr 29;10:7250. doi: 10.1038/s41598-020-64288-7 (PMC7190719; doi:10.1038/s41598-020-64288-7)
Supplement: Supplementary file 5 — Table S8. [file 41598_2020_64288_MOESM5_ESM.xlsx]

## Sheet: Sheet1
Table S8 GO terms enriched with DEGs of two comparison at different time points
No.	GO ID	Biological Process	T1-24/T2-24 DEG Ratio (77)	Background Ratio (12361)	pvalue
1	GO:0009108	coenzyme biosynthetic process	5	72	8.3e-05
2	GO:0051188	cofactor biosynthetic process	5	106	0.000511
3	GO:0051186	cofactor metabolic process	6	207	0.001811
4	GO:0006732	coenzyme metabolic process	5	148	0.002274
5	GO:0000959	mitochondrial RNA metabolic process	1	2	0.01242
6	GO:0010466	negative regulation of peptidase activity	2	31	0.015847
7	GO:0045861	negative regulation of proteolysis	2	31	0.015847
8	GO:0051346	negative regulation of hydrolase activity	2	31	0.015847
9	GO:0052547	regulation of peptidase activity	2	31	0.015847
10	GO:0043086	negative regulation of catalytic activity	2	36	0.021046
11	GO:0032269	negative regulation of cellular protein metabolic process	2	37	0.02216
12	GO:0051248	negative regulation of protein metabolic process	2	37	0.02216
13	GO:0030162	regulation of proteolysis	2	41	0.026852
14	GO:0009626	plant-type hypersensitive response	1	5	0.030766
15	GO:0034050	host programmed cell death induced by symbiont	1	5	0.030766
16	GO:0044786	cell cycle DNA replication	1	7	0.042809
17	GO:0031324	negative regulation of cellular metabolic process	2	55	0.046
No.	GO ID	Biological Process	T1-16/T2-16 DEG Ratio (56)	Background Ratio (12361)	pvalue
1	GO:0006490	oligosaccharide-lipid intermediate biosynthetic process	1	1	0.00453
2	GO:0006650	glycerophospholipid metabolic process	3	89	0.007596
3	GO:0046486	glycerolipid metabolic process	3	95	0.009084
4	GO:0006644	phospholipid metabolic process	3	112	0.014173
5	GO:0006266	DNA ligation	1	5	0.022451
6	GO:0051181	cofactor transport	1	5	0.022451
7	GO:0034622	cellular macromolecular complex assembly	2	58	0.028341
8	GO:0046488	phosphatidylinositol metabolic process	2	58	0.028341
9	GO:0006461	protein complex assembly	2	61	0.031107
10	GO:0044786	cell cycle DNA replication	1	7	0.031292
11	GO:0070271	protein complex biogenesis	2	62	0.032052
12	GO:0006772	thiamine metabolic process	1	8	0.035683
13	GO:0006887	exocytosis	1	8	0.035683
14	GO:0032940	secretion by cell	1	8	0.035683
15	GO:0042723	thiamine-containing compound metabolic process	1	10	0.044407
16	GO:0033554	cellular response to stress	3	181	0.048651
17	GO:0006261	DNA-dependent DNA replication	1	11	0.04874
No.	GO ID	Biological Process	CK1-16/T1-16 DEG Ratio (507)	Background Ratio (12361)	pvalue
1	GO:0044710	single-organism metabolic process	190	2967	3.24803e-12
2	GO:0005975	carbohydrate metabolic process	39	455	1.04847e-05
3	GO:0032787	monocarboxylic acid metabolic process	28	284	1.57717e-05
4	GO:0044092	negative regulation of molecular function	15	102	1.64928e-05
5	GO:0072330	monocarboxylic acid biosynthetic process	10	54	5.79893e-05
6	GO:0044723	single-organism carbohydrate metabolic process	21	211	0.000157588
7	GO:0006633	fatty acid biosynthetic process	9	50	0.000170665
8	GO:0006090	pyruvate metabolic process	11	74	0.000199132
9	GO:0044699	single-organism process	249	5120	0.000213343
10	GO:0016052	carbohydrate catabolic process	11	77	0.000284955
11	GO:0000272	polysaccharide catabolic process	9	67	0.00157184
12	GO:0008152	metabolic process	409	9290	0.00159328
13	GO:0005996	monosaccharide metabolic process	10	81	0.00169355
14	GO:0044281	small molecule metabolic process	72	1263	0.00233101
15	GO:0019318	hexose metabolic process	8	58	0.0023869
16	GO:0006631	fatty acid metabolic process	15	162	0.00271218
17	GO:0034728	nucleosome organization	7	48	0.00320457
18	GO:0071824	protein-DNA complex subunit organization	7	49	0.0036095
19	GO:1990748	cellular detoxification	11	108	0.00471624
20	GO:0042743	hydrogen peroxide metabolic process	7	52	0.00505958
21	GO:0009636	response to toxic substance	11	110	0.00541841
22	GO:0098754	detoxification	11	110	0.00541841
23	GO:0071555	cell wall organization	10	95	0.00547947
24	GO:0008610	lipid biosynthetic process	10	96	0.00589919
25	GO:0010466	negative regulation of peptidase activity	5	31	0.00799361
26	GO:0045861	negative regulation of proteolysis	5	31	0.00799361
27	GO:0051346	negative regulation of hydrolase activity	5	31	0.00799361
28	GO:0052547	regulation of peptidase activity	5	31	0.00799361
29	GO:0010109	regulation of photosynthesis	2	4	0.00953433
30	GO:0032776	DNA methylation on cytosine	2	4	0.00953433
31	GO:0006082	organic acid metabolic process	48	849	0.0142953
32	GO:0043436	oxoacid metabolic process	43	745	0.0144303
33	GO:0043086	negative regulation of catalytic activity	5	36	0.0150061
34	GO:0005982	starch metabolic process	4	24	0.0154729
35	GO:0072593	reactive oxygen species metabolic process	7	65	0.0167271
36	GO:0032269	negative regulation of cellular protein metabolic process	5	37	0.0167825
37	GO:0051248	negative regulation of protein metabolic process	5	37	0.0167825
38	GO:0044283	small molecule biosynthetic process	13	170	0.0227949
39	GO:0046394	carboxylic acid biosynthetic process	10	118	0.023089
40	GO:0030162	regulation of proteolysis	5	41	0.0252643
41	GO:0045229	external encapsulating structure organization	16	228	0.0257026
42	GO:0016053	organic acid biosynthetic process	12	160	0.0319017
43	GO:0009311	oligosaccharide metabolic process	4	30	0.0329328
44	GO:0005976	polysaccharide metabolic process	18	274	0.0333903
45	GO:0019752	carboxylic acid metabolic process	40	726	0.0344445
46	GO:0006730	one-carbon metabolic process	3	18	0.0353787
47	GO:0005991	trehalose metabolic process	3	19	0.0407685
48	GO:0006490	oligosaccharide-lipid intermediate biosynthetic process	1	1	0.0410161
49	GO:0009688	abscisic acid biosynthetic process	1	1	0.0410161
50	GO:0010191	mucilage metabolic process	1	1	0.0410161
51	GO:0042548	regulation of photosynthesis, light reaction	1	1	0.0410161
52	GO:0043487	regulation of RNA stability	1	1	0.0410161
53	GO:0043488	regulation of mRNA stability	1	1	0.0410161
54	GO:0051775	response to redox state	1	1	0.0410161
55	GO:0071554	cell wall organization or biogenesis	10	130	0.041139
56	GO:0065009	regulation of molecular function	17	266	0.0471167
57	GO:0009629	response to gravity	2	9	0.0499245
No.	GO ID	Biological Process	CK1-16/T1-16 DEG Ratio (32)	Background Ratio (12361)	pvalue
1	GO:0005976	polysaccharide metabolic process	4	274	0.00521044
2	GO:0005975	carbohydrate metabolic process	5	455	0.00585273
3	GO:0000018	regulation of DNA recombination	1	3	0.0077469
4	GO:0043446	cellular alkane metabolic process	1	3	0.0077469
5	GO:0006073	cellular glucan metabolic process	3	164	0.00857757
6	GO:0044042	glucan metabolic process	3	164	0.00857757
7	GO:0044264	cellular polysaccharide metabolic process	3	169	0.00930984
8	GO:0000911	cytokinesis by cell plate formation	1	4	0.0103163
9	GO:0006508	proteolysis	3	196	0.0138895
10	GO:0051052	regulation of DNA metabolic process	1	6	0.0154356
11	GO:0044262	cellular carbohydrate metabolic process	3	213	0.0173279
12	GO:1902410	mitotic cytokinetic process	1	7	0.0179857
13	GO:0032506	cytokinetic process	1	8	0.0205294
14	GO:0045229	external encapsulating structure organization	3	228	0.020725
15	GO:0000281	mitotic cytokinesis	1	9	0.0230667
16	GO:0061640	cytoskeleton-dependent cytokinesis	1	9	0.0230667
17	GO:0000910	cytokinesis	1	12	0.0306404
18	GO:0051301	cell division	1	18	0.0456175
19	GO:0009225	nucleotide-sugar metabolic process	1	19	0.0480918
No.	GO ID	Molecular Function	T1-24/T2-24 DEG Ratio (91)	Background Ratio (12294)	pvalue
1	GO:0016765	transferase activity, transferring alkyl or aryl (other than methyl) groups	2	26	0.015693
2	GO:0016730	oxidoreductase activity, acting on iron-sulfur proteins as donors	1	4	0.029284
3	GO:0004527	exonuclease activity	2	43	0.040218
No.	GO ID	Molecular Function	T1-16/T2-16 DEG Ratio (58)	Background Ratio (12294)	pvalue
1	GO:0031406	carboxylic acid binding	2	52	0.024944
2	GO:0051184	cofactor transporter activity	1	6	0.02798
3	GO:0016757	transferase activity, transferring glycosyl groups	5	409	0.043189
4	GO:0003909	DNA ligase activity	1	10	0.046205
5	GO:0016886	ligase activity, forming phosphoric ester bonds	1	10	0.046205
No.	GO ID	Molecular Function	CK1-16/T1-16 DEG Ratio (534)	Background Ratio (12294)	pvalue
1	GO:0016491	oxidoreductase activity	75	1103	5.49597e-05
2	GO:0003824	catalytic activity	424	8886	6.95348e-05
3	GO:0016701	oxidoreductase activity, acting on single donors with incorporation of molecular oxygen	9	54	0.000476505
4	GO:0031420	alkali metal ion binding	4	16	0.00421999
5	GO:0052689	carboxylic ester hydrolase activity	8	61	0.0046593
6	GO:0004553	hydrolase activity, hydrolyzing O-glycosyl compounds	14	149	0.00537183
7	GO:0004457	lactate dehydrogenase activity	2	3	0.00548685
8	GO:0043167	ion binding	125	2344	0.00616429
9	GO:0046906	tetrapyrrole binding	23	304	0.00696175
10	GO:0016638	oxidoreductase activity, acting on the CH-NH2 group of donors	6	40	0.00712521
11	GO:0016798	hydrolase activity, acting on glycosyl bonds	17	207	0.00883152
12	GO:0043169	cation binding	113	2137	0.0121388
13	GO:0035251	UDP-glucosyltransferase activity	7	59	0.0135417
14	GO:0016641	oxidoreductase activity, acting on the CH-NH2 group of donors, oxygen as acceptor	3	13	0.0168256
15	GO:0035250	UDP-galactosyltransferase activity	2	5	0.0172549
16	GO:0016830	carbon-carbon lyase activity	9	92	0.0182729
17	GO:0015925	galactosidase activity	5	36	0.0187944
18	GO:0016758	transferase activity, transferring hexosyl groups	14	175	0.0203261
19	GO:0016903	oxidoreductase activity, acting on the aldehyde or oxo group of donors	9	94	0.0207482
20	GO:0016854	racemase and epimerase activity	4	27	0.0279388
21	GO:0046983	protein dimerization activity	12	151	0.0316446
22	GO:0048037	cofactor binding	8	86	0.0329619
23	GO:0016769	transferase activity, transferring nitrogenous groups	6	59	0.0421199
24	GO:0004022	alcohol dehydrogenase (NAD) activity	1	1	0.0434358
25	GO:0015197	peptide transporter activity	1	1	0.0434358
26	GO:0080161	auxin transmembrane transporter activity	1	1	0.0434358
27	GO:0008378	galactosyltransferase activity	2	8	0.0443095
28	GO:0008194	UDP-glycosyltransferase activity	9	109	0.0474015
29	GO:0016831	carboxy-lyase activity	5	46	0.0481475
No.	GO ID	Molecular Function	CK1-24/T1-24 DEG Ratio (36)	Background Ratio (12294)	pvalue
1	GO:0008234	cysteine-type peptidase activity	2	54	0.0108433
2	GO:0052736	beta-glucanase activity	1	10	0.0289102
No.	GO ID	Cellular Component	T1-24/T2-24 DEG Ratio (57)	Background Ratio (10159)	pvalue
1	GO:0005811	lipid particle	2	2	3.1e-05
2	GO:0005667	transcription factor complex	1	6	0.033204
3	GO:0044798	nuclear transcription factor complex	1	6	0.033204
4	GO:0090575	RNA polymerase II transcription factor complex	1	6	0.033204
No.	GO ID	Cellular Component	T1-16/T2-16 DEG Ratio (43)	Background Ratio (10159)	pvalue
1	GO:0098797	plasma membrane protein complex	1	5	0.020989
2	GO:0005667	transcription factor complex	1	6	0.025135
3	GO:0044798	nuclear transcription factor complex	1	6	0.025135
4	GO:0090575	RNA polymerase II transcription factor complex	1	6	0.025135
5	GO:0032991	macromolecular complex	9 (	1152	0.048757
No.	GO ID	Cellular Component	CK1-16/T1-16 DEG Ratio (363	Background Ratio (10159)	pvalue
1	GO:0016020	membrane	272	6080	5.799e-10
2	GO:0044425	membrane part	245	5325	2.13406e-09
3	GO:0031224	intrinsic component of membrane	239	5184	4.56645e-09
4	GO:0030312	external encapsulating structure	19	199	9.04207e-05
5	GO:0071944	cell periphery	20	248	0.000572445
6	GO:0005811	lipid particle	2	2	0.00127337
7	GO:0005773	vacuole	16	226	0.00711156
8	GO:0044437	vacuolar part	11	146	0.0154706
9	GO:0005911	cell-cell junction	13	194	0.0218424
10	GO:0030054	cell junction	13	194	0.0218424
11	GO:0005576	extracellular region	9	121	0.0291485
12	GO:0000808	origin recognition complex	1	1	0.0357319
No.	GO ID	Cellular Component	CK1-24/T1-24 DEG Ratio (21	Background Ratio (10159)	pvalue
1	GO:0071944	cell periphery	5	248	0.000123004
2	GO:0030312	external encapsulating structure	4	199	0.000658257
3	GO:0005768	endosome	1	9	0.0184583
4	GO:0015630	microtubule cytoskeleton	2	115	0.0231855
5	GO:0005794	Golgi apparatus	2	116	0.0235631
6	GO:0005576	extracellular region	2	121	0.0254895
7	GO:0005856	cytoskeleton	2	170	0.04748
