# Supplementary material for: Transcriptome profile analysis of two Vicia faba cultivars with contrasting salinity tolerance during seed germination
Source: Sci Rep. 2020 Apr 29;10:7250. doi: 10.1038/s41598-020-64288-7 (PMC7190719; doi:10.1038/s41598-020-64288-7)
Supplement: Supplementary file 6 — Table S9. [file 41598_2020_64288_MOESM6_ESM.xlsx]

## Sheet: Sheet1
Table S9 KEGG pathways represented with DEGs of two comparition at different time points
No.	Pathway	T1-16/T2-16 DEGs with pathway annotation (49)	All genes with pathway annotation (9569)	Pvalue	Pathway ID	No.	Pathway	T1-24/T2-24 DEGs with pathway annotation (62)	All genes with pathway annotation (9569)	Pvalue	Pathway ID	No.	Pathway	T1-16/CK1-16 DEGs with pathway annotation (333)	All genes with pathway annotation (9569)	Pvalue	Pathway ID	No.	Pathway	T1-24/CK1-24 DEGs with pathway annotation (17)	All genes with pathway annotation (9569)	Pvalue	Pathway ID
1	Base excision repair	3 (6.12%)	106 (1.11%)	0.016835	ko03410	1	Mismatch repair	6 (9.68%)	164 (1.71%)	0.000643	ko03430	1	Starch and sucrose metabolism	43 (12.91%)	376 (3.93%)	0	ko00500	1	Cysteine and methionine metabolism	3 (17.65%)	210 (2.19%)	0.005645	ko00270
2	Nicotinate and nicotinamide metabolism	2 (4.08%)	49 (0.51%)	0.025925	ko00760	2	Homologous recombination	5 (8.06%)	180 (1.88%)	0.006065	ko03440	2	Taurine and hypotaurine metabolism	10 (3%)	28 (0.29%)	0	ko00430	2	Protein processing in endoplasmic reticulum	4 (23.53%)	477 (4.98%)	0.008639	ko04141
3	Regulation of autophagy	2 (4.08%)	50 (0.52%)	0.026918	ko04140	3	Phenylpropanoid biosynthesis	5 (8.06%)	242 (2.53%)	0.019946	ko00940	3	Glycolysis / Gluconeogenesis	31 (9.31%)	305 (3.19%)	0	ko00010	3	Pentose and glucuronate interconversions	2 (11.76%)	121 (1.26%)	0.019052	ko00040
4	Mismatch repair	3 (6.12%)	164 (1.71%)	0.051326	ko03430	4	DNA replication	4 (6.45%)	181 (1.89%)	0.029522	ko03030	4	Galactose metabolism	17 (5.11%)	136 (1.42%)	5e-06	ko00052	4	Stilbenoid, diarylheptanoid and gingerol biosynthesis	1 (5.88%)	32 (0.33%)	0.0554	ko00945
5	DNA replication	3 (6.12%)	181 (1.89%)	0.065125	ko03030	5	Protein processing in endoplasmic reticulum	7 (11.29%)	477 (4.98%)	0.033754	ko04141	5	Fructose and mannose metabolism	14 (4.2%)	102 (1.07%)	1.1e-05	ko00051	5	Phenylpropanoid biosynthesis	2 (11.76%)	242 (2.53%)	0.067519	ko00940
6	Phenylpropanoid biosynthesis	3 (6.12%)	242 (2.53%)	0.126479	ko00940	6	Regulation of autophagy	2 (3.23%)	50 (0.52%)	0.041473	ko04140	6	Amino sugar and nucleotide sugar metabolism	23 (6.91%)	255 (2.66%)	2.7e-05	ko00520	6	Amino sugar and nucleotide sugar metabolism	2 (11.76%)	255 (2.66%)	0.073987	ko00520
7	Plant hormone signal transduction	4 (8.16%)	378 (3.95%)	0.127157	ko04075	7	Endocytosis	5 (8.06%)	365 (3.81%)	0.086944	ko04144	7	Linoleic acid metabolism	9 (2.7%)	47 (0.49%)	2.8e-05	ko00591	7	Biotin metabolism	1 (5.88%)	47 (0.49%)	0.080362	ko00780
8	Thiamine metabolism	1 (2.04%)	28 (0.29%)	0.134071	ko00730	8	Fructose and mannose metabolism	2 (3.23%)	102 (1.07%)	0.141311	ko00051	8	Cysteine and methionine metabolism	20 (6.01%)	210 (2.19%)	4.2e-05	ko00270	8	Nicotinate and nicotinamide metabolism	1 (5.88%)	49 (0.51%)	0.083643	ko00760
9	Ubiquitin mediated proteolysis	3 (6.12%)	282 (2.95%)	0.174784	ko04120	9	Nucleotide excision repair	3 (4.84%)	204 (2.13%)	0.145674	ko03420	9	Pentose and glucuronate interconversions	14 (4.2%)	121 (1.26%)	7.6e-05	ko00040	9	Flavonoid biosynthesis	1 (5.88%)	59 (0.62%)	0.099883	ko00941
10	Valine, leucine and isoleucine biosynthesis	1 (2.04%)	43 (0.45%)	0.198478	ko00290	10	Spliceosome	5 (8.06%)	432 (4.51%)	0.147153	ko03040	10	Tyrosine metabolism	11 (3.3%)	92 (0.96%)	0.000332	ko00350	10	Endocytosis	2 (11.76%)	365 (3.81%)	0.135573	ko04144
11	Homologous recombination	2 (4.08%)	180 (1.88%)	0.235097	ko03440	11	Isoquinoline alkaloid biosynthesis	1 (1.61%)	27 (0.28%)	0.161171	ko00950	11	Caffeine metabolism	4 (1.2%)	11 (0.11%)	0.000391	ko00232	11	Starch and sucrose metabolism	2 (11.76%)	376 (3.93%)	0.142273	ko00500
12	Flavonoid biosynthesis	1 (2.04%)	59 (0.62%)	0.262008	ko00941	12	Taurine and hypotaurine metabolism	1 (1.61%)	28 (0.29%)	0.166622	ko00430	12	Tropane, piperidine and pyridine alkaloid biosynthesis	6 (1.8%)	35 (0.37%)	0.001173	ko00960	12	Ascorbate and aldarate metabolism	1 (5.88%)	87 (0.91%)	0.143927	ko00053
13	Circadian rhythm - plant	1 (2.04%)	60 (0.63%)	0.26581	ko04712	13	Cyanoamino acid metabolism	2 (3.23%)	120 (1.25%)	0.182362	ko00460	13	Phenylpropanoid biosynthesis	18 (5.41%)	242 (2.53%)	0.001957	ko00940	13	Glycerolipid metabolism	1 (5.88%)	109 (1.14%)	0.177101	ko00561
14	Nucleotide excision repair	2 (4.08%)	204 (2.13%)	0.280837	ko03420	14	Cutin, suberine and wax biosynthesis	1 (1.61%)	33 (0.34%)	0.193355	ko00073	14	Pyruvate metabolism	17 (5.11%)	245 (2.56%)	0.005251	ko00620	14	Spliceosome	2 (11.76%)	432 (4.51%)	0.177459	ko03040
15	Ether lipid metabolism	1 (2.04%)	66 (0.69%)	0.288225	ko00565	15	Pentose phosphate pathway	2 (3.23%)	129 (1.35%)	0.203515	ko00030	15	Pentose phosphate pathway	11 (3.3%)	129 (1.35%)	0.005264	ko00030	15	Fatty acid biosynthesis	1 (5.88%)	126 (1.32%)	0.201903	ko00061
16	Sulfur metabolism	1 (2.04%)	78 (0.82%)	0.331063	ko00920	16	Starch and sucrose metabolism	4 (6.45%)	376 (3.93%)	0.226017	ko00500	16	Fatty acid degradation	12 (3.6%)	155 (1.62%)	0.007812	ko00071	16	Proteasome	1 (5.88%)	155 (1.62%)	0.242595	ko03050
17	N-Glycan biosynthesis	1 (2.04%)	83 (0.87%)	0.348157	ko00510	17	Plant hormone signal transduction	4 (6.45%)	378 (3.95%)	0.228796	ko04075	17	Ascorbate and aldarate metabolism	8 (2.4%)	87 (0.91%)	0.010616	ko00053	17	Phagosome	1 (5.88%)	178 (1.86%)	0.273471	ko04145
18	RNA degradation	2 (4.08%)	247 (2.58%)	0.362111	ko03018	18	Biotin metabolism	1 (1.61%)	47 (0.49%)	0.263801	ko00780	18	alpha-Linolenic acid metabolism	9 (2.7%)	105 (1.1%)	0.010774	ko00592	18	Glycerophospholipid metabolism	1 (5.88%)	186 (1.94%)	0.28393	ko00564
19	Terpenoid backbone biosynthesis	1 (2.04%)	99 (1.03%)	0.400032	ko00900	19	Nicotinate and nicotinamide metabolism	1 (1.61%)	49 (0.51%)	0.273357	ko00760	19	Isoquinoline alkaloid biosynthesis	4 (1.2%)	27 (0.28%)	0.013423	ko00950	19	Fatty acid metabolism	1 (5.88%)	210 (2.19%)	0.314464	ko01212
20	alpha-Linolenic acid metabolism	1 (2.04%)	105 (1.1%)	0.418424	ko00592	20	Ubiquitin mediated proteolysis	3 (4.84%)	282 (2.95%)	0.275758	ko04120	20	Carbon metabolism	36 (10.81%)	708 (7.4%)	0.013451	ko01200	20	Plant-pathogen interaction	1 (5.88%)	265 (2.77%)	0.379877	ko04626
21	Protein processing in endoplasmic reticulum	3 (6.12%)	477 (4.98%)	0.444564	ko04141	21	Butanoate metabolism	1 (1.61%)	53 (0.55%)	0.292106	ko00650	21	Steroid biosynthesis	5 (1.5%)	44 (0.46%)	0.01769	ko00100
22	RNA transport	3 (6.12%)	485 (5.07%)	0.455477	ko03013	22	Carotenoid biosynthesis	1 (1.61%)	60 (0.63%)	0.323777	ko00906	22	DNA replication	12 (3.6%)	181 (1.89%)	0.024166	ko03030
23	Inositol phosphate metabolism	1 (2.04%)	119 (1.24%)	0.459217	ko00562	23	Aminoacyl-tRNA biosynthesis	2 (3.23%)	183 (1.91%)	0.33304	ko00970	23	Glyoxylate and dicarboxylate metabolism	12 (3.6%)	183 (1.91%)	0.026051	ko00630
24	Phosphatidylinositol signaling system	1 (2.04%)	119 (1.24%)	0.459217	ko04070	24	Cysteine and methionine metabolism	2 (3.23%)	210 (2.19%)	0.396286	ko00270	24	Cutin, suberine and wax biosynthesis	4 (1.2%)	33 (0.34%)	0.02661	ko00073
25	Cyanoamino acid metabolism	1 (2.04%)	120 (1.25%)	0.462021	ko00460	25	Porphyrin and chlorophyll metabolism	1 (1.61%)	83 (0.87%)	0.418335	ko00860	25	Purine metabolism	19 (5.71%)	347 (3.63%)	0.033892	ko00230
26	Pentose and glucuronate interconversions	1 (2.04%)	121 (1.26%)	0.464811	ko00040	26	Tyrosine metabolism	1 (1.61%)	92 (0.96%)	0.451683	ko00350	26	Carbon fixation in photosynthetic organisms	11 (3.3%)	172 (1.8%)	0.037722	ko00710
27	Pentose phosphate pathway	1 (2.04%)	129 (1.35%)	0.486625	ko00030	27	Phenylalanine, tyrosine and tryptophan biosynthesis	1 (1.61%)	92 (0.96%)	0.451683	ko00400	27	Other glycan degradation	5 (1.5%)	58 (0.61%)	0.05056	ko00511
28	Alanine, aspartate and glutamate metabolism	1 (2.04%)	141 (1.47%)	0.517722	ko00250	28	Terpenoid backbone biosynthesis	1 (1.61%)	99 (1.03%)	0.476314	ko00900	28	Carotenoid biosynthesis	5 (1.5%)	60 (0.63%)	0.057029	ko00906
29	Ribosome	4 (8.16%)	756 (7.9%)	0.548652	ko03010	29	alpha-Linolenic acid metabolism	1 (1.61%)	105 (1.1%)	0.496557	ko00592	29	Cyanoamino acid metabolism	8 (2.4%)	120 (1.25%)	0.057763	ko00460
30	Proteasome	1 (2.04%)	155 (1.62%)	0.551675	ko03050	30	Plant-pathogen interaction	2 (3.23%)	265 (2.77%)	0.515824	ko04626	30	Nitrogen metabolism	5 (1.5%)	62 (0.65%)	0.063953	ko00910
31	Starch and sucrose metabolism	2 (4.08%)	376 (3.93%)	0.579282	ko00500	31	Inositol phosphate metabolism	1 (1.61%)	119 (1.24%)	0.540844	ko00562	31	Diterpenoid biosynthesis	3 (0.9%)	29 (0.3%)	0.078411	ko00904
32	Phagosome	1 (2.04%)	178 (1.86%)	0.602439	ko04145	32	Phosphatidylinositol signaling system	1 (1.61%)	119 (1.24%)	0.540844	ko04070	32	Phenylalanine metabolism	6 (1.8%)	91 (0.95%)	0.097018	ko00360
33	Aminoacyl-tRNA biosynthesis	1 (2.04%)	183 (1.91%)	0.612705	ko00970	33	beta-Alanine metabolism	1 (1.61%)	121 (1.26%)	0.546849	ko00410	33	Glycine, serine and threonine metabolism	10 (3%)	186 (1.94%)	0.114351	ko00260
34	Glycine, serine and threonine metabolism	1 (2.04%)	186 (1.94%)	0.61874	ko00260	34	Fatty acid biosynthesis	1 (1.61%)	126 (1.32%)	0.561527	ko00061	34	Biosynthesis of amino acids	27 (8.11%)	620 (6.48%)	0.133407	ko01230
35	Glycerophospholipid metabolism	1 (2.04%)	186 (1.94%)	0.61874	ko00564	35	Biosynthesis of amino acids	4 (6.45%)	620 (6.48%)	0.57714	ko01230	35	One carbon pool by folate	4 (1.2%)	57 (0.6%)	0.136098	ko00670
36	Glutathione metabolism	1 (2.04%)	191 (2%)	0.628594	ko00480	36	Galactose metabolism	1 (1.61%)	136 (1.42%)	0.589493	ko00052	36	Histidine metabolism	4 (1.2%)	58 (0.61%)	0.142434	ko00340
37	Ribosome biogenesis in eukaryotes	1 (2.04%)	208 (2.17%)	0.660266	ko03008	37	Alanine, aspartate and glutamate metabolism	1 (1.61%)	141 (1.47%)	0.60281	ko00250	37	Glycerolipid metabolism	6 (1.8%)	109 (1.14%)	0.17919	ko00561
38	mRNA surveillance pathway	1 (2.04%)	236 (2.47%)	0.706758	ko03015	38	Proteasome	1 (1.61%)	155 (1.62%)	0.637878	ko03050	38	Zeatin biosynthesis	2 (0.6%)	23 (0.24%)	0.189918	ko00908
39	Pyrimidine metabolism	1 (2.04%)	283 (2.96%)	0.771171	ko00240	39	Phagosome	1 (1.61%)	178 (1.86%)	0.68899	ko04145	39	Photosynthesis	4 (1.2%)	68 (0.71%)	0.21141	ko00195
40	Purine metabolism	1 (2.04%)	347 (3.63%)	0.837087	ko00230	40	Glutathione metabolism	1 (1.61%)	191 (2%)	0.714667	ko00480	40	Alanine, aspartate and glutamate metabolism	7 (2.1%)	141 (1.47%)	0.220284	ko00250
41	Oxidative phosphorylation	1 (2.04%)	357 (3.73%)	0.845544	ko00190	41	Ribosome biogenesis in eukaryotes	1 (1.61%)	208 (2.17%)	0.745119	ko03008	41	Biotin metabolism	3 (0.9%)	47 (0.49%)	0.223889	ko00780
42	Endocytosis	1 (2.04%)	365 (3.81%)	0.851998	ko04144	42	Fatty acid metabolism	1 (1.61%)	210 (2.19%)	0.748484	ko01212	42	beta-Alanine metabolism	6 (1.8%)	121 (1.26%)	0.245421	ko00410
43	Spliceosome	1 (2.04%)	432 (4.51%)	0.896633	ko03040	43	RNA degradation	1 (1.61%)	247 (2.58%)	0.803414	ko03018	43	Fatty acid elongation	3 (0.9%)	50 (0.52%)	0.251894	ko00062
44	Biosynthesis of amino acids	1 (2.04%)	620 (6.48%)	0.96278	ko01230	44	Amino sugar and nucleotide sugar metabolism	1 (1.61%)	255 (2.66%)	0.813637	ko00520	44	Fatty acid biosynthesis	6 (1.8%)	126 (1.32%)	0.274913	ko00061
45	Carbon metabolism	1 (2.04%)	708 (7.4%)	0.977096	ko01200	45	RNA transport	2 (3.23%)	485 (5.07%)	0.829548	ko03013	45	Monoterpenoid biosynthesis	1 (0.3%)	10 (0.1%)	0.298383	ko00902
						46	Glycolysis / Gluconeogenesis	1 (1.61%)	305 (3.19%)	0.866665	ko00010	46	Fatty acid metabolism	9 (2.7%)	210 (2.19%)	0.309048	ko01212
						47	Purine metabolism	1 (1.61%)	347 (3.63%)	0.899495	ko00230	47	Glycerophospholipid metabolism	8 (2.4%)	186 (1.94%)	0.321049	ko00564
						48	Ribosome	2 (3.23%)	756 (7.9%)	0.962007	ko03010	48	Tryptophan metabolism	4 (1.2%)	84 (0.88%)	0.33512	ko00380
						49	Carbon metabolism	1 (1.61%)	708 (7.4%)	0.991619	ko01200	49	Glutathione metabolism	8 (2.4%)	191 (2%)	0.347272	ko00480
												50	Sesquiterpenoid and triterpenoid biosynthesis	1 (0.3%)	14 (0.15%)	0.391173	ko00909
												51	Limonene and pinene degradation	1 (0.3%)	14 (0.15%)	0.391173	ko00903
												52	Valine, leucine and isoleucine degradation	6 (1.8%)	149 (1.56%)	0.417265	ko00280
												53	Ubiquinone and other terpenoid-quinone biosynthesis	3 (0.9%)	70 (0.73%)	0.442053	ko00130
												54	Valine, leucine and isoleucine biosynthesis	2 (0.6%)	43 (0.45%)	0.444264	ko00290
												55	Plant hormone signal transduction	14 (4.2%)	378 (3.95%)	0.44447	ko04075
												56	Synthesis and degradation of ketone bodies	1 (0.3%)	20 (0.21%)	0.50792	ko00072
												57	Regulation of autophagy	2 (0.6%)	50 (0.52%)	0.523651	ko04140
												58	Butanoate metabolism	2 (0.6%)	53 (0.55%)	0.555272	ko00650
												59	N-Glycan biosynthesis	3 (0.9%)	83 (0.87%)	0.555882	ko00510
												60	Lysine degradation	3 (0.9%)	84 (0.88%)	0.564058	ko00310
												61	Arginine biosynthesis	3 (0.9%)	85 (0.89%)	0.572143	ko00220
												62	Inositol phosphate metabolism	4 (1.2%)	119 (1.24%)	0.598752	ko00562
												63	Phosphatidylinositol signaling system	4 (1.2%)	119 (1.24%)	0.598752	ko04070
												64	Flavonoid biosynthesis	2 (0.6%)	59 (0.62%)	0.613958	ko00941
												65	Degradation of aromatic compounds	1 (0.3%)	31 (0.32%)	0.667052	ko01220
												66	Arachidonic acid metabolism	1 (0.3%)	31 (0.32%)	0.667052	ko00590
												67	Ether lipid metabolism	2 (0.6%)	66 (0.69%)	0.674727	ko00565
												68	Sphingolipid metabolism	2 (0.6%)	66 (0.69%)	0.674727	ko00600
												69	Stilbenoid, diarylheptanoid and gingerol biosynthesis	1 (0.3%)	32 (0.33%)	0.678677	ko00945
												70	Mismatch repair	5 (1.5%)	164 (1.71%)	0.680439	ko03430
												71	Propanoate metabolism	3 (0.9%)	101 (1.06%)	0.68827	ko00640
												72	Protein processing in endoplasmic reticulum	15 (4.5%)	477 (4.98%)	0.695682	ko04141
												73	Base excision repair	3 (0.9%)	106 (1.11%)	0.719331	ko03410
												74	Glycosaminoglycan degradation	1 (0.3%)	36 (0.38%)	0.721265	ko00531
												75	Phagosome	5 (1.5%)	178 (1.86%)	0.747544	ko04145
												76	Arginine and proline metabolism	4 (1.2%)	145 (1.52%)	0.748491	ko00330
												77	Sulfur metabolism	2 (0.6%)	78 (0.82%)	0.760624	ko00920
												78	Pyrimidine metabolism	8 (2.4%)	283 (2.96%)	0.774564	ko00240
												79	Biosynthesis of unsaturated fatty acids	2 (0.6%)	81 (0.85%)	0.77878	ko01040
												80	Citrate cycle (TCA cycle)	5 (1.5%)	188 (1.96%)	0.788721	ko00020
												81	Porphyrin and chlorophyll metabolism	2 (0.6%)	83 (0.87%)	0.790205	ko00860
												82	Riboflavin metabolism	1 (0.3%)	49 (0.51%)	0.824483	ko00740
												83	Phenylalanine, tyrosine and tryptophan biosynthesis	2 (0.6%)	92 (0.96%)	0.835413	ko00400
												84	Pantothenate and CoA biosynthesis	1 (0.3%)	56 (0.59%)	0.863214	ko00770
												85	Terpenoid backbone biosynthesis	2 (0.6%)	99 (1.03%)	0.864291	ko00900
												86	RNA degradation	6 (1.8%)	247 (2.58%)	0.865369	ko03018
												87	SNARE interactions in vesicular transport	1 (0.3%)	58 (0.61%)	0.872623	ko04130
												88	Circadian rhythm - plant	1 (0.3%)	60 (0.63%)	0.881387	ko04712
												89	Peroxisome	5 (1.5%)	221 (2.31%)	0.888369	ko04146
												90	Selenocompound metabolism	1 (0.3%)	63 (0.66%)	0.893418	ko00450
												91	ABC transporters	2 (0.6%)	116 (1.21%)	0.916144	ko02010
												92	Nucleotide excision repair	4 (1.2%)	204 (2.13%)	0.92889	ko03420
												93	Homologous recombination	3 (0.9%)	180 (1.88%)	0.953042	ko03440
												94	Plant-pathogen interaction	5 (1.5%)	265 (2.77%)	0.956862	ko04626
												95	2-Oxocarboxylic acid metabolism	2 (0.6%)	144 (1.5%)	0.963239	ko01210
												96	mRNA surveillance pathway	4 (1.2%)	236 (2.47%)	0.967125	ko03015
												97	Endocytosis	7 (2.1%)	365 (3.81%)	0.973434	ko04144
												98	Ubiquitin mediated proteolysis	4 (1.2%)	282 (2.95%)	0.989963	ko04120
												99	Oxidative phosphorylation	4 (1.2%)	357 (3.73%)	0.998748	ko00190
												100	Spliceosome	1 (0.3%)	432 (4.51%)	1	ko03040
												101	RNA transport	1 (0.3%)	485 (5.07%)	1	ko03013
												102	Ribosome	1 (0.3%)	756 (7.9%)	1	ko03010
